# Supplementary material for: Crystal structure and Hirshfeld surface analysis of 5-hy­droxy­penta­nehydrazide
Source: Acta Crystallogr E Crystallogr Commun. 2024 Apr 9;80(Pt 5):459–62. doi: 10.1107/S2056989024002871 (PMC11074568; doi:10.1107/S2056989024002871)
Supplement: Supplementary file 1 [file e-80-00459-sup1.cif]

##############################################################################
#                                                                            #
# This CIF contains the data in a paper accepted for publication in          #
# Acta Crystallographica Section E. It conforms to the requirements of       #
# Notes for Authors for Acta Crystallographica Section E, and has been       #
# peer reviewed under the auspices of the IUCr Commission on Journals.       #
#                                                                            #
# Full details of the Crystallographic Information File format               #
# are given in the paper "The Crystallographic Information File (CIF):       #
# a New Standard Archive File for Crystallography" by S. R. Hall, F. H.      #
# Allen and I. D. Brown [Acta Cryst. (1991), A47, 655-685].                  #
#                                                                            #
# The current version of the core CIF dictionary is obtainable from          #
# ftp://ftp.iucr.org/pub/cif_core.dic.                                       #
#                                                                            #
# Software is freely available for graphical display of the structure(s)     #
# in this CIF. For information consult the CIF software page                 #
# http://www.iucr.org/resources/cif/software.                                #
#                                                                            #
# This file may be used for bona fide research purposes within the           #
# scientific community so long as proper attribution is given to the journal # 
# article from which it was obtained.                                        #
#                                                                            #
##############################################################################
data_I
_audit_creation_method     'SHELXL-2019/3'
_journal_date_recd_electronic     2024-02-19
_journal_date_accepted     2024-04-01
_journal_name_full     'Acta Crystallographica, Section E'
_journal_year     2024
_journal_volume     80
_journal_issue      1
_journal_page_first     0
_journal_page_last     0
_journal_paper_category     GO
_journal_paper_doi     10.1107/S2056989024002871
_journal_coeditor_code     VM2296
_publ_contact_author_name     'Marcelo Go\,calves Montes D'Oca'
_publ_contact_author_address
;
Departamento de Qu\'imica, Universidade Federal do Paran\'a, Centro, Polit\'ecnico, Jardim das Am\'ericas, 81530-900, Curitiba-PR, Brazil
;
_publ_contact_author_email     'marcelodoca@ufpr.br'
_publ_contact_author_fax     ?
_publ_contact_author_phone     '+55 41 988889961'
_publ_section_title
;
Crystal structure and Hirshfeld surface analysis of 5-hydroxypentanehydrazide
;
_publ_section_title_footnote     .
loop_
    _publ_author_name
    _publ_author_footnote
    _publ_author_address
    'Justen, Guilherme Augusto' .
;
Departamento de Qu\'imica, Universidade Federal do Paran\'a, Centro,
Polit\'ecnico,
Jardim das Am\'ericas, 81530-900, Curitiba-PR,
Brazil
;
    'Carneiro Neto, Jos\'e Severiano' .
;
Departamento de Qu\'imica, Universidade Federal do Paran\'a, Centro,
Polit\'ecnico,
Jardim das Am\'ericas, 81530-900, Curitiba-PR,
Brazil
;
    'Sousa Santana, Francielli' .
;
Departamento de Qu\'imica, Universidade Federal do Paran\'a, Centro,
Polit\'ecnico,
Jardim das Am\'ericas, 81530-900, Curitiba-PR,
Brazil
;
    'Leiriane Batistel Ribas, Maria' .
;
Departamento de Qu\'imica, Universidade Federal do Paran\'a, Centro,
Polit\'ecnico,
Jardim das Am\'ericas, 81530-900, Curitiba-PR,
Brazil
;
    'Gomes da Silva de Paula, Felipe' .
;
Departamento de Qu\'imica, Universidade Federal do Paran\'a, Centro,
Polit\'ecnico,
Jardim das Am\'ericas, 81530-900, Curitiba-PR,
Brazil
;
    'Dario, Priscila Paola' .
;
Departamento de Qu\'imica, Universidade Federal do Paran\'a, Centro,
Polit\'ecnico,
Jardim das Am\'ericas, 81530-900, Curitiba-PR,
Brazil
;
    'Gon\,calves Montes D'Oca, Marcelo' .
;
Departamento de Qu\'imica, Universidade Federal do Paran\'a, Centro,
Polit\'ecnico,
Jardim das Am\'ericas, 81530-900, Curitiba-PR,
Brazil
;
_publ_section_synopsis
;
\d-Valerolactone was reacted with hydrazine hydrate in methanol affording
crystals of 5-hydroxypentanehydrazide, which were characterized <i>via</i>
single-crystal X-ray diffraction. The compound crystallizes in the
orthorhombic space group <i>Pca</i>2~1~ without any crystallization solvent.
The hydrazide functional group shows C---N and C\\db O bond lengths measuring
1.3376(17) \%A and 1.2375(16) \%A, respectively.
;
_chemical_name_systematic
;
5-Hydroxypentanehydrazide
;
_chemical_name_common     ?
_chemical_formula_moiety     'C5 H12 N2 O2'
_chemical_formula_sum     'C5 H12 N2 O2'
_chemical_formula_structural    '(C5N2O2H12)'
_chemical_formula_iupac     'C5 H12 N2 O2'
_chemical_formula_weight     132.17
_chemical_melting_point     ?
_chemical_absolute_configuration     unk
_space_group_crystal_system     orthorhombic
_space_group_name_H-M_alt     'P c a 21'
_space_group_name_Hall     'P 2c -2ac'
loop_
    _space_group_symop_operation_xyz
    'x, y, z'
    '-x, -y, z+1/2'
    'x+1/2, -y, z'
    '-x+1/2, y, z+1/2'
_cell_length_a     7.1686(5)
_cell_length_b     4.8491(3)
_cell_length_c     19.1276(14)
_cell_angle_alpha     90
_cell_angle_beta     90
_cell_angle_gamma     90
_cell_volume     664.90(8)
_cell_formula_units_Z     4
_cell_measurement_reflns_used     9932
_cell_measurement_theta_min     4.2028
_cell_measurement_theta_max     28.6771
_cell_measurement_temperature     100(2)
_exptl_crystal_description     prism
_exptl_crystal_colour     colourless
_exptl_crystal_size_max     0.316
_exptl_crystal_size_mid     0.156
_exptl_crystal_size_min     0.128
_exptl_crystal_density_diffrn     1.320
_exptl_crystal_density_meas     ?
_exptl_crystal_density_method     ?
_exptl_crystal_F_000     288
_exptl_absorpt_coefficient_mu     0.102
_exptl_absorpt_correction_type     multi-scan
_exptl_absorpt_process_details
;
(SADABS; Krause <i>et al.</i>,  2015)
;
_exptl_absorpt_correction_T_min     0.7305
_exptl_absorpt_correction_T_max     0.7458
_diffrn_ambient_temperature     100(2)
_diffrn_source     'fine-focus sealed tube'
_diffrn_radiation_type     MoK\a
_diffrn_radiation_wavelength     0.71073
_diffrn_measurement_device_type     'Bruker D8 Venture/Photon 100 CMOS'
_diffrn_measurement_method     '\f and \w scans'
_diffrn_detector_area_resol_mean     10.4167
_diffrn_reflns_number     26421
_diffrn_reflns_av_R_equivalents     0.0294
_diffrn_reflns_av_unetI/netI     0.0106
_diffrn_reflns_theta_min     4.262
_diffrn_reflns_theta_max     27.754
_diffrn_reflns_theta_full     25.242
_diffrn_measured_fraction_theta_max     0.994
_diffrn_measured_fraction_theta_full     0.992
_diffrn_reflns_limit_h_min     -9
_diffrn_reflns_limit_h_max     9
_diffrn_reflns_limit_k_min     -6
_diffrn_reflns_limit_k_max     6
_diffrn_reflns_limit_l_min     -25
_diffrn_reflns_limit_l_max     25
_reflns_number_total     1567
_reflns_number_gt     1527
_reflns_threshold_expression     'I > 2\s(I)'
_refine_ls_structure_factor_coef     Fsqd
_refine_ls_matrix_type     full
_refine_ls_R_factor_all     0.0230
_refine_ls_R_factor_gt     0.0220
_refine_ls_wR_factor_gt     0.0583
_refine_ls_wR_factor_ref     0.0587
_refine_ls_goodness_of_fit_ref     1.083
_refine_ls_restrained_S_all     1.082
_refine_ls_number_reflns     1567
_refine_ls_number_parameters     98
_refine_ls_number_restraints     1
_refine_ls_hydrogen_treatment     mixed
_refine_ls_weighting_scheme     calc
_refine_ls_weighting_details
              'w=1/[\s^2^(Fo^2^)+(0.0379P)^2^+0.0769P] where P=(Fo^2^+2Fc^2^)/3'
_atom_sites_solution_hydrogens     mixed
_atom_sites_solution_primary     dual
_atom_sites_solution_secondary     difmap
_refine_ls_shift/su_max     0.000
_refine_ls_shift/su_mean     0.000
_refine_diff_density_max     0.209
_refine_diff_density_min     -0.188
_refine_ls_extinction_method     none
_refine_ls_extinction_coef     .
_refine_ls_abs_structure_details
;
Flack <i>x</i> determined using 732 quotients
[(<i>I</i>^+^)-(<i>I</i>^-^)]/[(<i>I</i>^+^)+(<i>I</i>^-^)]
(Parsons <i>et al.</i>,  2013)
;
_refine_ls_abs_structure_Flack     -0.1(2)
loop_
    _atom_type_symbol
    _atom_type_description
    _atom_type_scat_dispersion_real
    _atom_type_scat_dispersion_imag
    _atom_type_scat_source
    'C' 'C' 0.0033 0.0016
                         'International Tables Vol C Tables 4.2.6.8 and 6.1.1.4'
    'H' 'H' 0.0000 0.0000
                         'International Tables Vol C Tables 4.2.6.8 and 6.1.1.4'
    'N' 'N' 0.0061 0.0033
                         'International Tables Vol C Tables 4.2.6.8 and 6.1.1.4'
    'O' 'O' 0.0106 0.0060
                         'International Tables Vol C Tables 4.2.6.8 and 6.1.1.4'
_computing_data_collection
;
APEX4 v2022.10-0 (Bruker, 2022)
;
_computing_cell_refinement
;
SAINT V8.40B (Bruker, 2019)
;
_computing_data_reduction
;
SAINT V8.40B (Bruker, 2019)
;
_computing_structure_solution
;
<i>SHELXT2015</i> (Sheldrick, 2015a)
;
_computing_structure_refinement
;
<i>SHELXL2019/2</i> (Sheldrick, 2015b)
;
_computing_molecular_graphics
;
DIAMOND (Brandenburg & Putz, 1999)
;
_computing_publication_material
;
WINGX (Farrugia, 2012)
;
loop_
    _atom_site_type_symbol
    _atom_site_label
    _atom_site_fract_x
    _atom_site_fract_y
    _atom_site_fract_z
    _atom_site_U_iso_or_equiv
    _atom_site_adp_type
    _atom_site_calc_flag
    _atom_site_occupancy
    _atom_site_disorder_assembly
    _atom_site_disorder_group
    O O1 0.58285(13) 0.44491(18) 0.38116(6) 0.0149(2) Uani d 1 . .
    O O2 0.71437(14) 0.7429(2) 0.71584(5) 0.0151(2) Uani d 1 . .
    N N1 0.51145(15) 0.8787(2) 0.34743(5) 0.0105(2) Uani d 1 . .
    N N2 0.42516(17) 0.7936(2) 0.28423(6) 0.0122(2) Uani d 1 . .
    C C1 0.58629(18) 0.6966(3) 0.39182(6) 0.0097(2) Uani d 1 . .
    C C3 0.58864(17) 0.6955(2) 0.52353(6) 0.0110(2) Uani d 1 . .
    H H3A 0.453999 0.740443 0.525239 0.013 Uiso calc 1 . .
    H H3B 0.601004 0.492251 0.522213 0.013 Uiso calc 1 . .
    C C4 0.68313(18) 0.8053(3) 0.58941(6) 0.0115(3) Uani d 1 . .
    H H4A 0.818747 0.768536 0.586516 0.014 Uiso calc 1 . .
    H H4B 0.665552 1.007624 0.591765 0.014 Uiso calc 1 . .
    C C5 0.60650(19) 0.6753(3) 0.65582(7) 0.0139(3) Uani d 1 . .
    H H5A 0.476648 0.738769 0.663034 0.017 Uiso calc 1 . .
    H H5B 0.603920 0.472447 0.650158 0.017 Uiso calc 1 . .
    C C2 0.67320(18) 0.8176(2) 0.45691(6) 0.0106(2) Uani d 1 . .
    H H2A 0.654542 1.019919 0.456926 0.013 Uiso calc 1 . .
    H H2B 0.809132 0.781623 0.456417 0.013 Uiso calc 1 . .
    H H1 0.514(3) 0.715(4) 0.2573(12) 0.024(5) Uiso d 1 . .
    H H2 0.345(3) 0.680(4) 0.2935(10) 0.016(4) Uiso d 1 . .
    H H3 0.517(3) 1.052(4) 0.3531(11) 0.020(5) Uiso d 1 . .
    H H4 0.664(4) 0.890(5) 0.7337(13) 0.034(6) Uiso d 1 . .
loop_
    _atom_site_aniso_label
    _atom_site_aniso_U_11
    _atom_site_aniso_U_22
    _atom_site_aniso_U_33
    _atom_site_aniso_U_12
    _atom_site_aniso_U_13
    _atom_site_aniso_U_23
    O1 0.0227(5) 0.0074(4) 0.0146(4) 0.0001(3) -0.0016(4) -0.0006(3)
    O2 0.0204(5) 0.0158(4) 0.0092(4) 0.0034(4) -0.0026(4) -0.0033(4)
    N1 0.0161(5) 0.0070(5) 0.0084(5) -0.0001(4) -0.0012(4) -0.0011(4)
    N2 0.0160(5) 0.0111(5) 0.0094(5) -0.0012(4) -0.0029(4) -0.0016(4)
    C1 0.0106(5) 0.0096(5) 0.0090(6) -0.0006(4) 0.0033(4) 0.0005(4)
    C3 0.0127(5) 0.0120(5) 0.0082(5) -0.0013(4) 0.0005(4) 0.0012(5)
    C4 0.0132(6) 0.0120(6) 0.0092(5) -0.0010(4) 0.0003(5) -0.0009(5)
    C5 0.0170(6) 0.0166(6) 0.0081(5) -0.0031(5) -0.0008(5) -0.0007(5)
    C2 0.0136(6) 0.0093(5) 0.0088(5) -0.0014(5) -0.0004(5) 0.0002(4)
_geom_special_details
;
 All esds (except the esd in the dihedral angle between two l.s. planes)
 are estimated using the full covariance matrix.  The cell esds are taken
 into account individually in the estimation of esds in distances, angles
 and torsion angles; correlations between esds in cell parameters are only
 used when they are defined by crystal symmetry.  An approximate (isotropic)
 treatment of cell esds is used for estimating esds involving l.s. planes.
;
loop_
    _geom_bond_atom_site_label_1
    _geom_bond_atom_site_label_2
    _geom_bond_site_symmetry_2
    _geom_bond_distance
    _geom_bond_publ_flag
    O1 C1 . 1.2375(16) ?
    O2 C5 . 1.4223(16) ?
    O2 H4 . 0.87(3) ?
    N1 C1 . 1.3376(17) ?
    N1 N2 . 1.4193(14) ?
    N1 H3 . 0.85(2) ?
    N2 H1 . 0.91(2) ?
    N2 H2 . 0.82(2) ?
    C1 C2 . 1.5109(16) ?
    C3 C4 . 1.5265(16) ?
    C3 C2 . 1.5303(16) ?
    C3 H3A . 0.9900 ?
    C3 H3B . 0.9900 ?
    C4 C5 . 1.5208(17) ?
    C4 H4A . 0.9900 ?
    C4 H4B . 0.9900 ?
    C5 H5A . 0.9900 ?
    C5 H5B . 0.9900 ?
    C2 H2A . 0.9900 ?
    C2 H2B . 0.9900 ?
loop_
    _geom_angle_atom_site_label_1
    _geom_angle_atom_site_label_2
    _geom_angle_atom_site_label_3
    _geom_angle_site_symmetry_1
    _geom_angle_site_symmetry_3
    _geom_angle
    _geom_angle_publ_flag
    C5 O2 H4 . . 106.4(17) ?
    C1 N1 N2 . . 121.55(11) ?
    C1 N1 H3 . . 123.8(15) ?
    N2 N1 H3 . . 114.6(15) ?
    N1 N2 H1 . . 107.3(14) ?
    N1 N2 H2 . . 108.6(13) ?
    H1 N2 H2 . . 109.6(19) ?
    O1 C1 N1 . . 122.60(12) ?
    O1 C1 C2 . . 121.81(11) ?
    N1 C1 C2 . . 115.58(11) ?
    C4 C3 C2 . . 112.13(10) ?
    C4 C3 H3A . . 109.2 ?
    C2 C3 H3A . . 109.2 ?
    C4 C3 H3B . . 109.2 ?
    C2 C3 H3B . . 109.2 ?
    H3A C3 H3B . . 107.9 ?
    C5 C4 C3 . . 112.62(10) ?
    C5 C4 H4A . . 109.1 ?
    C3 C4 H4A . . 109.1 ?
    C5 C4 H4B . . 109.1 ?
    C3 C4 H4B . . 109.1 ?
    H4A C4 H4B . . 107.8 ?
    O2 C5 C4 . . 112.48(10) ?
    O2 C5 H5A . . 109.1 ?
    C4 C5 H5A . . 109.1 ?
    O2 C5 H5B . . 109.1 ?
    C4 C5 H5B . . 109.1 ?
    H5A C5 H5B . . 107.8 ?
    C1 C2 C3 . . 111.87(10) ?
    C1 C2 H2A . . 109.2 ?
    C3 C2 H2A . . 109.2 ?
    C1 C2 H2B . . 109.2 ?
    C3 C2 H2B . . 109.2 ?
    H2A C2 H2B . . 107.9 ?
loop_
    _geom_torsion_atom_site_label_1
    _geom_torsion_atom_site_label_2
    _geom_torsion_atom_site_label_3
    _geom_torsion_atom_site_label_4
    _geom_torsion_site_symmetry_1
    _geom_torsion_site_symmetry_2
    _geom_torsion_site_symmetry_3
    _geom_torsion_site_symmetry_4
    _geom_torsion
    _geom_torsion_publ_flag
    N2 N1 C1 O1 . . . . -0.98(19) ?
    N2 N1 C1 C2 . . . . 180.00(11) ?
    C2 C3 C4 C5 . . . . -177.29(11) ?
    C3 C4 C5 O2 . . . . 170.30(10) ?
    O1 C1 C2 C3 . . . . -55.33(16) ?
    N1 C1 C2 C3 . . . . 123.70(11) ?
    C4 C3 C2 C1 . . . . 176.88(10) ?
loop_
    _geom_hbond_atom_site_label_D
    _geom_hbond_atom_site_label_H
    _geom_hbond_atom_site_label_A
    _geom_hbond_site_symmetry_A
    _geom_hbond_distance_DH
    _geom_hbond_distance_HA
    _geom_hbond_distance_DA
    _geom_hbond_angle_DHA
    _geom_hbond_publ_flag
    O2 H4 N2 2_675 0.87(3) 1.92(3) 2.7865(15) 172(2) yes
    N1 H3 O1 1_565 0.85(2) 2.03(2) 2.8662(14) 166(2) yes
    N2 H1 O2 4_654 0.91(2) 2.10(2) 2.9068(16) 147.2(18) yes
    N2 H2 O1 3_465 0.82(2) 2.59(2) 3.2858(16) 144.0(16) yes
    N2 H2 O2 2_664 0.82(2) 2.57(2) 3.0789(14) 122.0(16) yes
    C2 H2A O1 1_565 0.99 2.57 3.4309(15) 145 yes
_shelx_space_group_comment
;
The symmetry employed for this shelxl refinement is uniquely defined
by the following loop, which should always be used as a source of
symmetry information in preference to the above space-group names.
They are only intended as comments.
;
_shelx_estimated_absorpt_T_min     ?
_shelx_estimated_absorpt_T_max     ?
_shelx_hkl_file
;
   0  -1   0   18.39    0.53
   0  -1   0   17.60    0.46
   0  -1   0   18.43    0.51
   0  -1   0   19.03    0.52
   0   1   0   18.41    0.53
   0   1   0   17.77    0.53
   0   1   0   17.97    0.52
   0   1   0   18.35    0.51
   0   1   0   17.93    0.45
   0  -2   0 1000.00   22.07
   0  -2   0  998.79   22.05
   0  -2   0  990.59   22.09
   0   2   0  939.98   22.09
   0   2   0  926.47   22.07
   0  -3   0   45.01    1.38
   0  -3   0   46.18    1.33
   0  -3   0   45.60    1.13
   0  -3   0   45.70    1.13
   0  -3   0   45.00    1.29
   0  -3   0   45.23    1.17
   0  -3   0   45.30    1.14
   0  -3   0   46.26    1.13
   0   3   0   45.84    1.11
   0   3   0   45.32    1.37
   0   3   0   43.21    1.33
   0   3   0   45.31    1.11
   0  -4   0   39.28    1.07
   0  -4   0   38.63    1.05
   0  -4   0   40.03    1.02
   0  -4   0   38.47    1.01
   0  -4   0   37.89    1.06
   0  -4   0   39.06    1.32
   0   4   0   39.01    1.36
   0   4   0   41.47    0.93
   0   4   0   36.37    0.92
   0  -5   0    4.25    0.39
   0  -5   0    3.85    0.22
   0  -5   0    3.99    0.23
   0  -5   0    4.32    0.63
   0  -5   0    4.18    0.42
   0  -5   0    4.04    0.35
   0   5   0    3.19    0.64
   0  -6   0    6.10    0.57
   0  -6   0    5.77    0.94
   0  -6   0    6.28    0.54
   0   6   0    6.96    0.94
  -1   6   0    0.19    0.70
   1  -6   0   -0.21    0.26
   1  -6   0   -0.05    0.28
   1  -6   0   -0.52    0.79
   1  -6   0   -0.64    0.48
   1  -6   0    0.06    0.50
  -1   5   0    3.95    0.67
  -1   5   0    3.77    0.34
  -1   5   0    3.67    0.36
   1  -5   0    3.50    0.42
   1  -5   0    3.58    0.37
   1  -5   0    3.20    0.44
   1  -5   0    3.87    0.69
  -1   4   0   14.07    0.54
  -1   4   0   13.64    0.83
   1  -4   0   13.15    0.55
   1  -4   0   13.65    0.63
   1  -4   0   13.74    0.59
   1  -4   0   13.78    0.83
   1  -4   0   12.79    0.58
  -1   3   0  229.74    5.39
  -1   3   0  225.47    5.25
  -1   3   0  222.26    5.25
   1  -3   0  217.46    5.26
   1  -3   0  222.94    5.41
   1  -3   0  222.62    5.26
   1  -3   0  226.44    5.26
   1  -3   0  231.09    5.41
   1  -3   0  224.08    5.26
   1  -3   0  234.39    5.36
  -1   2   0   11.13    0.51
  -1   2   0   11.35    0.54
  -1   2   0   11.55    0.43
  -1   2   0   12.57    0.44
  -1   2   0   11.45    0.36
  -1   2   0   11.86    0.35
  -1   2   0   12.16    0.51
   1  -2   0   11.34    0.55
   1  -2   0   11.13    0.44
   1  -2   0   11.31    0.43
   1  -2   0   11.27    0.42
   1  -2   0   10.90    0.43
   1  -2   0   11.90    0.54
  -1   0   0    0.12    0.07
  -1   0   0    0.10    0.09
  -1   0   0    0.04    0.10
   1   0   0   -0.07    0.08
   1   0   0   -0.02    0.07
   1   0   0    0.01    0.04
  -1  -2   0   11.77    0.48
  -1  -2   0   10.83    0.30
  -1  -2   0   12.14    0.51
  -1  -2   0   11.11    0.48
  -1  -2   0   10.71    0.44
  -1  -2   0   11.96    0.30
   1   2   0   11.27    0.52
   1   2   0   11.81    0.49
   1   2   0   12.00    0.48
  -1  -3   0  233.15    5.43
  -1  -3   0  238.16    5.39
  -1  -3   0  223.26    5.35
  -1  -3   0  222.57    5.42
   1   3   0  220.90    5.38
   1   3   0  230.91    5.45
   1   3   0  221.29    5.42
  -1  -4   0   13.39    0.43
  -1  -4   0   13.67    0.74
  -1  -4   0   13.91    0.45
  -1  -4   0   13.79    0.66
   1   4   0   14.06    0.76
   1   4   0   13.93    0.86
  -1  -5   0    2.97    0.43
  -1  -5   0    3.46    0.35
  -1  -5   0    3.62    0.31
  -1  -5   0    3.86    0.61
   1   5   0    3.68    0.67
  -1  -6   0    0.84    0.34
  -1  -6   0   -0.20    0.44
  -1  -6   0   -0.57    0.37
  -1  -6   0    0.16    0.72
   1   6   0   -0.48    0.71
  -2   6   0    0.51    0.74
  -2   6   0    0.35    0.26
   2  -6   0   -0.37    0.62
   2  -6   0    1.00    0.47
   2  -6   0   -0.69    0.46
   2  -6   0    0.55    0.62
   2  -6   0   -1.28    0.85
  -2   5   0   31.52    1.38
  -2   5   0   34.17    1.10
   2  -5   0   34.41    1.52
   2  -5   0   33.85    1.17
   2  -5   0   34.19    1.23
   2  -5   0   32.36    1.25
   2  -5   0   33.13    1.12
  -2   4   0   30.60    1.00
  -2   4   0   31.08    1.19
  -2   4   0   31.24    1.04
   2  -4   0   30.57    1.04
   2  -4   0   30.96    1.04
   2  -4   0   30.01    1.01
   2  -4   0   30.50    1.24
   2  -4   0   29.50    1.06
  -2   3   0    0.09    0.25
  -2   3   0    0.27    0.14
  -2   3   0    0.18    0.21
  -2   3   0    0.33    0.17
  -2   3   0   -0.06    0.27
   2  -3   0    0.15    0.25
   2  -3   0    0.27    0.21
   2  -3   0    0.33    0.22
   2  -3   0    0.12    0.25
   2  -3   0    0.21    0.34
  -2   2   0   61.17    1.55
  -2   2   0   61.70    1.60
  -2   2   0   56.08    1.53
  -2   2   0   59.00    1.63
  -2   2   0   60.92    1.59
   2  -2   0   60.89    1.59
   2  -2   0   62.36    1.62
   2  -2   0   61.69    1.59
   2  -2   0   61.49    1.60
   2  -2   0   61.48    1.65
   2  -2   0   60.90    1.60
  -2   1   0   23.85    0.75
  -2   1   0   25.27    0.76
  -2   1   0   24.55    0.77
  -2   1   0   24.30    0.74
  -2   1   0   24.20    0.73
   2  -1   0   24.78    0.75
   2  -1   0   24.34    0.76
   2  -1   0   23.92    0.75
   2  -1   0   25.97    0.70
   2  -1   0   23.31    0.74
   2  -1   0   24.17    0.74
  -2   0   0  138.39    3.23
  -2   0   0  132.56    3.17
  -2   0   0  136.11    3.25
  -2   0   0  137.85    3.24
  -2   0   0  142.00    3.25
   2   0   0  133.38    3.17
   2   0   0  140.97    3.24
   2   0   0  132.97    3.24
   2   0   0  138.07    3.23
   2   0   0  141.42    3.25
  -2  -1   0   22.76    0.68
  -2  -1   0   23.83    0.67
  -2  -1   0   26.15    0.75
  -2  -1   0   24.36    0.68
  -2  -1   0   24.26    0.57
  -2  -1   0   24.14    0.66
  -2  -1   0   25.24    0.65
  -2  -1   0   23.77    0.57
   2   1   0   24.00    0.62
   2   1   0   25.08    0.63
   2   1   0   24.34    0.68
   2   1   0   25.38    0.65
   2   1   0   23.55    0.72
  -2  -2   0   63.55    1.60
  -2  -2   0   62.99    1.64
  -2  -2   0   63.27    1.58
  -2  -2   0   61.41    1.47
  -2  -2   0   61.08    1.45
  -2  -2   0   60.77    1.47
  -2  -2   0   59.56    1.49
   2   2   0   60.57    1.57
   2   2   0   60.35    1.45
   2   2   0   60.39    1.59
   2   2   0   59.19    1.45
   2   2   0   60.46    1.65
  -2  -3   0    0.69    0.31
  -2  -3   0    0.13    0.07
  -2  -3   0    0.25    0.07
  -2  -3   0    0.46    0.22
  -2  -3   0    0.20    0.31
   2   3   0    0.12    0.26
   2   3   0   -0.10    0.24
   2   3   0    0.68    0.33
  -2  -4   0   29.85    0.78
  -2  -4   0   31.66    1.05
  -2  -4   0   30.18    0.79
  -2  -4   0   31.64    1.10
   2   4   0   31.28    1.15
   2   4   0   31.72    1.23
  -2  -5   0   33.22    1.25
  -2  -5   0   32.85    1.27
  -2  -5   0   34.52    0.90
  -2  -5   0   33.47    0.91
   2   5   0   32.93    1.47
   2   5   0   32.24    1.36
  -2  -6   0    0.10    0.32
  -2  -6   0    0.33    0.67
  -2  -6   0   -0.02    0.27
  -2  -6   0   -1.06    0.58
   2   6   0    0.45    0.75
  -3   6   0   22.98    1.48
  -3   6   0   21.95    1.13
   3  -6   0   25.83    1.49
   3  -6   0   28.64    1.86
   3  -6   0   23.31    1.25
   3  -6   0   23.82    1.53
  -3   5   0   60.98    2.04
  -3   5   0   64.06    1.91
  -3   5   0   60.76    2.03
   3  -5   0   61.55    1.91
   3  -5   0   65.36    2.26
   3  -5   0   61.62    1.87
   3  -5   0   62.90    1.98
   3  -5   0   62.52    1.97
  -3   4   0  249.48    5.77
  -3   4   0  257.33    6.02
  -3   4   0  247.68    6.02
  -3   4   0  249.19    6.09
  -3   4   0  252.92    5.77
   3  -4   0  242.50    6.03
   3  -4   0  258.95    6.20
   3  -4   0  251.96    6.04
   3  -4   0  247.07    6.04
   3  -4   0  247.39    6.02
  -3   3   0    1.14    0.25
  -3   3   0    0.68    0.28
  -3   3   0    1.18    0.35
  -3   3   0    0.83    0.28
   3  -3   0    0.78    0.35
   3  -3   0    0.63    0.39
   3  -3   0    0.49    0.34
   3  -3   0    0.42    0.29
  -3   2   0   48.75    1.35
  -3   2   0   46.53    1.37
  -3   2   0   48.10    1.39
  -3   2   0   47.65    1.34
   3  -2   0   48.14    1.34
   3  -2   0   47.68    1.38
   3  -2   0   48.63    1.38
   3  -2   0   47.12    1.38
   3  -2   0   48.35    1.40
   3  -2   0   47.16    1.39
  -3   1   0   21.49    0.76
  -3   1   0   21.43    0.74
  -3   1   0   21.35    0.76
  -3   1   0   22.27    0.79
  -3   1   0   21.60    0.72
   3  -1   0   21.25    0.76
   3  -1   0   21.72    0.72
   3  -1   0   21.33    0.75
   3  -1   0   20.86    0.76
   3  -1   0   22.03    0.66
   3  -1   0   22.10    0.80
  -3   0   0   -0.04    0.12
  -3   0   0   -0.29    0.20
  -3   0   0    0.25    0.20
  -3   0   0   -0.05    0.23
  -3   0   0    0.14    0.20
   3   0   0   -0.22    0.20
   3   0   0    0.12    0.20
   3   0   0    0.09    0.21
   3   0   0    0.08    0.14
   3   0   0   -0.06    0.19
  -3  -1   0   20.71    0.69
  -3  -1   0   22.88    0.71
  -3  -1   0   22.03    0.76
  -3  -1   0   21.70    0.72
  -3  -1   0   21.75    0.71
   3   1   0   22.44    0.72
   3   1   0   20.79    0.70
   3   1   0   22.29    0.66
   3   1   0   20.95    0.65
   3   1   0   21.67    0.58
  -3  -2   0   48.72    1.28
  -3  -2   0   47.07    1.25
  -3  -2   0   48.37    1.26
  -3  -2   0   45.87    1.25
  -3  -2   0   49.05    1.43
  -3  -2   0   51.70    1.14
  -3  -2   0   47.96    1.25
   3   2   0   48.39    1.28
   3   2   0   48.46    1.24
   3   2   0   48.17    1.36
  -3  -3   0    0.64    0.18
  -3  -3   0    1.15    0.35
  -3  -3   0    0.87    0.17
  -3  -3   0    0.92    0.20
  -3  -3   0    0.84    0.16
  -3  -3   0    0.68    0.16
   3   3   0    0.76    0.11
   3   3   0    0.39    0.27
   3   3   0    0.87    0.39
   3   3   0    0.68    0.31
   3   3   0    0.91    0.12
  -3  -4   0  247.49    5.71
  -3  -4   0  252.46    5.83
  -3  -4   0  249.72    6.02
  -3  -4   0  244.25    5.71
   3   4   0  248.38    6.01
   3   4   0  244.62    6.11
  -3  -5   0   64.08    1.60
  -3  -5   0   62.25    1.58
  -3  -5   0   61.83    1.99
  -3  -5   0   64.50    1.83
   3   5   0   62.14    2.12
   3   5   0   61.72    2.01
  -3  -6   0   21.82    1.44
  -3  -6   0   25.20    1.33
  -3  -6   0   24.91    1.15
   3   6   0   27.35    1.63
  -4   5   0   -1.28    0.53
  -4   5   0    0.35    0.59
  -4   5   0   -0.21    0.60
   4  -5   0    0.08    0.60
   4  -5   0    0.78    0.84
   4  -5   0   -0.17    0.63
   4  -5   0   -0.81    0.53
   4  -5   0   -0.24    0.60
  -4   4   0    2.63    0.59
  -4   4   0    2.88    0.41
  -4   4   0    3.15    0.57
  -4   4   0    2.23    0.37
   4  -4   0    2.62    0.50
   4  -4   0    2.74    0.58
   4  -4   0    2.98    0.67
   4  -4   0    2.23    0.54
   4  -4   0    2.37    0.52
  -4   3   0   18.88    0.85
  -4   3   0   19.86    0.94
  -4   3   0   19.23    0.87
  -4   3   0   19.16    0.82
   4  -3   0   19.22    0.98
   4  -3   0   18.77    0.90
   4  -3   0   19.50    0.98
   4  -3   0   18.88    0.94
  -4   2   0    1.17    0.34
  -4   2   0    0.28    0.29
  -4   2   0    0.66    0.31
  -4   2   0    0.63    0.31
   4  -2   0    0.93    0.36
   4  -2   0    1.08    0.34
   4  -2   0    1.01    0.36
   4  -2   0    0.32    0.35
   4  -2   0    1.02    0.31
   4  -2   0    0.81    0.33
  -4   1   0  101.54    2.59
  -4   1   0  104.35    2.63
  -4   1   0  101.31    2.61
  -4   1   0   95.97    2.50
  -4   1   0  100.88    2.58
   4  -1   0  101.97    2.62
   4  -1   0   99.22    2.60
   4  -1   0  103.80    2.43
   4  -1   0   97.68    2.51
   4  -1   0   99.52    2.58
   4  -1   0   98.76    2.59
  -4   0   0   70.59    1.94
  -4   0   0   72.87    1.78
  -4   0   0   72.98    1.93
  -4   0   0   76.42    1.95
  -4   0   0   73.60    1.94
   4   0   0   71.03    1.90
   4   0   0   72.24    1.91
   4   0   0   68.30    1.92
   4   0   0   70.90    1.78
   4   0   0   74.55    1.96
  -4  -1   0  103.67    2.53
  -4  -1   0   97.29    2.51
  -4  -1   0  102.21    2.57
  -4  -1   0   96.83    2.52
  -4  -1   0   97.56    2.50
   4   1   0   99.10    2.32
   4   1   0   98.66    2.45
   4   1   0   99.96    2.46
   4   1   0   99.15    2.52
   4   1   0  103.52    2.53
  -4  -2   0    1.02    0.27
  -4  -2   0    0.94    0.23
  -4  -2   0    1.18    0.27
  -4  -2   0    0.91    0.23
   4   2   0    0.60    0.24
   4   2   0    1.07    0.31
   4   2   0    0.91    0.23
   4   2   0    0.60    0.19
  -4  -3   0   18.52    0.82
  -4  -3   0   19.41    0.64
  -4  -3   0   18.32    0.70
  -4  -3   0   19.61    0.68
  -4  -3   0   18.55    0.67
  -4  -3   0   17.48    0.46
   4   3   0   19.11    0.87
   4   3   0   17.55    0.74
   4   3   0   19.70    0.62
   4   3   0   18.07    0.61
  -4  -4   0    2.07    0.21
  -4  -4   0    2.46    0.29
  -4  -4   0    2.59    0.22
  -4  -4   0    2.22    0.28
  -4  -4   0    2.25    0.32
   4   4   0    2.57    0.60
   4   4   0    2.48    0.56
  -4  -5   0   -0.16    0.32
  -4  -5   0   -0.14    0.27
  -4  -5   0   -0.70    0.60
  -4  -5   0   -0.73    0.34
   4   5   0    0.60    0.71
   4   5   0   -0.32    0.57
  -5   5   0   -0.15    0.68
  -5   5   0    0.39    0.73
  -5   5   0   -0.22    0.62
  -5   5   0   -0.16    0.38
  -5   5   0    0.13    0.29
   5  -5   0   -0.19    0.82
   5  -5   0    0.16    0.76
   5  -5   0    0.40    0.79
   5  -5   0    0.58    0.95
   5  -5   0   -0.56    0.71
  -5   4   0   60.88    2.05
  -5   4   0   63.32    1.87
  -5   4   0   63.78    1.90
  -5   4   0   61.54    2.11
   5  -4   0   62.22    2.08
   5  -4   0   64.52    2.08
   5  -4   0   60.54    2.10
   5  -4   0   64.87    2.19
   5  -4   0   61.60    2.05
  -5   3   0   -0.13    0.20
  -5   3   0    0.37    0.50
  -5   3   0    0.38    0.43
  -5   3   0    1.15    0.40
   5  -3   0    0.70    0.45
   5  -3   0    0.86    0.51
   5  -3   0    0.43    0.43
   5  -3   0    0.06    0.49
   5  -3   0    0.50    0.53
  -5   2   0    9.02    0.66
  -5   2   0   10.01    0.78
  -5   2   0    8.49    0.71
   5  -2   0    9.61    0.75
   5  -2   0    8.22    0.75
   5  -2   0    8.53    0.62
   5  -2   0    7.83    0.68
   5  -2   0    8.99    0.72
   5  -2   0   10.12    0.82
  -5   1   0   14.09    0.79
  -5   1   0   13.72    0.73
  -5   1   0   13.91    0.78
  -5   1   0   13.95    0.84
   5  -1   0   14.08    0.69
   5  -1   0   14.51    0.79
   5  -1   0   14.88    0.84
   5  -1   0   14.54    0.81
   5  -1   0   14.07    0.55
   5  -1   0   12.76    0.72
  -5   0   0   -0.09    0.34
  -5   0   0   -0.28    0.28
  -5   0   0    0.11    0.35
  -5   0   0   -0.20    0.28
   5   0   0    0.08    0.29
   5   0   0   -0.06    0.10
   5   0   0    0.35    0.36
   5   0   0   -0.49    0.19
   5   0   0    0.05    0.31
   5   0   0    0.00    0.30
  -5  -1   0   13.84    0.72
  -5  -1   0   13.72    0.71
  -5  -1   0   14.69    0.76
  -5  -1   0   14.29    0.75
   5   1   0   14.42    0.38
   5   1   0   15.01    0.75
   5   1   0   13.59    0.63
   5   1   0   14.23    0.72
   5   1   0   13.58    0.66
  -5  -2   0    8.62    0.64
  -5  -2   0    9.35    0.59
  -5  -2   0    9.28    0.58
  -5  -2   0    8.73    0.63
   5   2   0    8.13    0.37
   5   2   0    9.27    0.72
   5   2   0    9.46    0.63
   5   2   0    9.12    0.41
   5   2   0    9.16    0.40
   5   2   0    7.84    0.57
  -5  -3   0    0.64    0.30
  -5  -3   0   -0.21    0.23
  -5  -3   0   -0.04    0.33
   5   3   0    0.64    0.27
   5   3   0    0.32    0.47
   5   3   0   -0.05    0.22
  -5  -4   0   62.73    1.79
  -5  -4   0   62.72    1.64
  -5  -4   0   63.10    1.63
  -5  -4   0   63.11    1.75
  -5  -4   0   62.46    2.11
   5   4   0   64.42    2.06
  -5  -5   0    0.90    0.41
  -5  -5   0    0.66    0.44
  -5  -5   0    0.21    0.78
   5   5   0    0.63    0.67
  -6   5   0   16.58    1.67
  -6   5   0   16.25    1.13
  -6   5   0   17.81    1.42
   6  -5   0   16.29    1.37
   6  -5   0   16.41    1.36
   6  -5   0   16.23    1.39
   6  -5   0   15.16    1.55
  -6   4   0   25.61    1.33
  -6   4   0   24.71    1.55
  -6   4   0   22.15    1.46
  -6   4   0   25.80    1.29
   6  -4   0   24.71    1.42
   6  -4   0   23.44    1.48
   6  -4   0   27.03    1.67
   6  -4   0   23.69    1.55
   6  -4   0   25.17    1.56
  -6   3   0   56.46    2.00
  -6   3   0   56.72    1.55
  -6   3   0   58.52    1.87
  -6   3   0   56.93    1.91
   6  -3   0   58.05    1.96
   6  -3   0   55.57    1.97
   6  -3   0   55.65    2.02
   6  -3   0   60.12    2.05
   6  -3   0   56.73    1.99
  -6   2   0    5.43    0.63
  -6   2   0    5.09    0.64
  -6   2   0    6.16    0.69
  -6   2   0    5.08    0.49
   6  -2   0    5.31    0.64
   6  -2   0    5.52    0.54
   6  -2   0    5.24    0.67
   6  -2   0    5.08    0.62
   6  -2   0    5.02    0.70
  -6   1   0  122.27    3.19
  -6   1   0  119.88    3.14
  -6   1   0  116.02    3.16
  -6   1   0  115.55    3.18
   6  -1   0  113.99    2.98
   6  -1   0  118.38    3.15
   6  -1   0  120.71    3.14
   6  -1   0  115.13    3.18
   6  -1   0  116.07    2.83
   6  -1   0  111.98    3.14
  -6   0   0   38.71    1.42
  -6   0   0   39.13    1.35
  -6   0   0   37.80    1.39
  -6   0   0   38.41    1.38
   6   0   0   38.40    1.44
   6   0   0   38.51    1.36
   6   0   0   40.53    1.39
   6   0   0   40.81    1.35
   6   0   0   39.43    1.14
   6   0   0   39.12    0.94
  -6  -1   0  119.07    3.15
  -6  -1   0  121.49    3.16
  -6  -1   0  114.87    3.11
  -6  -1   0  116.73    3.13
   6   1   0  122.02    3.13
   6   1   0  119.60    3.14
   6   1   0  120.52    3.04
   6   1   0  115.79    3.01
  -6  -2   0    4.31    0.53
  -6  -2   0    6.56    0.67
  -6  -2   0    4.26    0.49
  -6  -2   0    6.16    0.58
   6   2   0    5.58    0.42
   6   2   0    5.11    0.52
   6   2   0    5.66    0.56
   6   2   0    5.55    0.47
   6   2   0    5.03    0.61
  -6  -3   0   55.92    1.73
  -6  -3   0   54.18    1.62
  -6  -3   0   56.01    1.71
   6   3   0   56.34    1.87
   6   3   0   57.19    1.66
   6   3   0   54.07    1.61
  -6  -4   0   24.63    1.09
  -6  -4   0   26.44    1.15
  -6  -4   0   24.52    1.48
  -6  -4   0   23.51    0.95
  -6  -4   0   24.99    0.96
   6   4   0   24.77    1.37
   6   4   0   23.57    0.80
   6   4   0   25.47    0.82
  -6  -5   0   15.15    1.22
  -6  -5   0   16.33    1.45
  -6  -5   0   17.77    1.13
   6   5   0   16.44    1.41
  -7   4   0   84.18    2.70
  -7   4   0   89.05    3.05
  -7   4   0   88.00    2.77
   7  -4   0   81.94    2.93
   7  -4   0   83.00    2.99
   7  -4   0   86.10    2.96
   7  -4   0   86.07    2.99
  -7   3   0    3.19    0.72
  -7   3   0    3.26    0.48
  -7   3   0    4.56    0.91
  -7   3   0    2.35    0.80
  -7   3   0    3.85    0.80
   7  -3   0    3.11    0.83
   7  -3   0    1.60    0.81
   7  -3   0    4.03    0.82
   7  -3   0    4.51    0.83
   7  -3   0    3.55    0.91
  -7   2   0   59.05    1.82
  -7   2   0   60.27    2.05
  -7   2   0   64.08    2.18
  -7   2   0   56.32    1.97
  -7   2   0   58.37    2.05
   7  -2   0   60.48    1.95
   7  -2   0   58.53    2.04
   7  -2   0   58.12    2.09
   7  -2   0   58.56    2.09
   7  -2   0   62.72    2.17
   7  -2   0   56.40    1.75
  -7   1   0    1.18    0.63
  -7   1   0    1.45    0.56
   7  -1   0    1.41    0.60
   7  -1   0    1.17    0.61
   7  -1   0    0.38    0.63
   7  -1   0    0.93    0.45
   7  -1   0    1.03    0.28
  -7   0   0    0.74    0.54
  -7   0   0    0.51    0.48
  -7   0   0    0.22    0.57
  -7   0   0   -0.43    0.47
   7   0   0   -0.05    0.49
   7   0   0    0.47    0.44
   7   0   0    0.35    0.32
   7   0   0   -0.33    0.55
  -7  -1   0    0.77    0.47
  -7  -1   0    0.76    0.50
  -7  -1   0    0.60    0.56
  -7  -1   0    0.27    0.55
   7   1   0    0.87    0.48
   7   1   0    1.53    0.45
   7   1   0    0.84    0.55
   7   1   0    1.25    0.60
  -7  -2   0   58.24    1.91
  -7  -2   0   61.83    1.92
  -7  -2   0   65.74    2.02
   7   2   0   57.62    1.89
   7   2   0   58.68    2.00
   7   2   0   61.33    1.66
   7   2   0   60.85    1.95
  -7  -3   0    2.95    0.60
  -7  -3   0    2.86    0.50
  -7  -3   0    3.50    0.66
  -7  -3   0    3.37    0.63
   7   3   0    3.42    0.54
   7   3   0    3.17    0.72
   7   3   0    2.51    0.59
  -7  -4   0   79.19    2.28
  -7  -4   0   87.74    2.56
  -7  -4   0   80.09    2.92
  -7  -4   0   83.92    2.54
  -7  -4   0   84.13    2.35
   7   4   0   86.48    2.23
   7   4   0   87.23    2.74
  -8   3   0   11.00    1.12
  -8   3   0   11.12    0.99
  -8   3   0   11.38    1.24
  -8   3   0   11.86    1.33
   8  -3   0   12.32    1.34
   8  -3   0   13.75    1.34
   8  -3   0   13.10    1.36
   8  -3   0   13.76    1.27
  -8   2   0   19.96    1.51
  -8   2   0   20.84    1.62
  -8   2   0   20.20    1.26
  -8   2   0   20.27    1.71
  -8   2   0   19.03    1.51
   8  -2   0   14.43    1.49
   8  -2   0   19.55    1.52
   8  -2   0   20.69    1.37
   8  -2   0   20.57    1.64
   8  -2   0   22.10    1.69
  -8   1   0    0.30    0.80
  -8   1   0    0.44    0.67
  -8   1   0   -0.03    0.73
  -8   1   0    1.41    0.69
  -8   1   0    0.30    0.70
   8  -1   0    0.82    0.82
   8  -1   0    0.22    0.55
   8  -1   0    0.87    0.79
   8  -1   0    0.58    0.66
   8  -1   0   -0.70    0.67
   8  -1   0    0.22    0.19
  -8   0   0   32.06    1.67
  -8   0   0   29.34    1.52
  -8   0   0   34.37    1.61
   8   0   0   31.98    1.66
   8   0   0   34.09    1.53
   8   0   0   33.36    1.64
   8   0   0   34.35    1.58
   8   0   0   33.16    1.13
  -8  -1   0   -0.53    0.60
  -8  -1   0   -0.13    0.62
  -8  -1   0    0.29    0.69
   8   1   0   -0.84    0.69
   8   1   0   -0.44    0.59
   8   1   0   -0.15    0.59
   8   1   0    0.18    0.52
  -8  -2   0   19.45    1.25
  -8  -2   0   15.30    1.27
  -8  -2   0   20.35    1.40
  -8  -2   0   22.35    1.37
   8   2   0   20.71    1.34
   8   2   0   17.61    1.25
   8   2   0   20.65    0.96
   8   2   0   20.52    1.38
  -8  -3   0   10.67    1.03
  -8  -3   0   12.81    1.08
  -8  -3   0   13.06    1.35
  -8  -3   0   13.63    1.25
  -8  -3   0   10.54    1.02
   8   3   0   10.55    0.88
   8   3   0   11.74    1.10
  -9   2   0    5.67    1.28
  -9   2   0    3.67    1.30
  -9   2   0    3.86    0.96
   9  -2   0    2.41    1.23
   9  -2   0    3.63    0.99
   9  -2   0    2.29    1.29
  -9   1   0   17.06    1.45
  -9   1   0   16.64    1.49
  -9   1   0   15.87    1.57
  -9   1   0   14.68    1.43
   9  -1   0   14.87    1.24
   9  -1   0   16.46    1.49
   9  -1   0   15.51    1.40
  -9   0   0   -0.53    0.90
  -9   0   0    1.37    1.02
  -9   0   0    0.09    0.93
  -9   0   0    0.03    0.94
   9   0   0   -0.16    0.87
   9   0   0   -0.88    0.74
   9   0   0   -0.41    1.00
   9   0   0   -0.77    0.43
  -9  -1   0   15.45    1.33
  -9  -1   0   12.57    1.23
  -9  -1   0   15.66    1.37
  -9  -1   0   16.19    1.45
   9   1   0   18.22    1.46
   9   1   0   19.75    1.78
  -9  -2   0    5.56    1.00
  -9  -2   0    4.98    1.07
  -9  -2   0    5.25    1.03
  -9  -2   0    2.71    1.21
   9   2   0    4.22    0.97
   9   2   0    4.48    0.60
   9   2   0    4.85    0.99
   9   2   1    8.22    1.09
   9   2   1    6.29    0.62
   9   2   1    7.88    1.05
  -9  -2  -1    8.23    1.38
  -9  -2  -1    9.35    1.17
  -9  -2  -1    9.54    1.12
  -9  -2  -1   11.48    1.20
   9   1   1    5.80    1.12
   9   1   1    7.29    0.95
  -9  -1  -1    7.70    1.09
  -9  -1  -1    8.36    1.20
  -9  -1  -1    5.64    1.02
  -9  -1  -1    6.94    1.10
   9   0   1    0.33    0.46
   9   0   1   -1.15    0.77
   9   0   1    0.76    0.99
   9   0   1    1.20    0.88
  -9   0  -1   -0.33    0.97
  -9   0  -1    0.19    0.89
  -9   0  -1   -0.77    0.89
  -9   0  -1    0.71    1.01
   9  -1   1    6.79    1.18
   9  -1   1    7.97    0.84
   9  -1   1    9.47    1.34
  -9   1  -1    5.98    1.04
  -9   1  -1    6.41    1.16
  -9   1  -1    6.11    1.22
  -9   1  -1    6.34    1.20
   9  -2   1   10.35    1.47
   9  -2   1   10.43    1.14
   9  -2   1    8.29    1.34
  -9   2  -1   10.28    1.40
  -9   2  -1   10.67    1.44
  -9   2  -1    9.85    1.10
   8   3   1   26.05    1.49
   8   3   1   26.22    1.36
  -8  -3  -1   25.71    1.44
  -8  -3  -1   24.94    1.84
  -8  -3  -1   25.50    1.34
  -8  -3  -1   27.34    1.58
  -8  -3  -1   27.34    1.60
   8   2   1   21.07    0.94
   8   2   1   18.49    1.26
   8   2   1   19.85    1.36
   8   2   1   19.18    1.27
  -8  -2  -1   18.70    1.22
  -8  -2  -1   20.78    1.36
  -8  -2  -1   18.69    1.49
  -8  -2  -1   17.69    1.33
  -8  -2  -1   22.79    1.42
   8   1   1   26.67    1.20
   8   1   1   23.00    1.33
   8   1   1   26.58    1.47
   8   1   1   27.09    1.31
  -8  -1  -1   22.16    1.37
  -8  -1  -1   25.68    1.43
  -8  -1  -1   24.75    1.52
  -8  -1  -1   25.05    1.45
  -8  -1  -1   26.77    1.51
   8   0   1   30.62    1.09
   8   0   1   28.47    1.44
   8   0   1   28.16    1.56
   8   0   1   29.14    1.49
  -8   0  -1   30.31    1.49
  -8   0  -1   30.63    1.55
  -8   0  -1   29.28    1.47
  -8   0  -1   29.37    1.57
  -8   0  -1   29.76    1.64
   8  -1   1   28.81    1.51
   8  -1   1   25.56    1.52
   8  -1   1   25.95    1.25
   8  -1   1   26.01    1.69
   8  -1   1   26.51    1.58
  -8   1  -1   25.05    1.59
  -8   1  -1   26.10    1.59
  -8   1  -1   25.60    1.50
  -8   1  -1   27.96    1.57
  -8   1  -1   26.53    1.38
   8  -2   1   19.33    1.48
   8  -2   1   19.17    1.63
   8  -2   1   17.90    1.54
   8  -2   1   22.28    1.72
   8  -2   1   21.12    1.38
  -8   2  -1   20.40    1.58
  -8   2  -1   19.38    1.47
  -8   2  -1   20.55    1.51
  -8   2  -1   19.39    1.59
  -8   2  -1   19.80    1.26
   8  -3   1   25.85    1.84
   8  -3   1   26.70    2.00
   8  -3   1   23.09    1.66
   8  -3   1   24.25    1.88
  -8   3  -1   24.78    1.81
  -8   3  -1   26.09    1.21
  -8   3  -1   24.90    1.58
  -8   3  -1   28.41    2.02
   7   4   1   14.09    1.28
   7   4   1   14.52    0.90
  -7  -4  -1   16.57    1.43
  -7  -4  -1   11.74    1.18
  -7  -4  -1   15.31    1.22
  -7  -4  -1   13.83    0.82
  -7  -4  -1   14.80    0.95
   7   3   1   26.19    1.42
   7   3   1   29.13    1.25
   7   3   1   26.78    1.17
  -7  -3  -1   27.44    1.34
  -7  -3  -1   27.24    1.30
  -7  -3  -1   30.33    1.62
  -7  -3  -1   27.95    1.17
  -7  -3  -1   27.22    1.24
   7   2   1    4.58    0.59
   7   2   1    4.96    0.44
   7   2   1    5.00    0.66
   7   2   1    4.75    0.70
  -7  -2  -1    5.41    0.63
  -7  -2  -1    3.96    0.63
  -7  -2  -1    4.33    0.61
  -7  -2  -1    4.88    0.68
   7   1   1    8.23    0.82
   7   1   1   11.38    1.06
   7   1   1   10.03    0.95
   7   1   1    8.81    0.76
  -7  -1  -1   11.61    1.02
  -7  -1  -1    9.38    0.88
  -7  -1  -1    9.39    0.89
   7   0   1    0.42    0.57
   7   0   1   -0.05    0.09
   7   0   1    0.29    0.32
   7   0   1   -0.16    0.52
   7   0   1    0.00    0.45
  -7   0  -1   -0.06    0.47
  -7   0  -1   -0.32    0.43
  -7   0  -1   -0.51    0.53
   7  -1   1    9.35    0.84
   7  -1   1   10.50    1.00
   7  -1   1    9.34    0.80
   7  -1   1   11.06    1.07
   7  -1   1    8.94    0.55
  -7   1  -1    9.30    0.95
  -7   1  -1   10.04    0.87
  -7   1  -1    9.96    0.90
  -7   1  -1    8.63    0.86
   7  -2   1    4.71    0.67
   7  -2   1    4.84    0.71
   7  -2   1    4.32    0.73
   7  -2   1    5.61    0.81
   7  -2   1    5.03    0.84
   7  -2   1    3.14    0.84
  -7   2  -1    4.35    0.82
  -7   2  -1    5.38    0.81
  -7   2  -1    5.03    0.60
  -7   2  -1    4.34    0.74
  -7   2  -1    4.36    0.70
   7  -3   1   29.85    1.61
   7  -3   1   27.46    1.59
   7  -3   1   29.09    1.54
   7  -3   1   30.50    1.60
   7  -3   1   29.21    1.73
  -7   3  -1   26.34    1.50
  -7   3  -1   25.86    1.43
  -7   3  -1   27.10    1.54
  -7   3  -1   26.45    1.58
  -7   3  -1   26.52    1.05
   7  -4   1   11.98    1.27
   7  -4   1   15.53    1.40
   7  -4   1   17.26    1.74
   7  -4   1   15.41    1.42
  -7   4  -1   14.38    1.47
  -7   4  -1   14.19    1.36
  -7   4  -1   14.82    1.35
   6   5   1    6.73    1.03
  -6  -5  -1    6.13    0.73
  -6  -5  -1    7.41    1.18
   6   4   1   16.55    0.61
   6   4   1   13.51    1.21
   6   4   1   15.11    0.59
  -6  -4  -1   15.60    0.76
  -6  -4  -1   14.66    1.42
  -6  -4  -1   15.57    0.93
  -6  -4  -1   16.22    0.80
  -6  -4  -1   15.73    0.96
   6   3   1   13.86    0.97
   6   3   1   13.10    0.73
   6   3   1   13.33    0.78
  -6  -3  -1   13.63    0.81
  -6  -3  -1   12.77    0.85
  -6  -3  -1   11.32    0.78
  -6  -3  -1   13.26    0.73
   6   2   1   14.75    0.80
   6   2   1   15.21    0.61
   6   2   1   16.21    0.54
   6   2   1   13.69    0.94
   6   2   1   15.66    0.88
  -6  -2  -1   15.73    0.84
  -6  -2  -1   15.11    0.88
  -6  -2  -1   15.32    0.82
   6   1   1    5.82    0.60
   6   1   1    6.40    0.65
   6   1   1    5.25    0.47
   6   1   1    5.65    0.23
   6   1   1    5.39    0.51
  -6  -1  -1    6.06    0.60
  -6  -1  -1    4.22    0.51
  -6  -1  -1    6.22    0.62
  -6  -1  -1    6.05    0.56
   6   0   1    5.09    0.56
   6   0   1    4.42    0.49
   6   0   1    5.03    0.55
   6   0   1    4.82    0.39
   6   0   1    4.94    0.60
   6   0   1    3.71    0.29
  -6   0  -1    5.15    0.59
  -6   0  -1    3.66    0.57
  -6   0  -1    4.64    0.55
  -6   0  -1    4.51    0.53
   6  -1   1    6.04    0.47
   6  -1   1    5.77    0.60
   6  -1   1    5.22    0.67
   6  -1   1    6.30    0.62
   6  -1   1    5.46    0.50
   6  -1   1    5.27    0.63
  -6   1  -1    5.37    0.58
  -6   1  -1    6.53    0.67
  -6   1  -1    4.22    0.58
   6  -2   1   14.96    1.08
   6  -2   1   13.94    0.93
   6  -2   1   15.82    0.86
   6  -2   1   16.78    0.98
   6  -2   1   15.78    1.06
  -6   2  -1   16.49    1.02
  -6   2  -1   15.08    1.10
  -6   2  -1   15.19    0.97
  -6   2  -1   14.28    0.78
  -6   2  -1   15.87    1.03
   6  -3   1   15.12    1.17
   6  -3   1   11.68    1.02
   6  -3   1   13.76    1.16
   6  -3   1   12.45    0.99
   6  -3   1   13.04    1.15
  -6   3  -1   12.43    1.09
  -6   3  -1   13.71    1.08
  -6   3  -1   13.71    1.01
  -6   3  -1   13.15    0.64
   6  -4   1   15.99    1.38
   6  -4   1   15.67    1.41
   6  -4   1   15.81    1.30
   6  -4   1   16.13    1.42
   6  -4   1   15.88    1.27
  -6   4  -1   15.31    1.22
  -6   4  -1   16.29    1.42
  -6   4  -1   16.53    1.12
  -6   4  -1   14.43    1.31
   6  -5   1    6.23    1.13
   6  -5   1    6.91    1.23
   6  -5   1    5.30    1.08
   6  -5   1    6.78    1.33
  -6   5  -1    5.90    0.75
  -6   5  -1    6.56    1.09
  -6   5  -1    7.90    0.98
   5   5   1    9.66    0.96
  -5  -5  -1   10.93    1.05
  -5  -5  -1    8.21    0.71
  -5  -5  -1    9.73    0.77
   5   4   1   94.52    2.76
  -5  -4  -1   96.57    2.49
  -5  -4  -1   96.08    2.82
  -5  -4  -1   94.32    2.32
  -5  -4  -1   97.06    2.33
  -5  -4  -1   94.61    2.46
   5   3   1   96.52    2.70
   5   3   1   99.20    2.52
   5   3   1   97.93    2.46
  -5  -3  -1   97.15    2.49
  -5  -3  -1   99.21    2.51
  -5  -3  -1  101.23    2.54
  -5  -3  -1   99.66    2.55
   5   2   1   57.84    1.62
   5   2   1   58.86    1.47
   5   2   1   57.49    1.40
   5   2   1   55.49    1.39
   5   2   1   55.71    1.72
   5   2   1   55.54    1.59
  -5  -2  -1   55.77    1.63
  -5  -2  -1   55.64    1.63
  -5  -2  -1   58.72    1.62
  -5  -2  -1   58.51    1.62
   5   1   1   18.68    0.82
   5   1   1   18.56    0.53
   5   1   1   17.95    0.78
   5   1   1   17.18    0.74
   5   1   1   18.64    0.72
  -5  -1  -1   16.71    0.82
  -5  -1  -1   18.75    0.81
  -5  -1  -1   17.79    0.79
  -5  -1  -1   18.44    0.79
   5   0   1    0.16    0.29
   5   0   1   -0.13    0.28
   5   0   1    0.10    0.21
   5   0   1   -0.36    0.31
   5   0   1   -0.01    0.34
  -5   0  -1   -0.02    0.34
  -5   0  -1    0.08    0.34
  -5   0  -1   -0.17    0.17
  -5   0  -1   -0.15    0.28
  -5   0  -1   -0.26    0.30
   5  -1   1   17.91    0.86
   5  -1   1   18.84    0.88
   5  -1   1   17.99    0.65
   5  -1   1   18.27    0.89
   5  -1   1   17.33    0.82
   5  -1   1   17.60    0.75
  -5   1  -1   17.83    0.89
  -5   1  -1   18.39    0.88
  -5   1  -1   18.11    0.73
  -5   1  -1   16.84    0.81
   5  -2   1   56.22    1.63
   5  -2   1   57.30    1.81
   5  -2   1   56.52    1.71
   5  -2   1   58.54    1.78
   5  -2   1   55.77    1.76
   5  -2   1   56.39    1.73
  -5   2  -1   57.37    1.82
  -5   2  -1   59.17    1.73
  -5   2  -1   58.02    1.77
  -5   2  -1   56.71    1.55
  -5   2  -1   54.12    1.67
  -5   2  -1   57.27    1.73
   5  -3   1  100.37    2.83
   5  -3   1  101.02    2.84
   5  -3   1  100.44    2.81
   5  -3   1  101.79    2.82
   5  -3   1  102.70    2.80
  -5   3  -1  102.51    2.71
  -5   3  -1   97.16    2.40
  -5   3  -1   97.72    2.80
  -5   3  -1  102.29    2.74
   5  -4   1   96.81    2.85
   5  -4   1   96.93    2.90
   5  -4   1   97.20    2.80
   5  -4   1   95.85    2.85
   5  -4   1   94.88    2.80
  -5   4  -1   98.90    2.85
  -5   4  -1   93.63    2.78
  -5   4  -1   96.70    2.61
  -5   4  -1   95.11    2.62
   5  -5   1   10.54    1.05
   5  -5   1    8.99    1.00
   5  -5   1   10.06    1.20
   5  -5   1   11.06    1.01
   5  -5   1   11.20    1.11
  -5   5  -1    9.67    0.99
  -5   5  -1   12.16    1.06
  -5   5  -1    8.37    0.74
   4   5   1   67.00    2.21
  -4  -5  -1   68.92    1.85
  -4  -5  -1   70.88    2.25
  -4  -5  -1   68.07    1.77
  -4  -5  -1   66.13    1.74
   4   4   1    3.53    0.56
   4   4   1    3.10    0.59
  -4  -4  -1    2.10    0.57
  -4  -4  -1    3.54    0.31
  -4  -4  -1    3.14    0.31
  -4  -4  -1    2.59    0.31
   4   3   1   56.22    1.41
   4   3   1   56.29    1.41
   4   3   1   54.51    1.69
   4   3   1   55.14    1.56
  -4  -3  -1   52.53    1.59
  -4  -3  -1   55.80    1.47
  -4  -3  -1   56.19    1.45
  -4  -3  -1   56.59    1.44
  -4  -3  -1   55.64    1.49
  -4  -3  -1   56.19    1.34
   4   2   1   16.04    0.59
   4   2   1   17.55    0.63
   4   2   1   16.29    0.64
  -4  -2  -1   15.79    0.65
  -4  -2  -1   16.47    0.63
  -4  -2  -1   17.16    0.66
  -4  -2  -1   16.16    0.62
   4   1   1  128.49    3.01
   4   1   1  123.56    3.01
   4   1   1  118.72    3.05
   4   1   1  127.19    2.91
   4   1   1  124.64    3.07
  -4  -1  -1  125.07    3.08
  -4  -1  -1  122.44    3.06
  -4  -1  -1  122.03    2.86
  -4  -1  -1  124.60    3.12
  -4  -1  -1  124.45    3.07
  -4  -1  -1  126.64    3.07
   4   0   1   95.70    2.44
   4   0   1   94.94    2.42
   4   0   1   93.37    2.30
   4   0   1   94.18    2.45
   4   0   1   95.57    2.41
  -4   0  -1   93.68    2.30
  -4   0  -1   95.21    2.46
  -4   0  -1   95.62    2.43
  -4   0  -1   97.12    2.45
  -4   0  -1   93.57    2.44
   4  -1   1  122.20    3.12
   4  -1   1  122.49    3.06
   4  -1   1  130.02    2.99
   4  -1   1  122.03    3.11
   4  -1   1  119.53    3.13
   4  -1   1  124.38    3.16
  -4   1  -1  126.25    3.17
  -4   1  -1  126.02    3.06
  -4   1  -1  123.39    3.12
  -4   1  -1  126.71    3.13
  -4   1  -1  127.00    3.15
   4  -2   1   15.98    0.80
   4  -2   1   16.91    0.79
   4  -2   1   17.35    0.80
   4  -2   1   17.99    0.78
   4  -2   1   16.42    0.78
   4  -2   1   17.24    0.74
  -4   2  -1   17.34    0.60
  -4   2  -1   16.79    0.79
  -4   2  -1   16.20    0.84
  -4   2  -1   17.51    0.75
  -4   2  -1   16.69    0.76
  -4   2  -1   16.38    0.78
   4  -3   1   57.48    1.77
   4  -3   1   49.81    1.66
   4  -3   1   53.60    1.67
   4  -3   1   51.94    1.68
   4  -3   1   54.40    1.68
  -4   3  -1   55.83    1.68
  -4   3  -1   54.14    1.58
  -4   3  -1   55.52    1.61
  -4   3  -1   55.37    1.70
  -4   3  -1   57.01    1.72
   4  -4   1    2.85    0.55
   4  -4   1    2.42    0.56
   4  -4   1    2.62    0.66
   4  -4   1    2.67    0.59
   4  -4   1    2.45    0.51
  -4   4  -1    2.51    0.58
  -4   4  -1    3.23    0.41
  -4   4  -1    2.32    0.40
   4  -5   1   66.95    2.22
   4  -5   1   68.00    2.22
   4  -5   1   66.75    2.13
   4  -5   1   66.06    2.17
   4  -5   1   66.91    2.40
  -4   5  -1   66.50    2.12
  -4   5  -1   68.65    2.23
  -4   5  -1   68.18    2.16
   3   6   1   14.66    1.43
  -3  -6  -1   14.66    1.31
  -3  -6  -1   12.97    0.95
   3   5   1    0.75    0.63
   3   5   1    0.17    0.58
  -3  -5  -1    0.13    0.53
  -3  -5  -1    0.44    0.44
  -3  -5  -1    0.56    0.21
  -3  -5  -1    0.52    0.17
   3   4   1   14.17    0.92
   3   4   1   15.04    0.85
   3   4   1   15.85    0.90
  -3  -4  -1   15.46    0.48
  -3  -4  -1   15.10    0.50
  -3  -4  -1   14.40    0.70
  -3  -4  -1   14.98    0.89
   3   3   1   25.77    0.97
   3   3   1   23.88    1.00
   3   3   1   24.81    0.89
  -3  -3  -1   24.67    0.75
  -3  -3  -1   24.61    0.70
  -3  -3  -1   25.52    0.67
  -3  -3  -1   24.07    0.67
  -3  -3  -1   23.93    0.69
  -3  -3  -1   26.11    0.93
   3   2   1   21.30    0.78
   3   2   1   22.80    0.71
   3   2   1   21.18    0.65
  -3  -2  -1   23.40    0.87
  -3  -2  -1   21.67    0.66
  -3  -2  -1   22.01    0.59
  -3  -2  -1   22.83    0.72
  -3  -2  -1   22.53    0.67
  -3  -2  -1   22.22    0.68
  -3  -2  -1   21.56    0.66
   3   1   1  222.38    5.19
   3   1   1  224.61    5.25
   3   1   1  227.59    5.17
   3   1   1  224.72    5.20
   3   1   1  230.31    5.26
  -3  -1  -1  224.63    5.25
  -3  -1  -1  223.71    5.24
  -3  -1  -1  216.41    5.11
  -3  -1  -1  224.90    5.25
  -3  -1  -1  221.37    5.24
  -3  -1  -1  231.79    5.30
   3   0   1   -0.02    0.20
   3   0   1    0.17    0.22
   3   0   1   -0.20    0.18
   3   0   1    0.06    0.14
   3   0   1    0.16    0.20
  -3   0  -1    0.04    0.20
  -3   0  -1   -0.12    0.22
  -3   0  -1   -0.01    0.21
  -3   0  -1   -0.08    0.20
  -3   0  -1   -0.05    0.13
   3  -1   1  232.09    5.38
   3  -1   1  222.20    5.37
   3  -1   1  217.19    5.34
   3  -1   1  222.77    5.31
   3  -1   1  228.29    5.36
  -3   1  -1  229.84    5.37
  -3   1  -1  227.07    5.35
  -3   1  -1  229.05    5.32
  -3   1  -1  230.72    5.38
  -3   1  -1  228.57    5.35
   3  -2   1   21.90    0.84
   3  -2   1   21.65    0.81
   3  -2   1   21.52    0.78
   3  -2   1   21.64    0.81
   3  -2   1   22.99    0.87
   3  -2   1   20.62    0.80
  -3   2  -1   21.17    0.76
  -3   2  -1   21.86    0.81
  -3   2  -1   23.09    0.81
  -3   2  -1   22.50    0.83
  -3   2  -1   22.42    0.61
  -3   2  -1   21.35    0.82
   3  -3   1   25.14    1.02
   3  -3   1   23.04    0.93
   3  -3   1   25.41    0.93
   3  -3   1   24.57    0.93
   3  -3   1   24.09    0.96
  -3   3  -1   22.81    0.84
  -3   3  -1   24.43    0.98
  -3   3  -1   25.39    0.83
  -3   3  -1   24.87    0.92
  -3   3  -1   25.04    0.96
   3  -4   1   14.75    0.99
   3  -4   1   14.04    0.79
   3  -4   1   14.78    0.87
   3  -4   1   15.39    0.82
   3  -4   1   13.54    0.84
  -3   4  -1   14.40    0.92
  -3   4  -1   14.30    0.54
  -3   4  -1   14.52    0.78
  -3   4  -1   15.11    0.85
  -3   4  -1   14.46    0.57
   3  -5   1    0.99    0.74
   3  -5   1    1.54    0.55
   3  -5   1    0.96    0.50
   3  -5   1   -0.09    0.53
   3  -5   1    0.41    0.42
  -3   5  -1    0.65    0.42
  -3   5  -1    0.48    0.64
  -3   5  -1    1.15    0.52
   3  -6   1   11.71    1.10
   3  -6   1   13.28    1.12
   3  -6   1   11.70    1.31
   3  -6   1   14.46    1.35
  -3   6  -1   13.45    1.33
  -3   6  -1   12.66    0.99
   2   6   1   14.89    1.36
  -2  -6  -1   14.82    1.24
  -2  -6  -1   11.82    1.06
  -2  -6  -1   12.39    0.59
  -2  -6  -1   13.49    0.53
   2   5   1    6.20    0.76
   2   5   1    7.26    0.76
  -2  -5  -1    6.62    0.31
  -2  -5  -1    7.39    0.65
  -2  -5  -1    8.00    0.79
   2   4   1    7.09    0.64
   2   4   1    6.28    0.63
   2   4   1    7.86    0.70
  -2  -4  -1    7.41    0.65
  -2  -4  -1    6.96    0.58
   2   3   1    1.19    0.30
   2   3   1    0.64    0.31
   2   3   1    0.97    0.29
  -2  -3  -1    1.07    0.37
  -2  -3  -1    1.09    0.37
  -2  -3  -1    1.37    0.26
  -2  -3  -1    1.09    0.30
   2   2   1  194.37    4.65
   2   2   1  191.41    4.68
   2   2   1  194.92    4.63
   2   2   1  188.58    4.49
   2   2   1  196.86    4.49
  -2  -2  -1  204.52    4.63
  -2  -2  -1  207.01    4.69
  -2  -2  -1  191.61    4.54
  -2  -2  -1  188.00    4.48
  -2  -2  -1  210.69    4.66
   2   1   1  101.44    2.24
   2   1   1   93.45    2.18
   2   1   1   92.78    2.18
   2   1   1   89.53    2.23
   2   1   1   94.44    2.23
   2   1   1   96.36    2.30
  -2  -1  -1   93.07    2.23
  -2  -1  -1   92.11    2.22
  -2  -1  -1   93.41    2.24
  -2  -1  -1   92.01    2.24
  -2  -1  -1   98.01    2.30
   2  -1   1   95.15    2.32
   2  -1   1   92.62    2.31
   2  -1   1   96.08    2.33
   2  -1   1   92.82    2.32
   2  -1   1   95.24    2.31
  -2   1  -1   95.42    2.31
  -2   1  -1   96.39    2.33
  -2   1  -1   96.38    2.31
  -2   1  -1   91.94    2.30
   2  -2   1  201.80    4.71
   2  -2   1  200.14    4.68
   2  -2   1  195.10    4.65
   2  -2   1  193.39    4.66
   2  -2   1  202.70    4.66
   2  -2   1  197.44    4.67
  -2   2  -1  196.41    4.66
  -2   2  -1  196.12    4.62
  -2   2  -1  195.54    4.61
  -2   2  -1  193.56    4.69
  -2   2  -1  195.35    4.66
   2  -3   1    0.67    0.27
   2  -3   1    1.55    0.31
   2  -3   1    1.06    0.27
   2  -3   1    1.06    0.36
   2  -3   1    0.96    0.25
  -2   3  -1    0.67    0.31
  -2   3  -1    1.11    0.29
  -2   3  -1    1.22    0.32
  -2   3  -1    0.93    0.18
  -2   3  -1    1.35    0.21
  -2   3  -1    0.99    0.25
   2  -4   1    7.45    0.58
   2  -4   1    6.74    0.59
   2  -4   1    7.41    0.62
   2  -4   1    8.07    0.71
   2  -4   1    6.32    0.52
  -2   4  -1    7.09    0.59
  -2   4  -1    7.40    0.54
  -2   4  -1    8.00    0.76
   2  -5   1    5.64    0.80
   2  -5   1    6.04    0.54
   2  -5   1    6.57    0.59
   2  -5   1    6.53    0.58
   2  -5   1    6.71    0.61
  -2   5  -1    7.75    0.77
  -2   5  -1    5.80    0.60
   2  -6   1   12.06    1.16
   2  -6   1   13.19    1.28
   2  -6   1   12.64    0.78
   2  -6   1   12.03    1.14
   2  -6   1   12.43    0.92
  -2   6  -1   13.40    1.24
   1   6   1    3.45    0.80
  -1  -6  -1    3.64    0.37
  -1  -6  -1    2.78    0.79
  -1  -6  -1    3.49    0.51
  -1  -6  -1    2.94    0.41
   1   5   1   36.02    1.47
  -1  -5  -1   34.30    1.19
  -1  -5  -1   36.24    0.99
  -1  -5  -1   36.77    0.98
  -1  -5  -1   37.27    1.40
   1   4   1   40.33    1.41
   1   4   1   38.92    1.29
   1   4   1   37.85    1.36
  -1  -4  -1   37.73    1.17
  -1  -4  -1   36.80    1.25
  -1  -4  -1   38.24    0.94
  -1  -4  -1   40.33    0.95
   1   3   1   84.29    2.22
   1   3   1   83.75    2.25
   1   3   1   87.17    2.27
  -1  -3  -1   85.51    2.16
  -1  -3  -1   88.50    2.23
  -1  -3  -1   87.18    2.19
  -1  -3  -1   85.62    2.26
  -1  -3  -1   86.69    2.26
   1   2   1  228.23    5.42
   1   2   1  226.43    5.40
   1   2   1  227.68    5.42
  -1  -2  -1  221.70    5.36
  -1  -2  -1  238.86    5.40
  -1  -2  -1  239.10    5.42
  -1  -2  -1  238.28    5.42
   1   0   1    0.26    0.09
   1   0   1    0.05    0.08
   1   0   1    0.43    0.14
   1   0   1    0.31    0.16
  -1   0  -1    0.35    0.11
  -1   0  -1    0.26    0.08
  -1   0  -1    0.05    0.10
  -1   0  -1    0.25    0.11
   1  -2   1  229.61    5.21
   1  -2   1  215.40    5.12
   1  -2   1  227.58    5.21
   1  -2   1  217.16    5.14
   1  -2   1  219.26    5.12
   1  -2   1  212.15    5.13
  -1   2  -1  221.72    5.19
  -1   2  -1  221.73    5.07
  -1   2  -1  217.03    5.07
  -1   2  -1  228.12    5.14
  -1   2  -1  221.12    5.13
  -1   2  -1  223.32    5.20
   1  -3   1   86.23    2.28
   1  -3   1   86.14    2.28
   1  -3   1   85.72    2.13
   1  -3   1   85.22    2.13
   1  -3   1   87.87    2.13
   1  -3   1   83.45    2.14
   1  -3   1   89.73    2.21
  -1   3  -1   84.94    2.12
  -1   3  -1   87.58    2.13
  -1   3  -1   84.64    2.25
  -1   3  -1   85.10    2.26
   1  -4   1   36.78    1.10
   1  -4   1   38.07    1.13
   1  -4   1   37.11    1.08
   1  -4   1   36.56    1.10
   1  -4   1   37.06    1.35
  -1   4  -1   39.09    1.07
  -1   4  -1   36.37    1.33
   1  -5   1   38.23    1.09
   1  -5   1   35.92    1.12
   1  -5   1   36.39    1.21
   1  -5   1   35.94    1.48
   1  -5   1   35.20    1.18
  -1   5  -1   36.10    1.03
  -1   5  -1   36.59    1.02
  -1   5  -1   34.53    1.47
   1  -6   1    3.30    0.56
   1  -6   1    3.10    0.40
   1  -6   1    3.23    0.38
   1  -6   1    3.54    0.61
   1  -6   1    3.30    0.94
  -1   6  -1    3.26    0.80
   0   6   1   -0.33    0.67
   0  -6  -1    0.04    0.78
   0  -6  -1   -0.35    0.42
   0  -6  -1    0.51    0.40
   0   5   1    0.00    0.51
   0  -5  -1   -0.15    0.25
   0  -5  -1   -0.84    0.51
   0  -5  -1    0.09    0.28
   0  -5  -1    0.34    0.24
   0   4   1   -0.34    0.44
   0   4   1   -0.30    0.38
   0  -4  -1   -0.04    0.15
   0  -4  -1    0.01    0.14
   0  -4  -1    0.13    0.39
   0  -4  -1    0.17    0.21
   0  -4  -1    0.28    0.19
   0  -4  -1    0.11    0.14
   0   3   1   -0.01    0.08
   0   3   1    0.27    0.26
   0   3   1   -0.16    0.27
   0   3   1    0.03    0.09
   0  -3  -1   -0.08    0.11
   0  -3  -1   -0.05    0.11
   0  -3  -1    0.21    0.12
   0  -3  -1    0.34    0.34
   0  -3  -1   -0.30    0.25
   0  -3  -1   -0.08    0.16
   0  -3  -1   -0.02    0.26
   0  -3  -1    0.06    0.27
   0  -3  -1   -0.02    0.10
   0   2   1   -0.13    0.21
   0   2   1    0.00    0.19
   0   2   1   -0.08    0.08
   0   2   1   -0.01    0.19
   0   2   1   -0.05    0.07
   0  -2  -1   -0.40    0.21
   0  -2  -1    0.25    0.18
   0  -2  -1   -0.17    0.09
   0  -2  -1   -0.11    0.05
   0  -2  -1   -0.20    0.18
   0  -2  -1    0.07    0.08
   0  -2  -1   -0.08    0.05
   0  -2  -1   -0.02    0.20
   0  -2  -1    0.07    0.13
   0   1   1    0.11    0.12
   0   1   1    0.03    0.14
   0   1   1    0.26    0.06
   0   1   1    0.20    0.13
   0  -1  -1    0.08    0.11
   0  -1  -1    0.12    0.06
   0  -1  -1    0.01    0.13
   0  -1  -1    0.01    0.09
   0  -1  -1    0.30    0.15
   0  -1  -1    0.07    0.06
   0  -1   1   -0.01    0.08
   0  -1   1    0.04    0.07
   0  -1   1    0.13    0.10
   0  -1   1    0.08    0.09
   0  -1   1    0.05    0.07
   0  -1   1    0.26    0.14
   0  -1   1    0.07    0.13
   0  -1   1    0.09    0.14
   0   1  -1   -0.14    0.13
   0   1  -1    0.25    0.11
   0   1  -1    0.05    0.04
   0   1  -1    0.13    0.11
   0   1  -1    0.05    0.04
   0   1  -1    0.01    0.08
   0  -2   1   -0.26    0.20
   0  -2   1    0.02    0.20
   0  -2   1    0.07    0.10
   0  -2   1   -0.08    0.09
   0  -2   1   -0.01    0.19
   0  -2   1    0.05    0.12
   0  -2   1    0.12    0.17
   0   2  -1    0.12    0.17
   0   2  -1   -0.06    0.10
   0   2  -1    0.01    0.22
   0  -3   1   -0.02    0.12
   0  -3   1   -0.10    0.14
   0  -3   1   -0.12    0.26
   0  -3   1    0.07    0.12
   0  -3   1    0.03    0.13
   0  -3   1   -0.10    0.22
   0  -3   1    0.83    0.34
   0   3  -1   -0.05    0.11
   0   3  -1    0.04    0.11
   0   3  -1    0.18    0.26
   0  -4   1   -0.27    0.17
   0  -4   1    0.54    0.39
   0  -4   1   -0.07    0.17
   0  -4   1    0.15    0.18
   0  -4   1   -0.18    0.20
   0  -4   1    0.17    0.21
   0   4  -1   -0.02    0.13
   0   4  -1    0.28    0.12
   0   4  -1    0.22    0.41
   0  -5   1    0.78    0.56
   0  -5   1    0.13    0.30
   0  -5   1   -0.23    0.23
   0  -5   1   -0.50    0.25
   0  -5   1    0.00    0.18
   0  -5   1    0.04    0.19
   0   5  -1    0.58    0.57
   0  -6   1   -0.18    0.44
   0  -6   1    0.45    0.80
   0  -6   1   -0.49    0.41
   0   6  -1   -0.48    0.70
  -1   6   1    2.98    0.82
   1  -6  -1    3.50    0.27
   1  -6  -1    3.80    0.58
   1  -6  -1    2.35    0.89
   1  -6  -1    3.98    0.36
   1  -6  -1    4.09    0.57
  -1   5   1   35.56    0.96
  -1   5   1   36.70    0.96
  -1   5   1   36.65    1.46
   1  -5  -1   36.15    1.18
   1  -5  -1   36.81    1.17
   1  -5  -1   36.41    1.55
   1  -5  -1   35.70    1.07
  -1   4   1   37.81    1.05
  -1   4   1   38.05    1.04
  -1   4   1   37.61    1.30
   1  -4  -1   38.98    1.11
   1  -4  -1   38.30    1.07
   1  -4  -1   37.49    1.09
   1  -4  -1   37.50    1.34
   1  -4  -1   37.84    1.12
  -1   3   1   85.75    2.21
  -1   3   1   86.75    2.09
  -1   3   1   86.58    2.28
   1  -3  -1   85.69    2.27
   1  -3  -1   83.22    2.10
   1  -3  -1   82.87    2.21
   1  -3  -1   86.09    2.10
   1  -3  -1   85.65    2.11
   1  -3  -1   85.07    2.10
   1  -3  -1   86.86    2.27
  -1   2   1  221.03    5.09
  -1   2   1  222.63    5.25
  -1   2   1  227.78    5.21
  -1   2   1  219.59    5.09
  -1   2   1  213.28    5.16
   1  -2  -1  215.04    5.06
   1  -2  -1  241.43    5.26
   1  -2  -1  218.53    5.17
   1  -2  -1  215.71    5.17
   1  -2  -1  222.90    5.16
   1  -2  -1  238.33    5.23
   1  -2  -1  218.95    5.16
   1  -2  -1  228.04    5.26
  -1   0   1    0.27    0.12
  -1   0   1    0.20    0.10
  -1   0   1    0.22    0.12
  -1   0   1    0.24    0.11
   1   0  -1    0.38    0.10
   1   0  -1    0.44    0.14
   1   0  -1    0.37    0.16
   1   0  -1    0.23    0.09
  -1  -1   1  758.00   16.66
   1   1  -1  709.62   16.66
  -1  -2   1  216.38    5.07
  -1  -2   1  232.93    5.20
  -1  -2   1  239.61    5.26
  -1  -2   1  218.79    5.17
  -1  -2   1  215.95    5.10
  -1  -2   1  235.78    5.23
  -1  -2   1  219.47    5.10
  -1  -2   1  220.33    5.07
   1   2  -1  226.93    5.26
   1   2  -1  214.88    5.08
   1   2  -1  217.36    5.17
   1   2  -1  219.99    5.19
   1   2  -1  227.16    5.09
   1   2  -1  222.98    5.23
  -1  -3   1   88.28    2.26
  -1  -3   1   86.22    2.01
  -1  -3   1   89.45    2.19
  -1  -3   1   89.66    2.01
  -1  -3   1   83.05    2.17
  -1  -3   1   81.94    2.25
  -1  -3   1   85.24    2.00
  -1  -3   1   85.37    2.00
   1   3  -1   81.94    2.18
   1   3  -1   86.32    2.26
  -1  -4   1   38.83    1.26
  -1  -4   1   38.47    1.02
  -1  -4   1   38.49    1.00
  -1  -4   1   39.23    1.17
   1   4  -1   37.25    1.35
  -1  -5   1   36.26    1.04
  -1  -5   1   37.14    1.40
  -1  -5   1   35.90    1.18
  -1  -5   1   36.59    1.06
   1   5  -1   35.56    1.50
  -1  -6   1    3.31    0.50
  -1  -6   1    3.82    0.79
  -1  -6   1    3.42    0.43
  -1  -6   1    3.59    0.46
   1   6  -1    3.31    0.83
  -2   6   1   11.20    0.57
  -2   6   1   13.16    1.26
   2  -6  -1   12.36    1.08
   2  -6  -1   11.42    1.26
   2  -6  -1   11.34    0.83
   2  -6  -1   10.47    1.09
   2  -6  -1   13.92    0.91
  -2   5   1    6.74    0.56
  -2   5   1    6.93    0.73
   2  -5  -1    5.98    0.56
   2  -5  -1    7.36    0.60
   2  -5  -1    6.81    0.65
   2  -5  -1    6.95    0.59
   2  -5  -1    7.68    0.85
  -2   4   1    7.10    0.56
  -2   4   1    6.16    0.51
  -2   4   1    7.53    0.72
   2  -4  -1    7.48    0.69
   2  -4  -1    7.42    0.58
   2  -4  -1    7.29    0.51
   2  -4  -1    7.02    0.57
   2  -4  -1    7.20    0.61
  -2   3   1    0.92    0.30
  -2   3   1    1.07    0.17
  -2   3   1    1.22    0.25
  -2   3   1    1.37    0.29
  -2   3   1    0.97    0.15
   2  -3  -1    1.08    0.26
   2  -3  -1    1.00    0.36
   2  -3  -1    0.76    0.27
   2  -3  -1    1.34    0.28
   2  -3  -1    1.10    0.24
  -2   2   1  185.74    4.46
  -2   2   1  192.63    4.66
  -2   2   1  192.88    4.64
  -2   2   1  203.82    4.65
  -2   2   1  196.18    4.59
  -2   2   1  196.23    4.59
   2  -2  -1  203.01    4.65
   2  -2  -1  190.21    4.63
   2  -2  -1  197.62    4.65
   2  -2  -1  199.06    4.66
   2  -2  -1  200.61    4.69
   2  -2  -1  199.52    4.63
  -2   1   1   98.23    2.34
  -2   1   1   95.78    2.36
  -2   1   1   95.71    2.33
  -2   1   1   96.70    2.35
   2  -1  -1   96.03    2.34
   2  -1  -1   94.97    2.34
   2  -1  -1   97.62    2.35
   2  -1  -1   97.04    2.29
   2  -1  -1   95.18    2.35
   2  -1  -1   94.10    2.35
  -2  -1   1   95.31    2.28
  -2  -1   1   96.49    2.29
  -2  -1   1   92.76    2.29
  -2  -1   1  100.36    2.35
  -2  -1   1   99.14    2.25
  -2  -1   1   95.14    2.30
   2   1  -1   98.67    2.25
   2   1  -1   96.78    2.30
   2   1  -1   96.11    2.25
   2   1  -1   94.00    2.34
   2   1  -1   93.13    2.29
  -2  -2   1  193.32    4.53
  -2  -2   1  207.16    4.61
  -2  -2   1  190.25    4.53
  -2  -2   1  190.61    4.53
  -2  -2   1  213.54    4.70
  -2  -2   1  193.69    4.52
  -2  -2   1  188.07    4.51
   2   2  -1  197.37    4.69
   2   2  -1  201.02    4.62
   2   2  -1  196.04    4.62
   2   2  -1  191.43    4.52
  -2  -3   1    1.11    0.13
  -2  -3   1    1.04    0.23
  -2  -3   1    0.98    0.14
  -2  -3   1    1.13    0.13
  -2  -3   1    1.20    0.13
  -2  -3   1    1.23    0.35
  -2  -3   1    1.21    0.33
   2   3  -1    1.72    0.38
   2   3  -1    1.67    0.31
  -2  -4   1    6.79    0.35
  -2  -4   1    6.89    0.32
  -2  -4   1    7.51    0.59
   2   4  -1    7.84    0.75
   2   4  -1    8.86    0.70
  -2  -5   1    7.54    0.63
  -2  -5   1    7.84    0.77
  -2  -5   1    7.09    0.41
  -2  -5   1    6.67    0.45
   2   5  -1    6.65    0.81
  -2  -6   1   12.48    1.04
  -2  -6   1   14.16    1.21
  -2  -6   1   12.12    0.72
  -2  -6   1   12.30    0.65
   2   6  -1   12.46    1.19
  -3   6   1   15.57    1.33
  -3   6   1   13.07    0.94
   3  -6  -1   12.31    1.05
   3  -6  -1   12.03    1.38
   3  -6  -1   12.73    1.06
   3  -6  -1   13.35    1.30
  -3   5   1    0.51    0.58
  -3   5   1    0.83    0.49
   3  -5  -1    1.24    0.55
   3  -5  -1    0.74    0.41
   3  -5  -1    0.29    0.52
   3  -5  -1   -0.66    0.67
   3  -5  -1    0.83    0.48
  -3   4   1   13.83    0.77
  -3   4   1   14.58    0.51
  -3   4   1   14.62    0.48
  -3   4   1   12.79    0.83
  -3   4   1   15.73    0.90
   3  -4  -1   14.29    0.85
   3  -4  -1   17.00    0.80
   3  -4  -1   15.57    0.87
   3  -4  -1   17.15    1.07
   3  -4  -1   15.79    0.83
  -3   3   1   25.88    0.83
  -3   3   1   24.62    0.84
  -3   3   1   25.56    0.97
  -3   3   1   25.77    0.93
   3  -3  -1   23.08    0.91
   3  -3  -1   24.95    1.02
   3  -3  -1   24.78    0.96
   3  -3  -1   25.22    0.96
   3  -3  -1   25.30    0.94
  -3   2   1   21.56    0.81
  -3   2   1   20.30    0.75
  -3   2   1   22.63    0.79
  -3   2   1   22.21    0.80
   3  -2  -1   21.67    0.81
   3  -2  -1   22.25    0.81
   3  -2  -1   22.08    0.80
   3  -2  -1   20.68    0.83
   3  -2  -1   21.70    0.84
   3  -2  -1   22.38    0.78
  -3   1   1  228.83    5.47
  -3   1   1  234.78    5.45
  -3   1   1  227.68    5.45
  -3   1   1  229.46    5.47
   3  -1  -1  233.80    5.46
   3  -1  -1  227.38    5.41
   3  -1  -1  232.69    5.47
   3  -1  -1  238.14    5.35
   3  -1  -1  225.50    5.45
   3  -1  -1  234.44    5.48
  -3   0   1   -0.13    0.21
  -3   0   1    0.15    0.20
  -3   0   1   -0.09    0.22
  -3   0   1    0.22    0.20
   3   0  -1   -0.11    0.20
   3   0  -1    0.14    0.22
   3   0  -1    0.01    0.21
   3   0  -1    0.15    0.20
   3   0  -1    0.01    0.06
   3   0  -1    0.15    0.13
  -3  -1   1  240.52    5.37
  -3  -1   1  231.20    5.33
  -3  -1   1  220.77    5.33
  -3  -1   1  223.24    5.32
  -3  -1   1  235.05    5.34
   3   1  -1  227.41    5.20
   3   1  -1  230.65    5.33
   3   1  -1  218.42    5.28
   3   1  -1  227.18    5.33
   3   1  -1  224.78    5.28
  -3  -2   1   22.16    0.69
  -3  -2   1   21.82    0.67
  -3  -2   1   21.16    0.67
  -3  -2   1   21.77    0.52
  -3  -2   1   21.35    0.68
  -3  -2   1   23.81    0.88
  -3  -2   1   22.38    0.70
   3   2  -1   22.38    0.69
   3   2  -1   21.01    0.81
   3   2  -1   22.21    0.67
   3   2  -1   20.65    0.75
   3   2  -1   22.39    0.67
  -3  -3   1   24.15    0.71
  -3  -3   1   24.68    0.73
  -3  -3   1   24.79    0.72
  -3  -3   1   25.17    0.93
  -3  -3   1   24.64    0.72
  -3  -3   1   24.94    0.74
   3   3  -1   23.63    0.89
   3   3  -1   25.41    0.68
   3   3  -1   24.49    1.04
   3   3  -1   25.03    0.67
  -3  -4   1   15.46    0.54
  -3  -4   1   14.79    0.68
   3   4  -1   15.36    0.88
   3   4  -1   16.03    0.98
  -3  -5   1    0.58    0.42
  -3  -5   1    0.57    0.52
  -3  -5   1    0.53    0.23
   3   5  -1   -0.02    0.65
   3   5  -1    0.81    0.56
  -3  -6   1   13.82    0.77
  -3  -6   1   13.49    1.14
  -3  -6   1   11.26    1.00
   3   6  -1   14.74    1.25
  -4   5   1   67.56    2.14
  -4   5   1   68.47    2.20
  -4   5   1   66.99    2.09
   4  -5  -1   68.00    2.19
   4  -5  -1   64.12    2.09
   4  -5  -1   68.66    2.41
   4  -5  -1   65.99    2.20
   4  -5  -1   67.29    2.15
  -4   4   1    2.63    0.53
  -4   4   1    3.08    0.56
  -4   4   1    2.15    0.36
  -4   4   1    3.16    0.41
   4  -4  -1    1.82    0.63
   4  -4  -1    3.04    0.51
   4  -4  -1    2.10    0.51
   4  -4  -1    2.94    0.56
   4  -4  -1    3.04    0.60
  -4   3   1   56.79    1.71
  -4   3   1   56.39    1.33
  -4   3   1   56.06    1.73
  -4   3   1   55.63    1.62
  -4   3   1   56.55    1.64
  -4   3   1   55.94    1.33
   4  -3  -1   58.22    1.73
   4  -3  -1   56.68    1.77
   4  -3  -1   55.65    1.73
   4  -3  -1   57.34    1.75
  -4   2   1   17.69    0.76
  -4   2   1   17.22    0.80
  -4   2   1   17.72    0.85
  -4   2   1   16.86    0.79
   4  -2  -1   16.59    0.71
   4  -2  -1   17.56    0.79
   4  -2  -1   15.59    0.82
   4  -2  -1   17.69    0.79
   4  -2  -1   16.37    0.78
   4  -2  -1   17.63    0.82
  -4   1   1  123.88    3.12
  -4   1   1  128.41    3.16
  -4   1   1  126.89    3.12
  -4   1   1  123.59    3.14
   4  -1  -1  126.18    3.13
   4  -1  -1  123.90    3.15
   4  -1  -1  121.43    3.13
   4  -1  -1  131.68    2.96
   4  -1  -1  117.33    3.10
   4  -1  -1  119.95    3.04
  -4   0   1   94.42    2.45
  -4   0   1   94.62    2.43
  -4   0   1   95.27    2.42
  -4   0   1   95.37    2.44
   4   0  -1   91.12    2.28
   4   0  -1   95.37    2.44
   4   0  -1   94.32    2.17
   4   0  -1   97.17    2.42
   4   0  -1   92.45    2.40
   4   0  -1   96.60    2.45
  -4  -1   1  129.19    3.10
  -4  -1   1  120.41    3.07
  -4  -1   1  124.01    3.09
  -4  -1   1  125.13    3.08
  -4  -1   1  129.57    3.12
   4   1  -1  124.91    3.02
   4   1  -1  125.17    3.02
   4   1  -1  120.91    3.08
   4   1  -1  122.23    3.08
  -4  -2   1   16.62    0.68
  -4  -2   1   16.42    0.65
  -4  -2   1   16.17    0.68
  -4  -2   1   17.01    0.65
   4   2  -1   17.31    0.67
   4   2  -1   17.19    0.45
   4   2  -1   17.83    0.65
   4   2  -1   16.69    0.71
  -4  -3   1   57.42    1.52
  -4  -3   1   55.35    1.49
  -4  -3   1   55.22    1.50
  -4  -3   1   57.08    1.58
  -4  -3   1   55.03    1.47
   4   3  -1   55.64    1.67
   4   3  -1   54.85    1.67
   4   3  -1   55.66    1.45
  -4  -4   1    2.78    0.31
  -4  -4   1    3.22    0.32
  -4  -4   1    2.70    0.35
  -4  -4   1    2.55    0.27
   4   4  -1    2.52    0.66
   4   4  -1    3.19    0.58
  -4  -5   1   66.57    2.21
  -4  -5   1   67.09    1.81
  -4  -5   1   69.87    1.82
  -4  -5   1   66.87    1.79
   4   5  -1   70.34    2.20
   4   5  -1   66.65    2.31
  -5   5   1    9.08    0.65
  -5   5   1    8.93    0.89
  -5   5   1    8.84    0.97
   5  -5  -1    9.68    1.02
   5  -5  -1    8.44    0.97
   5  -5  -1    9.97    0.94
   5  -5  -1   11.03    1.20
   5  -5  -1   10.29    1.08
  -5   4   1   98.44    2.81
  -5   4   1   96.24    2.57
  -5   4   1   94.97    2.59
  -5   4   1   94.55    2.76
   5  -4  -1   96.98    2.82
   5  -4  -1   95.23    2.77
   5  -4  -1   95.58    2.87
   5  -4  -1   95.21    2.76
   5  -4  -1   89.74    2.78
  -5   3   1  102.54    2.68
  -5   3   1   97.47    2.79
  -5   3   1  100.71    2.70
  -5   3   1   97.81    2.38
  -5   3   1   97.68    2.38
   5  -3  -1   94.10    2.76
   5  -3  -1   99.76    2.80
   5  -3  -1   98.34    2.77
   5  -3  -1  100.05    2.78
   5  -3  -1  101.25    2.78
  -5   2   1   57.64    1.71
  -5   2   1   58.07    1.76
  -5   2   1   61.57    1.83
  -5   2   1   57.23    1.79
   5  -2  -1   57.95    1.75
   5  -2  -1   55.30    1.79
   5  -2  -1   55.22    1.61
   5  -2  -1   55.90    1.72
   5  -2  -1   57.68    1.79
   5  -2  -1   55.80    1.77
  -5   1   1   18.88    0.90
  -5   1   1   17.45    0.85
  -5   1   1   19.51    0.88
  -5   1   1   18.37    0.93
   5  -1  -1   18.79    0.78
   5  -1  -1   18.01    0.92
   5  -1  -1   17.68    0.89
   5  -1  -1   18.55    0.89
   5  -1  -1   18.45    0.86
   5  -1  -1   19.36    0.64
  -5   0   1    0.00    0.29
  -5   0   1    0.01    0.34
  -5   0   1    0.18    0.31
  -5   0   1    0.16    0.35
   5   0  -1   -0.02    0.30
   5   0  -1    0.14    0.19
   5   0  -1   -0.29    0.27
   5   0  -1   -0.02    0.34
   5   0  -1    0.04    0.31
  -5  -1   1   17.01    0.82
  -5  -1   1   19.30    0.81
  -5  -1   1   18.43    0.81
  -5  -1   1   17.68    0.79
   5   1  -1   18.95    0.75
   5   1  -1   18.86    0.73
   5   1  -1   16.69    0.76
   5   1  -1   18.07    0.83
  -5  -2   1   57.58    1.65
  -5  -2   1   56.85    1.63
  -5  -2   1   57.29    1.63
  -5  -2   1   54.31    1.64
   5   2  -1   56.87    1.72
   5   2  -1   56.84    1.64
   5   2  -1   57.81    1.45
   5   2  -1   57.48    1.44
   5   2  -1   58.27    1.62
  -5  -3   1   99.70    2.51
  -5  -3   1   98.78    2.55
  -5  -3   1   95.07    2.51
  -5  -3   1   96.47    2.53
   5   3  -1   96.81    2.48
   5   3  -1   99.14    2.68
   5   3  -1   99.19    2.48
  -5  -4   1   99.15    2.55
  -5  -4   1   93.11    2.51
  -5  -4   1   97.73    2.44
  -5  -4   1   96.66    2.41
   5   4  -1  101.09    2.30
   5   4  -1   96.53    2.76
   5   4  -1   94.78    2.29
  -5  -5   1    9.99    0.82
  -5  -5   1   11.10    1.09
  -5  -5   1    9.86    0.75
   5   5  -1    9.69    0.95
  -6   5   1    3.99    1.01
  -6   5   1    7.36    0.99
  -6   5   1    5.64    0.70
   6  -5  -1    8.11    1.21
   6  -5  -1    5.84    1.12
   6  -5  -1    8.66    1.16
   6  -5  -1    4.54    1.25
  -6   4   1   17.36    1.46
  -6   4   1   15.98    1.19
  -6   4   1   15.86    1.35
  -6   4   1   16.71    1.09
   6  -4  -1   17.01    1.39
   6  -4  -1   17.16    1.52
   6  -4  -1   16.70    1.38
   6  -4  -1   16.09    1.28
   6  -4  -1   15.03    1.33
  -6   3   1   12.62    0.96
  -6   3   1   14.29    1.18
  -6   3   1   12.35    0.65
  -6   3   1   12.91    1.07
   6  -3  -1   14.74    1.18
   6  -3  -1   13.50    1.06
   6  -3  -1   14.15    1.16
   6  -3  -1   14.13    1.15
   6  -3  -1   12.44    1.07
  -6   2   1   15.36    0.96
  -6   2   1   14.39    1.06
  -6   2   1   16.32    1.07
  -6   2   1   14.34    0.96
   6  -2  -1   15.01    0.90
   6  -2  -1   15.67    1.09
   6  -2  -1   14.42    0.97
   6  -2  -1   15.04    0.82
   6  -2  -1   14.22    1.05
  -6   1   1    6.09    0.60
  -6   1   1    5.26    0.62
  -6   1   1    5.76    0.68
  -6   1   1    6.64    0.66
   6  -1  -1    6.15    0.63
   6  -1  -1    5.24    0.61
   6  -1  -1    5.34    0.50
   6  -1  -1    5.34    0.42
   6  -1  -1    6.69    0.69
   6  -1  -1    4.91    0.58
  -6   0   1    4.88    0.54
  -6   0   1    5.05    0.58
  -6   0   1    5.01    0.60
  -6   0   1    5.03    0.61
   6   0  -1    4.51    0.37
   6   0  -1    4.65    0.53
   6   0  -1    4.14    0.58
   6   0  -1    4.36    0.54
   6   0  -1    4.39    0.52
  -6  -1   1    6.15    0.61
  -6  -1   1    5.83    0.58
  -6  -1   1    5.66    0.56
  -6  -1   1    5.82    0.59
   6   1  -1    5.41    0.50
   6   1  -1    5.07    0.58
   6   1  -1    5.69    0.55
   6   1  -1    5.54    0.57
  -6  -2   1   14.31    0.81
  -6  -2   1   14.88    0.89
  -6  -2   1   14.91    0.83
  -6  -2   1   14.92    0.89
   6   2  -1   14.84    0.60
   6   2  -1   15.54    0.66
   6   2  -1   14.45    0.83
   6   2  -1   15.16    0.89
   6   2  -1   14.39    0.88
  -6  -3   1   13.00    0.90
  -6  -3   1   13.92    0.84
  -6  -3   1   11.68    0.72
  -6  -3   1   13.94    0.85
   6   3  -1   13.22    0.75
   6   3  -1   12.96    0.83
   6   3  -1   12.12    0.96
  -6  -4   1   15.05    0.75
  -6  -4   1   16.00    1.03
  -6  -4   1   15.35    0.92
  -6  -4   1   13.52    0.80
   6   4  -1   15.67    0.67
   6   4  -1   16.20    1.22
   6   4  -1   15.89    0.68
  -6  -5   1    5.98    0.75
  -6  -5   1    8.20    1.18
  -6  -5   1    5.04    0.71
   6   5  -1    8.33    1.02
  -7   4   1   15.50    1.38
  -7   4   1   14.89    1.39
  -7   4   1   14.25    1.44
   7  -4  -1   16.61    1.36
   7  -4  -1   14.59    1.38
   7  -4  -1   14.74    1.32
   7  -4  -1   13.75    1.41
  -7   3   1   28.15    1.08
  -7   3   1   26.33    1.43
  -7   3   1   28.13    1.57
  -7   3   1   27.97    1.68
  -7   3   1   28.29    1.52
   7  -3  -1   28.67    1.55
   7  -3  -1   29.92    1.67
   7  -3  -1   25.87    1.49
   7  -3  -1   28.30    1.50
   7  -3  -1   27.28    1.69
  -7   2   1    4.48    0.70
  -7   2   1    5.24    0.80
  -7   2   1    4.33    0.74
   7  -2  -1    5.99    0.59
   7  -2  -1    4.78    0.77
   7  -2  -1    4.86    0.79
   7  -2  -1    6.15    0.74
   7  -2  -1    5.40    0.75
   7  -2  -1    5.41    0.86
  -7   1   1   10.90    0.96
  -7   1   1   10.65    0.95
  -7   1   1    9.43    0.94
  -7   1   1    9.39    0.98
   7  -1  -1    9.25    0.90
   7  -1  -1   11.07    1.02
   7  -1  -1   10.10    0.78
   7  -1  -1   10.65    1.06
   7  -1  -1    8.66    0.48
  -7   0   1   -0.78    0.53
  -7   0   1    0.16    0.44
  -7   0   1    1.00    0.52
  -7   0   1   -0.39    0.52
   7   0  -1   -0.16    0.52
   7   0  -1    0.10    0.45
   7   0  -1   -0.60    0.56
   7   0  -1    0.22    0.31
  -7  -1   1    8.79    0.87
  -7  -1   1    9.11    0.81
  -7  -1   1   11.88    0.93
  -7  -1   1   10.25    0.99
   7   1  -1    9.63    0.78
   7   1  -1    9.15    0.87
   7   1  -1   10.00    0.84
   7   1  -1    8.51    0.79
  -7  -2   1    5.15    0.69
  -7  -2   1    4.31    0.65
  -7  -2   1    4.35    0.60
  -7  -2   1    3.85    0.61
   7   2  -1    4.41    0.41
   7   2  -1    6.03    0.77
   7   2  -1    5.97    0.69
   7   2  -1    5.05    0.47
   7   2  -1    4.72    0.58
  -7  -3   1   28.87    1.29
  -7  -3   1   30.75    1.36
  -7  -3   1   26.03    1.18
   7   3  -1   26.68    1.17
   7   3  -1   26.68    1.27
   7   3  -1   25.16    1.36
  -7  -4   1   16.14    1.40
  -7  -4   1   13.55    0.86
  -7  -4   1   14.17    1.21
  -7  -4   1   14.75    1.01
  -7  -4   1   14.78    1.20
   7   4  -1   14.98    0.84
   7   4  -1   16.38    1.35
  -8   3   1   25.43    1.90
  -8   3   1   26.04    1.25
  -8   3   1   26.75    1.64
  -8   3   1   25.00    2.02
   8  -3  -1   26.16    1.85
   8  -3  -1   26.48    1.77
   8  -3  -1   25.91    2.02
   8  -3  -1   22.27    1.89
  -8   2   1   18.56    1.45
  -8   2   1   19.90    1.62
  -8   2   1   19.75    1.60
  -8   2   1   19.66    1.24
  -8   2   1   19.51    1.57
   8  -2  -1   20.16    1.54
   8  -2  -1   20.22    1.34
   8  -2  -1   22.06    1.69
   8  -2  -1   16.50    1.36
   8  -2  -1   18.73    1.51
  -8   1   1   24.64    1.45
  -8   1   1   26.75    1.42
  -8   1   1   28.37    1.62
   8  -1  -1   23.23    1.41
   8  -1  -1   26.35    1.65
   8  -1  -1   26.93    1.23
   8  -1  -1   26.17    1.56
   8  -1  -1   23.55    1.51
  -8   0   1   30.25    1.65
  -8   0   1   31.31    1.55
  -8   0   1   30.80    1.51
  -8   0   1   28.43    1.50
   8   0  -1   28.29    1.48
   8   0  -1   28.23    1.42
   8   0  -1   30.40    1.62
   8   0  -1   32.91    1.54
   8   0  -1   31.01    1.07
  -8  -1   1   26.33    1.52
  -8  -1   1   25.20    1.36
  -8  -1   1   27.83    1.53
  -8  -1   1   26.85    1.40
   8   1  -1   25.19    1.24
   8   1  -1   26.74    1.51
   8   1  -1   26.20    1.34
   8   1  -1   27.05    1.43
  -8  -2   1   19.21    1.36
  -8  -2   1   19.53    1.28
  -8  -2   1   17.31    1.25
   8   2  -1   18.11    1.28
   8   2  -1   19.85    0.88
   8   2  -1   19.65    0.98
   8   2  -1   19.24    1.32
   8   2  -1   17.22    1.35
  -8  -3   1   24.50    1.33
  -8  -3   1   24.02    1.46
  -8  -3   1   26.29    1.61
  -8  -3   1   28.02    1.61
   8   3  -1   26.55    1.35
   8   3  -1   27.69    1.57
  -9   2   1    9.59    1.37
  -9   2   1    8.66    1.42
  -9   2   1   10.19    1.08
   9  -2  -1   11.80    1.41
   9  -2  -1   10.62    1.12
   9  -2  -1   10.48    1.51
  -9   1   1    6.32    1.19
  -9   1   1    7.51    1.24
  -9   1   1    7.33    1.10
  -9   1   1    6.06    1.22
   9  -1  -1    6.79    1.17
   9  -1  -1    8.93    1.32
   9  -1  -1    7.43    0.83
  -9   0   1    0.04    0.93
  -9   0   1   -0.22    0.88
   9   0  -1   -1.23    0.96
   9   0  -1    0.20    0.92
   9   0  -1   -1.33    0.77
   9   0  -1   -0.04    0.42
  -9  -1   1    8.32    1.15
  -9  -1   1    7.60    1.07
   9   1  -1    5.70    0.92
   9   1  -1    6.51    1.15
  -9  -2   1   10.50    1.17
  -9  -2   1   11.15    1.21
  -9  -2   1    8.93    1.05
   9   2  -1    9.86    1.15
   9   2  -1    9.35    0.73
   9   2  -1    8.05    1.11
   9   2   2    0.19    0.53
   9   2   2    2.97    0.92
   9   2   2    2.11    0.87
  -9  -2  -2    0.92    0.98
  -9  -2  -2    2.41    1.18
  -9  -2  -2    1.29    0.92
   9   1   2   21.24    1.51
   9   1   2   24.22    1.74
  -9  -1  -2   22.01    1.92
  -9  -1  -2   23.36    1.75
  -9  -1  -2   25.82    1.80
  -9  -1  -2   23.21    1.78
   9   0   2   -0.05    0.88
   9   0   2   -0.46    0.47
   9   0   2    1.13    0.80
   9   0   2   -0.60    1.00
  -9   0  -2    0.13    0.95
  -9   0  -2    1.23    0.97
  -9   0  -2   -1.21    0.95
  -9   0  -2    0.01    0.90
   9  -1   2   21.98    1.38
   9  -1   2   21.22    1.83
   9  -1   2   22.56    1.97
  -9   1  -2   25.76    1.86
  -9   1  -2   21.28    1.85
  -9   1  -2   17.40    1.73
  -9   1  -2   22.59    1.67
   9  -2   2    0.90    1.30
   9  -2   2    2.74    0.98
   9  -2   2    3.64    1.30
  -9   2  -2    2.59    1.21
  -9   2  -2    3.63    0.94
  -9   2  -2    2.66    1.28
   8   3   2    4.03    0.72
   8   3   2    5.03    0.95
  -8  -3  -2    3.91    0.71
  -8  -3  -2    5.28    0.90
  -8  -3  -2    4.54    0.92
  -8  -3  -2    5.77    1.15
  -8  -3  -2    5.98    0.83
   8   2   2    0.19    0.68
   8   2   2    0.12    0.42
   8   2   2    0.94    0.64
   8   2   2    0.39    0.70
  -8  -2  -2   -0.05    0.59
  -8  -2  -2   -0.42    0.84
  -8  -2  -2    0.97    0.74
  -8  -2  -2    0.71    0.70
  -8  -2  -2    0.15    0.67
   8   1   2   12.45    0.95
   8   1   2   12.58    1.18
   8   1   2   13.71    1.28
   8   1   2   12.47    1.09
  -8  -1  -2   11.67    0.99
  -8  -1  -2   11.66    1.10
  -8  -1  -2   11.96    1.15
  -8  -1  -2   12.86    1.28
  -8  -1  -2    9.85    0.97
   8   0   2    5.65    0.92
   8   0   2    6.50    0.85
   8   0   2    6.49    0.85
   8   0   2    5.93    0.54
  -8   0  -2    5.01    0.83
  -8   0  -2    5.35    0.86
  -8   0  -2    5.15    0.75
  -8   0  -2    3.96    0.86
  -8   0  -2    5.00    0.81
   8  -1   2   11.27    0.99
   8  -1   2   10.98    1.02
   8  -1   2   12.16    1.15
   8  -1   2   10.37    1.03
   8  -1   2   11.68    1.09
  -8   1  -2   11.60    1.01
  -8   1  -2   12.26    1.14
  -8   1  -2   12.22    1.26
  -8   1  -2   11.57    1.05
  -8   1  -2   12.18    0.98
   8  -2   2   -0.42    0.78
   8  -2   2    0.79    0.78
   8  -2   2    0.61    0.96
   8  -2   2    0.94    0.87
   8  -2   2   -0.05    0.71
  -8   2  -2    0.34    0.86
  -8   2  -2    0.27    0.87
  -8   2  -2    0.11    0.64
  -8   2  -2    1.47    0.88
  -8   2  -2   -0.72    0.77
   8  -3   2    4.96    1.16
   8  -3   2    6.16    1.25
   8  -3   2    6.10    1.17
   8  -3   2    4.87    1.09
  -8   3  -2    5.70    1.24
  -8   3  -2    2.65    0.97
  -8   3  -2    5.37    1.08
  -8   3  -2    4.80    0.65
   7   4   2   12.09    1.16
  -7  -4  -2   13.05    0.92
  -7  -4  -2   12.28    0.94
  -7  -4  -2   11.97    1.32
  -7  -4  -2   13.33    1.17
  -7  -4  -2   11.82    0.77
   7   3   2    6.26    0.61
   7   3   2    6.67    0.67
   7   3   2    6.48    0.87
  -7  -3  -2    6.64    1.00
  -7  -3  -2    5.78    0.66
  -7  -3  -2    6.12    0.74
  -7  -3  -2    5.65    0.60
  -7  -3  -2    5.57    0.70
   7   2   2    5.73    0.64
   7   2   2    6.25    0.57
   7   2   2    6.35    0.67
   7   2   2    5.98    0.76
  -7  -2  -2    5.96    0.66
  -7  -2  -2    6.14    0.84
  -7  -2  -2    6.29    0.72
  -7  -2  -2    5.59    0.62
  -7  -2  -2    5.65    0.70
   7   1   2    3.23    0.63
   7   1   2    3.62    0.49
   7   1   2    3.76    0.55
   7   1   2    2.80    0.61
  -7  -1  -2    4.17    0.66
  -7  -1  -2    3.22    0.63
  -7  -1  -2    3.07    0.57
  -7  -1  -2    4.20    0.61
  -7  -1  -2    2.41    0.67
   7   0   2    0.13    0.33
   7   0   2   -0.09    0.18
   7   0   2    0.04    0.53
   7   0   2   -0.22    0.45
   7   0   2   -0.58    0.55
  -7   0  -2    0.06    0.46
  -7   0  -2   -1.00    0.44
  -7   0  -2   -0.79    0.53
  -7   0  -2    0.18    0.55
  -7   0  -2   -0.86    0.50
   7  -1   2    2.84    0.71
   7  -1   2    4.07    0.41
   7  -1   2    3.18    0.65
   7  -1   2    2.78    0.50
   7  -1   2    3.59    0.63
  -7   1  -2    2.79    0.67
  -7   1  -2    3.54    0.60
  -7   1  -2    4.12    0.75
  -7   1  -2    3.72    0.66
   7  -2   2    6.13    0.73
   7  -2   2    6.40    0.78
   7  -2   2    4.25    0.78
   7  -2   2    5.84    0.76
   7  -2   2    6.67    0.90
  -7   2  -2    5.05    0.83
  -7   2  -2    5.57    0.74
  -7   2  -2    5.32    0.62
  -7   2  -2    6.54    0.81
  -7   2  -2    6.58    0.85
   7  -3   2    5.46    0.85
   7  -3   2    7.49    1.01
   7  -3   2    6.04    0.97
   7  -3   2    5.25    0.87
   7  -3   2    7.07    0.93
  -7   3  -2    7.20    0.73
  -7   3  -2    6.14    0.86
  -7   3  -2    7.11    1.04
  -7   3  -2    6.22    0.83
  -7   3  -2    5.08    0.86
   7  -4   2   12.45    1.28
   7  -4   2   13.90    1.35
   7  -4   2   11.84    1.28
   7  -4   2   11.61    1.29
  -7   4  -2   11.83    1.03
  -7   4  -2   11.48    1.36
  -7   4  -2   13.84    1.17
   6   5   2   45.35    1.99
  -6  -5  -2   45.39    2.27
  -6  -5  -2   45.27    1.60
   6   4   2   14.74    0.55
   6   4   2   17.46    0.58
   6   4   2   16.03    1.29
  -6  -4  -2   15.92    0.97
  -6  -4  -2   16.36    0.78
  -6  -4  -2   15.70    1.36
  -6  -4  -2   16.18    0.95
  -6  -4  -2   17.22    0.79
   6   3   2   33.27    1.15
   6   3   2   34.78    1.40
   6   3   2   34.57    1.10
   6   3   2   34.49    1.14
  -6  -3  -2   32.72    1.19
  -6  -3  -2   33.42    1.15
  -6  -3  -2   32.67    1.27
  -6  -3  -2   34.14    1.53
   6   2   2    9.99    0.50
   6   2   2   10.81    0.79
   6   2   2   10.71    0.70
   6   2   2    9.68    0.87
   6   2   2   10.14    0.47
  -6  -2  -2    9.76    0.70
  -6  -2  -2    9.96    0.79
  -6  -2  -2    9.48    0.73
  -6  -2  -2    9.43    0.78
   6   1   2   37.41    1.35
   6   1   2   36.61    1.19
   6   1   2   37.64    0.95
   6   1   2   36.82    1.22
   6   1   2   34.82    1.27
  -6  -1  -2   36.79    1.30
  -6  -1  -2   35.92    1.34
  -6  -1  -2   34.47    1.26
   6   0   2   20.32    0.93
   6   0   2   19.73    0.94
   6   0   2   20.61    0.77
   6   0   2   20.59    1.04
   6   0   2   19.62    0.99
  -6   0  -2   19.01    0.73
  -6   0  -2   19.86    0.94
  -6   0  -2   20.63    1.00
  -6   0  -2   20.01    0.99
   6  -1   2   35.77    1.38
   6  -1   2   36.64    1.36
   6  -1   2   36.79    1.35
   6  -1   2   37.07    1.42
   6  -1   2   34.68    1.09
   6  -1   2   35.18    1.21
  -6   1  -2   35.65    1.40
  -6   1  -2   38.90    1.21
  -6   1  -2   34.02    1.23
  -6   1  -2   35.23    1.37
  -6   1  -2   37.23    1.38
  -6   1  -2   36.14    1.36
   6  -2   2    9.74    0.90
   6  -2   2   10.10    0.95
   6  -2   2   10.09    0.79
   6  -2   2    9.89    0.86
   6  -2   2    9.07    0.78
  -6   2  -2    9.83    0.73
  -6   2  -2   10.28    0.98
  -6   2  -2   10.61    0.88
  -6   2  -2    9.81    0.81
  -6   2  -2   10.57    0.70
  -6   2  -2    9.97    0.93
   6  -3   2   32.81    1.50
   6  -3   2   34.54    1.50
   6  -3   2   35.47    1.50
   6  -3   2   31.91    1.43
   6  -3   2   36.03    1.56
  -6   3  -2   32.35    1.02
  -6   3  -2   25.93    1.35
  -6   3  -2   32.10    1.49
   6  -4   2   15.57    1.37
   6  -4   2   15.73    1.41
   6  -4   2   18.28    1.36
   6  -4   2   15.67    1.39
   6  -4   2   19.80    1.58
  -6   4  -2   16.54    1.52
  -6   4  -2   15.52    1.29
  -6   4  -2   17.65    1.13
  -6   4  -2   18.51    1.27
   6  -5   2   42.31    2.26
   6  -5   2   48.26    2.21
   6  -5   2   44.23    2.33
   6  -5   2   39.78    2.09
  -6   5  -2   42.76    1.95
  -6   5  -2   47.52    2.16
  -6   5  -2   49.39    1.71
   5   5   2    6.28    0.87
  -5  -5  -2    6.45    0.51
  -5  -5  -2    5.36    0.41
  -5  -5  -2    6.53    0.55
  -5  -5  -2    6.47    0.97
   5   4   2   14.82    1.04
   5   4   2   13.77    0.94
  -5  -4  -2   14.31    0.56
  -5  -4  -2   13.62    0.71
  -5  -4  -2   17.03    1.16
  -5  -4  -2   14.76    0.76
  -5  -4  -2   13.91    0.55
   5   3   2    0.19    0.46
   5   3   2    0.24    0.25
   5   3   2    0.81    0.31
  -5  -3  -2   -0.06    0.24
  -5  -3  -2    0.09    0.30
  -5  -3  -2    0.31    0.54
  -5  -3  -2    0.49    0.29
  -5  -3  -2    0.63    0.33
   5   2   2    3.06    0.21
   5   2   2    2.98    0.40
   5   2   2    3.45    0.25
   5   2   2    3.06    0.29
   5   2   2    3.41    0.53
   5   2   2    2.94    0.36
  -5  -2  -2    3.05    0.40
  -5  -2  -2    3.00    0.37
  -5  -2  -2    2.93    0.37
  -5  -2  -2    2.64    0.39
   5   1   2    3.01    0.33
   5   1   2    3.34    0.36
   5   1   2    3.16    0.27
   5   1   2    2.84    0.40
   5   1   2    3.12    0.38
  -5  -1  -2    2.62    0.37
  -5  -1  -2    2.37    0.37
  -5  -1  -2    3.06    0.24
  -5  -1  -2    2.97    0.42
   5   0   2   -0.08    0.34
   5   0   2    0.04    0.22
   5   0   2   -0.34    0.27
   5   0   2   -0.43    0.32
   5   0   2   -0.55    0.28
  -5   0  -2   -0.03    0.34
  -5   0  -2    0.15    0.31
  -5   0  -2   -0.16    0.19
  -5   0  -2   -0.37    0.28
   5  -1   2    3.39    0.48
   5  -1   2    3.02    0.42
   5  -1   2    2.77    0.48
   5  -1   2    3.48    0.39
   5  -1   2    3.33    0.45
  -5   1  -2    3.80    0.49
  -5   1  -2    3.11    0.37
  -5   1  -2    3.75    0.44
  -5   1  -2    2.61    0.43
  -5   1  -2    3.04    0.39
  -5   1  -2    2.94    0.47
   5  -2   2    3.57    0.55
   5  -2   2    2.88    0.47
   5  -2   2    2.97    0.49
   5  -2   2    3.54    0.48
   5  -2   2    2.66    0.46
   5  -2   2    3.02    0.52
  -5   2  -2    2.84    0.45
  -5   2  -2    3.87    0.57
  -5   2  -2    3.19    0.36
  -5   2  -2    3.99    0.52
  -5   2  -2    2.75    0.43
  -5   2  -2    4.04    0.53
   5  -3   2   -0.25    0.52
   5  -3   2    1.14    0.54
   5  -3   2    0.11    0.45
   5  -3   2    0.91    0.52
   5  -3   2    0.39    0.44
  -5   3  -2    0.45    0.21
  -5   3  -2    0.18    0.46
  -5   3  -2    0.40    0.41
  -5   3  -2    0.79    0.49
  -5   3  -2    0.97    0.54
   5  -4   2   14.98    1.19
   5  -4   2   13.35    1.04
   5  -4   2   12.37    1.05
   5  -4   2   15.77    1.32
   5  -4   2   15.02    1.18
  -5   4  -2   13.82    1.18
  -5   4  -2   12.47    0.97
  -5   4  -2   13.64    0.90
  -5   4  -2   14.29    1.06
   5  -5   2    7.96    0.93
   5  -5   2    8.30    1.16
   5  -5   2    6.48    1.03
   5  -5   2    6.86    0.99
   5  -5   2    3.80    0.88
  -5   5  -2    4.57    0.87
  -5   5  -2    5.82    0.56
  -5   5  -2    7.28    0.92
  -5   5  -2    6.66    0.60
   4   5   2   10.56    0.96
  -4  -5  -2   11.41    0.54
  -4  -5  -2    9.64    0.92
  -4  -5  -2   11.93    0.75
  -4  -5  -2   11.14    0.59
   4   4   2   24.64    1.14
   4   4   2   26.27    1.14
  -4  -4  -2   24.40    0.83
  -4  -4  -2   25.70    0.80
  -4  -4  -2   25.17    0.83
  -4  -4  -2   26.25    1.27
   4   3   2    0.40    0.16
   4   3   2    0.19    0.42
   4   3   2    0.46    0.29
   4   3   2    0.43    0.17
  -4  -3  -2    0.18    0.17
  -4  -3  -2    0.35    0.44
  -4  -3  -2    0.06    0.24
  -4  -3  -2    0.56    0.21
  -4  -3  -2    0.21    0.21
  -4  -3  -2    0.31    0.18
   4   2   2   16.13    0.77
   4   2   2   16.94    0.65
   4   2   2   17.65    0.62
   4   2   2   16.22    0.62
  -4  -2  -2   15.86    0.63
  -4  -2  -2   17.46    0.45
  -4  -2  -2   17.12    0.66
  -4  -2  -2   16.81    0.66
  -4  -2  -2   16.87    0.64
   4   1   2   30.59    0.90
   4   1   2   29.40    0.91
   4   1   2   30.57    0.83
   4   1   2   30.47    0.96
   4   1   2   30.83    0.99
  -4  -1  -2   30.82    0.98
  -4  -1  -2   30.28    0.96
  -4  -1  -2   29.86    0.97
  -4  -1  -2   31.21    0.79
   4   0   2   92.35    2.42
   4   0   2   95.46    2.39
   4   0   2   94.44    2.42
   4   0   2   91.93    2.28
   4   0   2   95.22    2.39
  -4   0  -2   91.56    2.39
  -4   0  -2   93.03    2.28
  -4   0  -2   94.51    2.41
  -4   0  -2   93.46    2.41
   4  -1   2   31.07    1.05
   4  -1   2   28.21    0.95
   4  -1   2   30.46    1.04
   4  -1   2   30.65    1.07
   4  -1   2   30.73    1.03
  -4   1  -2   30.71    0.97
  -4   1  -2   29.84    1.04
  -4   1  -2   30.68    1.06
  -4   1  -2   29.36    0.94
  -4   1  -2   30.12    1.06
  -4   1  -2   29.48    1.00
   4  -2   2   15.92    0.76
   4  -2   2   18.30    0.86
   4  -2   2   17.68    0.82
   4  -2   2   17.12    0.82
   4  -2   2   17.30    0.83
   4  -2   2   17.78    0.81
  -4   2  -2   17.64    0.80
  -4   2  -2   17.88    0.81
  -4   2  -2   17.17    0.79
  -4   2  -2   17.60    0.78
  -4   2  -2   17.18    0.83
  -4   2  -2   16.66    0.60
   4  -3   2    0.41    0.38
   4  -3   2    0.70    0.37
   4  -3   2    0.36    0.40
   4  -3   2   -0.36    0.44
   4  -3   2    0.26    0.43
  -4   3  -2    0.35    0.36
  -4   3  -2    0.02    0.31
  -4   3  -2    0.09    0.35
  -4   3  -2    0.19    0.38
  -4   3  -2    0.19    0.40
   4  -4   2   24.78    1.14
   4  -4   2   25.33    1.19
   4  -4   2   24.91    1.14
   4  -4   2   26.01    1.23
   4  -4   2   26.95    1.31
  -4   4  -2   24.95    1.19
  -4   4  -2   26.39    0.96
  -4   4  -2   26.42    1.00
   4  -5   2   10.94    1.14
   4  -5   2   12.83    1.01
   4  -5   2   11.42    1.09
   4  -5   2   11.45    0.97
   4  -5   2   11.68    1.17
  -4   5  -2   10.05    0.88
  -4   5  -2   10.90    1.02
  -4   5  -2   10.28    0.94
   3   6   2   -0.28    0.78
  -3  -6  -2   -0.19    0.76
  -3  -6  -2   -0.07    0.65
   3   5   2    8.93    0.90
   3   5   2   11.37    1.05
  -3  -5  -2    8.81    0.78
  -3  -5  -2    9.54    0.38
  -3  -5  -2    9.49    0.36
  -3  -5  -2    8.77    0.66
   3   4   2   21.57    1.01
   3   4   2   22.95    1.08
   3   4   2   23.01    1.04
  -3  -4  -2   22.20    0.86
  -3  -4  -2   21.63    1.05
  -3  -4  -2   22.96    0.62
  -3  -4  -2   23.03    0.63
   3   3   2  102.22    2.72
   3   3   2  100.28    2.67
   3   3   2  100.13    2.62
  -3  -3  -2  100.60    2.48
  -3  -3  -2  101.69    2.69
  -3  -3  -2  103.19    2.42
  -3  -3  -2  103.73    2.42
  -3  -3  -2  103.79    2.39
  -3  -3  -2  105.93    2.64
  -3  -3  -2  100.08    2.38
   3   2   2   31.24    0.94
   3   2   2   32.19    0.87
   3   2   2   31.96    1.02
  -3  -2  -2   32.38    0.89
  -3  -2  -2   32.09    1.06
  -3  -2  -2   32.64    0.88
  -3  -2  -2   32.77    0.89
  -3  -2  -2   31.74    0.89
   3   1   2  210.45    4.85
   3   1   2  211.38    4.91
   3   1   2  209.47    4.85
   3   1   2  212.75    4.91
   3   1   2  209.05    4.84
  -3  -1  -2  209.88    4.91
  -3  -1  -2  205.81    4.80
  -3  -1  -2  206.89    4.89
  -3  -1  -2  209.33    4.90
   3   0   2   -0.04    0.20
   3   0   2    0.02    0.19
   3   0   2   -0.30    0.21
   3   0   2   -0.18    0.20
   3   0   2    0.02    0.15
  -3   0  -2    0.23    0.20
  -3   0  -2   -0.08    0.14
  -3   0  -2   -0.02    0.21
  -3   0  -2    0.23    0.22
   3  -1   2  211.27    5.08
   3  -1   2  205.80    5.04
   3  -1   2  220.77    5.11
   3  -1   2  213.18    5.08
   3  -1   2  213.11    5.11
  -3   1  -2  214.02    5.08
  -3   1  -2  217.22    5.05
  -3   1  -2  211.54    5.00
  -3   1  -2  218.54    5.08
  -3   1  -2  211.18    5.10
  -3   1  -2  224.99    5.12
   3  -2   2   32.31    1.04
   3  -2   2   34.11    1.05
   3  -2   2   32.25    1.06
   3  -2   2   33.55    1.10
   3  -2   2   31.68    1.06
   3  -2   2   32.87    1.06
  -3   2  -2   32.94    1.03
  -3   2  -2   32.73    1.02
  -3   2  -2   31.43    0.85
  -3   2  -2   32.45    1.05
  -3   2  -2   33.94    1.08
  -3   2  -2   33.83    1.08
   3  -3   2  103.92    2.69
   3  -3   2  103.01    2.68
   3  -3   2  104.55    2.76
   3  -3   2  100.50    2.70
   3  -3   2  105.93    2.70
  -3   3  -2   99.19    2.67
  -3   3  -2  103.04    2.69
  -3   3  -2  104.99    2.59
  -3   3  -2  104.24    2.74
  -3   3  -2  104.29    2.60
   3  -4   2   23.47    1.03
   3  -4   2   23.73    1.17
   3  -4   2   20.74    0.97
   3  -4   2   23.83    1.05
   3  -4   2   22.79    0.97
  -3   4  -2   22.86    0.74
  -3   4  -2   22.24    1.05
  -3   4  -2   22.04    1.01
  -3   4  -2   22.63    0.96
  -3   4  -2   22.88    0.76
   3  -5   2    8.36    0.75
   3  -5   2    9.01    0.88
   3  -5   2    9.21    0.97
   3  -5   2    8.44    0.79
   3  -5   2    8.59    0.78
  -3   5  -2    9.50    0.87
  -3   5  -2    9.38    0.91
  -3   5  -2    9.49    0.81
   3  -6   2    0.68    0.65
   3  -6   2   -0.51    0.80
   3  -6   2   -1.81    0.75
   3  -6   2   -1.31    1.01
  -3   6  -2    1.26    0.78
  -3   6  -2   -0.43    0.54
   2   6   2    9.01    1.05
  -2  -6  -2    9.64    0.41
  -2  -6  -2    9.71    0.92
  -2  -6  -2   10.64    0.83
  -2  -6  -2    9.53    0.47
   2   5   2   19.36    1.08
   2   5   2   18.12    1.15
   2   5   2   19.70    1.13
  -2  -5  -2   19.33    0.99
  -2  -5  -2   19.02    0.50
  -2  -5  -2   18.85    0.50
  -2  -5  -2   16.96    0.99
   2   4   2   12.94    0.88
   2   4   2   12.57    0.83
   2   4   2   13.42    0.81
  -2  -4  -2   14.46    0.77
  -2  -4  -2   15.66    0.75
   2   3   2   85.76    2.29
   2   3   2   81.77    2.30
   2   3   2   89.57    2.30
  -2  -3  -2   86.69    2.29
  -2  -3  -2   89.63    2.29
  -2  -3  -2   89.24    2.20
  -2  -3  -2   89.67    2.32
   2   2   2    8.67    0.47
   2   2   2    7.51    0.47
   2   2   2    8.68    0.26
   2   2   2    8.12    0.44
   2   2   2    8.04    0.26
  -2  -2  -2    8.53    0.47
  -2  -2  -2    8.53    0.45
  -2  -2  -2    8.02    0.25
  -2  -2  -2    8.57    0.48
  -2  -2  -2    8.17    0.25
  -2  -2  -2    7.74    0.28
  -2  -2  -2    8.81    0.48
   2   1   2   82.88    2.06
   2   1   2   87.01    2.13
   2   1   2   85.17    2.06
   2   1   2   84.72    2.00
   2   1   2   85.22    2.01
   2   1   2   93.22    2.07
  -2  -1  -2   87.42    2.05
  -2  -1  -2   91.96    2.14
  -2  -1  -2   85.18    2.05
  -2  -1  -2   85.23    2.07
  -2  -1  -2   82.46    2.06
   2   0   2  628.81   14.45
   2   0   2  643.35   14.46
  -2   0  -2  623.97   14.44
  -2   0  -2  647.59   14.45
  -2   0  -2  643.01   14.46
  -2   0  -2  621.42   14.45
   2  -1   2   85.58    2.09
   2  -1   2   83.14    2.07
   2  -1   2   83.49    2.07
   2  -1   2   83.85    2.07
   2  -1   2   85.21    2.09
  -2   1  -2   85.04    2.07
  -2   1  -2   85.04    2.09
  -2   1  -2   83.35    2.07
  -2   1  -2   82.42    2.06
  -2   1  -2   82.94    1.99
  -2   1  -2   81.12    2.08
   2  -2   2    8.15    0.47
   2  -2   2    7.93    0.50
   2  -2   2    7.75    0.48
   2  -2   2    7.77    0.54
   2  -2   2    8.31    0.48
   2  -2   2    7.83    0.46
  -2   2  -2    8.08    0.23
  -2   2  -2    8.11    0.46
  -2   2  -2    7.80    0.41
  -2   2  -2    8.21    0.46
  -2   2  -2    7.81    0.43
  -2   2  -2    8.38    0.48
   2  -3   2   89.06    2.30
   2  -3   2   91.51    2.31
   2  -3   2   91.72    2.30
   2  -3   2   86.85    2.39
   2  -3   2   89.47    2.31
  -2   3  -2   92.35    2.19
  -2   3  -2   92.77    2.40
  -2   3  -2   87.39    2.34
  -2   3  -2   88.99    2.30
  -2   3  -2   87.35    2.18
  -2   3  -2   87.39    2.28
   2  -4   2   12.68    0.75
   2  -4   2   14.90    0.73
   2  -4   2   13.20    0.67
   2  -4   2   14.39    0.71
   2  -4   2   13.55    0.90
  -2   4  -2   14.91    0.74
  -2   4  -2   13.25    0.67
  -2   4  -2   13.47    0.83
   2  -5   2   16.61    0.98
   2  -5   2   19.82    1.24
   2  -5   2   19.90    0.96
   2  -5   2   18.29    0.83
   2  -5   2   18.05    0.91
  -2   5  -2   18.20    0.83
  -2   5  -2   16.25    0.80
  -2   5  -2   19.72    1.15
   2  -6   2   10.55    0.88
   2  -6   2   11.22    1.14
   2  -6   2   10.59    1.17
   2  -6   2   10.20    0.92
   2  -6   2    8.95    0.76
  -2   6  -2    9.01    0.76
  -2   6  -2    9.00    1.06
   1   6   2    4.91    0.83
  -1  -6  -2    5.11    0.51
  -1  -6  -2    6.10    0.58
  -1  -6  -2    5.51    0.83
  -1  -6  -2    5.62    0.58
   1   5   2   18.35    1.12
  -1  -5  -2   18.58    0.86
  -1  -5  -2   19.25    1.06
  -1  -5  -2   18.37    0.58
  -1  -5  -2   19.27    0.61
   1   4   2   28.65    1.12
   1   4   2   29.02    1.13
   1   4   2   27.24    1.15
  -1  -4  -2   30.36    0.71
  -1  -4  -2   31.16    1.11
  -1  -4  -2   28.30    0.71
  -1  -4  -2   30.17    1.00
   1   3   2    2.43    0.35
   1   3   2    2.18    0.34
   1   3   2    2.24    0.37
  -1  -3  -2    2.80    0.45
  -1  -3  -2    1.84    0.31
  -1  -3  -2    2.17    0.37
  -1  -3  -2    2.24    0.29
  -1  -3  -2    2.56    0.38
   1   2   2   40.35    1.16
   1   2   2   41.37    1.16
   1   2   2   41.55    1.17
  -1  -2  -2   43.62    1.17
  -1  -2  -2   41.50    1.14
  -1  -2  -2   43.72    1.18
  -1  -2  -2   42.72    1.17
   1   1   2  234.92    5.41
   1   1   2  228.00    5.41
   1   1   2  229.14    5.42
  -1  -1  -2  246.20    5.42
  -1  -1  -2  249.71    5.43
  -1  -1  -2  244.62    5.41
  -1  -1  -2  227.23    5.35
  -1  -1  -2  230.87    5.42
  -1  -1  -2  224.60    5.34
   1   0   2    0.23    0.11
   1   0   2    0.24    0.12
   1   0   2    0.27    0.12
   1   0   2    0.27    0.12
   1   0   2    0.21    0.10
   1   0   2    0.29    0.11
  -1   0  -2    0.18    0.10
  -1   0  -2    0.27    0.13
  -1   0  -2    0.25    0.12
  -1   0  -2    0.11    0.12
  -1   0  -2    0.26    0.12
  -1   0  -2    0.30    0.12
   1  -1   2  223.36    5.20
   1  -1   2  231.54    5.27
   1  -1   2  227.99    5.28
   1  -1   2  231.48    5.28
   1  -1   2  223.82    5.27
   1  -1   2  228.03    5.29
  -1   1  -2  231.09    5.28
  -1   1  -2  235.28    5.29
  -1   1  -2  231.10    5.26
  -1   1  -2  221.33    5.28
  -1   1  -2  230.78    5.27
   1  -2   2   41.37    0.99
   1  -2   2   43.28    1.14
   1  -2   2   44.92    1.21
   1  -2   2   42.60    1.12
   1  -2   2   42.20    1.13
   1  -2   2   43.10    1.20
  -1   2  -2   41.51    1.07
  -1   2  -2   41.96    1.13
  -1   2  -2   42.58    1.19
  -1   2  -2   42.41    1.07
  -1   2  -2   40.04    1.12
   1  -3   2    2.18    0.30
   1  -3   2    2.29    0.39
   1  -3   2    2.28    0.27
   1  -3   2    2.00    0.27
   1  -3   2    2.48    0.10
   1  -3   2    2.18    0.25
   1  -3   2    2.32    0.40
   1  -3   2    2.16    0.24
  -1   3  -2    2.22    0.24
  -1   3  -2    2.59    0.37
  -1   3  -2    2.09    0.26
  -1   3  -2    2.53    0.35
   1  -4   2   29.75    0.98
   1  -4   2   29.99    1.00
   1  -4   2   31.36    1.22
   1  -4   2   31.28    0.99
   1  -4   2   31.26    0.96
  -1   4  -2   30.88    0.94
  -1   4  -2   30.88    1.17
   1  -5   2   19.33    0.82
   1  -5   2   20.65    0.92
   1  -5   2   20.18    0.88
   1  -5   2   19.14    0.75
   1  -5   2   20.80    1.17
  -1   5  -2   19.74    0.72
  -1   5  -2   18.79    1.14
   1  -6   2    6.28    0.71
   1  -6   2    5.73    0.66
   1  -6   2    5.52    0.46
   1  -6   2    6.20    0.50
   1  -6   2    6.15    1.00
  -1   6  -2    5.97    0.90
   0   6   2   20.91    1.34
   0  -6  -2   24.16    1.51
   0  -6  -2   21.03    0.91
   0  -6  -2   22.02    0.94
   0   5   2    1.79    0.60
   0  -5  -2    2.09    0.28
   0  -5  -2    1.74    0.31
   0  -5  -2    1.81    0.31
   0  -5  -2    2.25    0.60
   0   4   2   20.58    0.94
   0   4   2   19.82    0.99
   0  -4  -2   20.71    0.57
   0  -4  -2   21.08    0.65
   0  -4  -2   20.70    0.96
   0  -4  -2   20.00    0.69
   0  -4  -2   20.16    0.62
   0  -4  -2   19.34    0.56
   0   3   2   77.17    2.06
   0   3   2   82.03    1.83
   0   3   2   76.72    1.83
   0   3   2   79.57    2.11
   0  -3  -2   75.98    2.06
   0  -3  -2   80.18    1.86
   0  -3  -2   79.71    1.87
   0  -3  -2   78.88    2.12
   0  -3  -2   81.66    2.06
   0  -3  -2   78.15    1.94
   0  -3  -2   80.90    2.09
   0  -3  -2   76.81    1.86
   0  -3  -2   77.72    1.86
   0   2   2  191.39    4.44
   0   2   2  178.59    4.30
   0   2   2  186.48    4.41
   0   2   2  192.52    4.47
   0  -2  -2  180.07    4.31
   0  -2  -2  185.37    4.31
   0  -2  -2  185.55    4.28
   0  -2  -2  182.27    4.28
   0  -2  -2  181.80    4.35
   0  -2  -2  195.34    4.44
   0  -2  -2  203.28    4.42
   0  -2  -2  197.68    4.46
   0  -2  -2  188.11    4.44
   0   1   2    8.48    0.36
   0   1   2    8.65    0.26
   0   1   2    8.82    0.31
   0   1   2    8.96    0.30
   0   1   2    9.32    0.36
   0  -1  -2    9.40    0.36
   0  -1  -2    8.51    0.27
   0  -1  -2    8.83    0.34
   0  -1  -2    8.66    0.24
   0  -1  -2    8.68    0.31
   0  -1  -2    8.60    0.24
   0  -1  -2    8.57    0.27
   0  -1  -2    9.45    0.31
   0   0   2    0.06    0.07
   0  -1   2    8.59    0.35
   0  -1   2    8.92    0.30
   0  -1   2    8.90    0.28
   0  -1   2    8.69    0.30
   0  -1   2    8.61    0.31
   0  -1   2    8.45    0.31
   0   1  -2    8.18    0.27
   0   1  -2    8.56    0.36
   0   1  -2    8.74    0.30
   0   1  -2    8.50    0.28
   0   1  -2    9.19    0.31
   0   1  -2    9.08    0.34
   0  -2   2  182.11    4.34
   0  -2   2  193.88    4.42
   0  -2   2  196.12    4.37
   0  -2   2  180.21    4.32
   0  -2   2  182.81    4.32
   0  -2   2  202.77    4.45
   0  -2   2  181.71    4.34
   0   2  -2  183.42    4.40
   0   2  -2  189.71    4.44
   0   2  -2  182.71    4.33
   0  -3   2   81.08    2.01
   0  -3   2   78.49    1.92
   0  -3   2   79.57    1.91
   0  -3   2   78.77    2.06
   0  -3   2   77.34    2.10
   0  -3   2   77.73    1.92
   0   3  -2   78.81    2.05
   0   3  -2   76.86    2.09
   0   3  -2   78.04    1.90
   0  -4   2   20.84    0.71
   0  -4   2   19.56    0.67
   0  -4   2   19.74    0.95
   0  -4   2   19.96    0.65
   0  -4   2   19.79    0.67
   0  -4   2   20.52    0.68
   0   4  -2   20.02    0.61
   0   4  -2   20.73    0.61
   0   4  -2   20.55    1.01
   0  -5   2    1.89    0.24
   0  -5   2    2.42    0.28
   0  -5   2    1.82    0.37
   0  -5   2    1.86    0.33
   0  -5   2    2.18    0.27
   0  -5   2    2.03    0.57
   0  -5   2    2.27    0.28
   0   5  -2    1.47    0.58
   0  -6   2   22.37    1.08
   0  -6   2   24.12    1.54
   0  -6   2   23.87    1.05
   0   6  -2   23.37    1.51
  -1   6   2    5.84    0.88
   1  -6  -2    5.33    0.60
   1  -6  -2    5.86    1.05
   1  -6  -2    6.85    0.64
  -1   5   2   18.12    0.55
  -1   5   2   20.13    0.57
  -1   5   2   19.38    1.10
   1  -5  -2   19.27    1.23
   1  -5  -2   17.78    0.84
   1  -5  -2   18.92    0.70
   1  -5  -2   19.39    0.72
   1  -5  -2   19.91    0.82
  -1   4   2   31.65    0.88
  -1   4   2   31.30    0.88
  -1   4   2   30.02    1.14
  -1   4   2   29.62    1.25
   1  -4  -2   29.42    0.89
   1  -4  -2   30.98    0.92
   1  -4  -2   30.67    0.76
   1  -4  -2   29.96    1.18
   1  -4  -2   29.95    0.93
   1  -4  -2   30.77    0.96
  -1   3   2    1.88    0.35
  -1   3   2    2.48    0.22
  -1   3   2    2.53    0.34
   1  -3  -2    2.66    0.43
   1  -3  -2    1.93    0.22
   1  -3  -2    2.37    0.37
   1  -3  -2    2.72    0.39
   1  -3  -2    2.10    0.22
   1  -3  -2    1.96    0.24
   1  -3  -2    2.35    0.19
   1  -3  -2    2.14    0.24
  -1   2   2   43.36    1.21
  -1   2   2   40.71    1.10
  -1   2   2   42.67    1.01
  -1   2   2   41.53    1.13
  -1   2   2   44.19    1.02
  -1   2   2   42.21    1.03
   1  -2  -2   41.11    1.10
   1  -2  -2   41.55    1.03
   1  -2  -2   43.28    1.11
   1  -2  -2   42.65    1.20
   1  -2  -2   40.76    1.09
   1  -2  -2   44.88    1.20
   1  -2  -2   44.84    1.19
   1  -2  -2   40.63    1.11
  -1   1   2  228.65    5.29
  -1   1   2  228.45    5.30
  -1   1   2  227.40    5.27
  -1   1   2  227.07    5.29
  -1   1   2  225.71    5.27
  -1   1   2  226.52    5.24
   1  -1  -2  223.42    5.28
   1  -1  -2  244.02    5.30
   1  -1  -2  230.45    5.29
   1  -1  -2  236.37    5.28
   1  -1  -2  229.07    5.29
  -1   0   2    0.16    0.13
  -1   0   2    0.47    0.13
  -1   0   2    0.14    0.13
  -1   0   2    0.19    0.12
  -1   0   2    0.24    0.07
   1   0  -2    0.25    0.12
   1   0  -2    0.24    0.12
   1   0  -2    0.25    0.13
   1   0  -2    0.29    0.12
  -1  -1   2  224.84    5.21
  -1  -1   2  223.19    5.23
  -1  -1   2  246.29    5.29
  -1  -1   2  234.83    5.24
  -1  -1   2  219.01    5.23
  -1  -1   2  228.26    5.22
  -1  -1   2  225.86    5.22
   1   1  -2  232.03    5.23
   1   1  -2  225.56    5.20
   1   1  -2  234.54    5.24
   1   1  -2  224.65    5.21
   1   1  -2  226.06    5.20
   1   1  -2  229.46    5.28
   1   1  -2  223.70    5.23
  -1  -2   2   43.51    1.11
  -1  -2   2   41.89    1.05
  -1  -2   2   41.37    1.05
  -1  -2   2   41.10    1.03
  -1  -2   2   43.06    1.19
  -1  -2   2   41.39    1.11
  -1  -2   2   44.30    1.17
  -1  -2   2   42.18    1.03
   1   2  -2   42.75    1.20
   1   2  -2   41.75    1.04
   1   2  -2   40.96    1.10
   1   2  -2   41.66    1.11
  -1  -3   2    2.47    0.31
  -1  -3   2    3.22    0.40
  -1  -3   2    2.14    0.39
  -1  -3   2    2.16    0.19
  -1  -3   2    2.07    0.18
  -1  -3   2    2.29    0.30
  -1  -3   2    2.21    0.21
   1   3  -2    2.32    0.29
   1   3  -2    2.39    0.19
   1   3  -2    2.34    0.18
   1   3  -2    2.86    0.38
   1   3  -2    2.59    0.30
  -1  -4   2   31.39    0.82
  -1  -4   2   29.97    0.86
  -1  -4   2   32.20    1.10
  -1  -4   2   30.16    0.81
  -1  -4   2   31.43    0.89
   1   4  -2   30.16    1.23
  -1  -5   2   20.17    1.07
  -1  -5   2   18.59    0.71
  -1  -5   2   19.31    0.74
  -1  -5   2   18.24    0.84
   1   5  -2   20.07    1.13
  -1  -6   2    7.88    0.87
  -1  -6   2    6.21    0.54
  -1  -6   2    5.93    0.56
  -1  -6   2    6.70    0.68
   1   6  -2    4.96    0.91
  -2   6   2    9.72    0.49
  -2   6   2   11.15    1.00
   2  -6  -2    9.60    0.84
   2  -6  -2   10.07    0.80
   2  -6  -2   12.13    1.08
   2  -6  -2    9.32    0.82
   2  -6  -2    9.46    1.15
  -2   5   2   17.86    1.06
  -2   5   2   18.27    0.76
   2  -5  -2   20.10    1.32
   2  -5  -2   19.39    0.97
   2  -5  -2   19.50    0.92
   2  -5  -2   18.50    0.78
   2  -5  -2   17.18    0.84
  -2   4   2   13.31    0.63
  -2   4   2   13.48    0.82
  -2   4   2   14.03    0.69
   2  -4  -2   14.02    0.65
   2  -4  -2   14.12    0.69
   2  -4  -2   14.18    0.69
   2  -4  -2   13.39    0.91
   2  -4  -2   13.95    0.72
  -2   3   2   89.38    2.27
  -2   3   2   89.14    2.13
  -2   3   2   90.58    2.28
  -2   3   2   90.74    2.13
  -2   3   2   87.79    2.30
   2  -3  -2   88.51    2.28
   2  -3  -2   89.15    2.29
   2  -3  -2   89.32    2.41
   2  -3  -2   92.29    2.30
   2  -3  -2   91.01    2.28
  -2   2   2    8.72    0.28
  -2   2   2    7.54    0.40
  -2   2   2    8.26    0.46
  -2   2   2    8.52    0.48
  -2   2   2    7.26    0.42
  -2   2   2    8.33    0.39
   2  -2  -2    6.94    0.51
   2  -2  -2    7.84    0.50
   2  -2  -2    7.71    0.44
   2  -2  -2    8.17    0.47
   2  -2  -2    8.09    0.43
   2  -2  -2    8.40    0.46
  -2   1   2   85.51    2.09
  -2   1   2   85.29    2.11
  -2   1   2   82.51    2.04
  -2   1   2   83.02    2.08
  -2   1   2   86.55    2.11
   2  -1  -2   88.07    2.05
   2  -1  -2   84.70    2.11
   2  -1  -2   86.03    2.10
   2  -1  -2   82.63    2.08
   2  -1  -2   85.04    2.11
   2  -1  -2   84.70    2.09
  -2   0   2  629.54   14.43
  -2   0   2  652.61   14.45
  -2   0   2  628.97   14.44
   2   0  -2  643.52   14.45
   2   0  -2  620.52   14.43
   2   0  -2  628.61   14.44
  -2  -1   2   85.69    2.06
  -2  -1   2   85.03    2.07
  -2  -1   2   83.63    2.07
  -2  -1   2   82.43    2.05
  -2  -1   2   88.63    2.10
  -2  -1   2   86.96    2.00
   2   1  -2   84.93    2.03
   2   1  -2   86.14    2.06
   2   1  -2   85.65    2.03
   2   1  -2   85.70    2.10
   2   1  -2   83.05    2.06
  -2  -2   2    7.88    0.34
  -2  -2   2    8.06    0.33
  -2  -2   2    7.97    0.36
  -2  -2   2    7.98    0.50
  -2  -2   2    7.91    0.33
  -2  -2   2    8.80    0.42
  -2  -2   2    8.52    0.35
   2   2  -2    8.81    0.43
   2   2  -2    7.81    0.48
   2   2  -2    8.40    0.34
  -2  -3   2   90.22    2.28
  -2  -3   2   88.82    2.13
  -2  -3   2   87.06    2.21
  -2  -3   2   89.71    2.13
  -2  -3   2   89.63    2.32
  -2  -3   2   94.95    2.13
  -2  -3   2   88.28    2.14
   2   3  -2   88.51    2.09
   2   3  -2   90.02    2.10
   2   3  -2   89.67    2.40
   2   3  -2   85.18    2.26
  -2  -4   2   13.52    0.52
  -2  -4   2   13.52    0.38
  -2  -4   2   14.54    0.69
  -2  -4   2   13.41    0.49
   2   4  -2   13.99    0.78
   2   4  -2   12.56    0.86
  -2  -5   2   17.82    0.69
  -2  -5   2   18.69    0.67
  -2  -5   2   18.65    0.97
  -2  -5   2   18.38    0.95
   2   5  -2   16.99    1.13
  -2  -6   2    8.60    0.87
  -2  -6   2    9.29    0.73
  -2  -6   2   10.83    0.68
  -2  -6   2   10.32    0.82
   2   6  -2    8.76    1.04
  -3   6   2    0.08    0.74
  -3   6   2   -0.78    0.49
   3  -6  -2    0.00    0.75
   3  -6  -2   -1.50    1.02
   3  -6  -2   -0.38    0.56
   3  -6  -2    0.11    0.75
  -3   5   2    9.91    0.97
  -3   5   2    8.70    0.85
   3  -5  -2   10.13    0.86
   3  -5  -2   10.36    0.77
   3  -5  -2    8.61    0.96
   3  -5  -2    9.39    0.78
   3  -5  -2   10.63    0.91
  -3   4   2   22.07    1.01
  -3   4   2   23.32    0.99
  -3   4   2   22.07    0.93
  -3   4   2   23.25    0.63
  -3   4   2   22.28    0.64
   3  -4  -2   21.25    0.96
   3  -4  -2   23.80    1.21
   3  -4  -2   22.37    0.94
   3  -4  -2   23.77    1.03
   3  -4  -2   23.11    1.00
  -3   3   2  105.60    2.56
  -3   3   2  104.80    2.66
  -3   3   2  104.43    2.55
   3  -3  -2  102.96    2.67
   3  -3  -2   99.72    2.66
   3  -3  -2   97.05    2.64
   3  -3  -2  104.86    2.66
   3  -3  -2  102.48    2.74
  -3   2   2   32.87    0.86
  -3   2   2   31.33    0.99
  -3   2   2   33.02    1.06
  -3   2   2   33.00    1.05
  -3   2   2   32.24    1.01
   3  -2  -2   32.16    1.06
   3  -2  -2   32.39    1.04
   3  -2  -2   34.21    1.07
   3  -2  -2   31.24    1.03
   3  -2  -2   33.14    1.02
   3  -2  -2   32.39    1.07
  -3   1   2  213.55    5.06
  -3   1   2  214.76    5.09
  -3   1   2  213.84    5.09
  -3   1   2  216.36    5.07
   3  -1  -2  212.97    5.08
   3  -1  -2  217.33    5.04
   3  -1  -2  211.05    5.09
   3  -1  -2  224.25    4.97
   3  -1  -2  204.70    5.08
   3  -1  -2  213.38    5.07
  -3   0   2    0.04    0.21
  -3   0   2   -0.14    0.22
  -3   0   2    0.01    0.19
  -3   0   2   -0.03    0.23
   3   0  -2    0.30    0.21
   3   0  -2   -0.10    0.19
   3   0  -2   -0.15    0.21
   3   0  -2   -0.17    0.13
   3   0  -2    0.33    0.23
  -3  -1   2  214.03    5.02
  -3  -1   2  210.05    5.03
  -3  -1   2  225.33    5.06
  -3  -1   2  217.24    4.88
  -3  -1   2  218.07    5.03
  -3  -1   2  216.76    5.04
   3   1  -2  212.94    4.99
   3   1  -2  211.84    5.03
   3   1  -2  210.32    4.98
   3   1  -2  206.60    5.03
  -3  -2   2   34.50    0.92
  -3  -2   2   32.55    1.09
  -3  -2   2   31.94    0.93
  -3  -2   2   32.92    0.92
  -3  -2   2   32.55    0.92
  -3  -2   2   32.08    0.93
   3   2  -2   32.05    1.06
   3   2  -2   30.18    0.96
   3   2  -2   31.63    0.92
  -3  -3   2  101.31    2.43
  -3  -3   2  103.04    2.59
  -3  -3   2  101.97    2.46
  -3  -3   2  101.16    2.45
  -3  -3   2  102.67    2.47
  -3  -3   2  100.88    2.45
   3   3  -2   98.62    2.59
   3   3  -2  102.68    2.42
   3   3  -2  100.67    2.42
   3   3  -2  102.15    2.73
  -3  -4   2   22.93    0.62
  -3  -4   2   22.28    0.72
  -3  -4   2   22.51    0.62
  -3  -4   2   22.00    0.81
   3   4  -2   22.33    0.97
   3   4  -2   20.50    1.10
  -3  -5   2    9.04    0.78
  -3  -5   2    8.62    0.76
  -3  -5   2    8.77    0.52
   3   5  -2    7.92    0.91
   3   5  -2    9.98    0.92
  -3  -6   2   -1.05    0.62
  -3  -6   2    0.59    0.74
  -3  -6   2    0.05    0.42
   3   6  -2    1.16    0.85
  -4   5   2   10.02    0.95
  -4   5   2   10.99    1.07
  -4   5   2   10.85    1.06
   4  -5  -2   11.45    1.09
   4  -5  -2    8.74    1.07
   4  -5  -2   10.84    1.04
   4  -5  -2   10.22    0.96
   4  -5  -2   13.05    1.14
  -4   4   2   25.37    1.17
  -4   4   2   25.95    0.90
  -4   4   2   25.55    0.93
  -4   4   2   24.79    1.14
   4  -4  -2   23.88    1.11
   4  -4  -2   25.84    1.28
   4  -4  -2   25.09    1.17
   4  -4  -2   25.18    1.11
   4  -4  -2   24.79    1.21
  -4   3   2    0.20    0.14
  -4   3   2    0.30    0.13
  -4   3   2    0.09    0.34
  -4   3   2    0.21    0.33
  -4   3   2    0.11    0.30
   4  -3  -2    0.25    0.40
   4  -3  -2    0.59    0.37
   4  -3  -2    0.19    0.41
   4  -3  -2    0.43    0.45
   4  -3  -2   -0.03    0.34
  -4   2   2   18.39    0.82
  -4   2   2   17.46    0.80
  -4   2   2   17.01    0.76
  -4   2   2   17.44    0.86
   4  -2  -2   18.07    0.85
   4  -2  -2   18.10    0.74
   4  -2  -2   17.68    0.79
   4  -2  -2   16.50    0.82
   4  -2  -2   18.63    0.83
   4  -2  -2   16.08    0.81
  -4   1   2   30.78    1.05
  -4   1   2   30.44    1.05
  -4   1   2   29.69    1.01
  -4   1   2   29.98    1.06
   4  -1  -2   30.31    1.04
   4  -1  -2   31.85    0.86
   4  -1  -2   29.27    1.01
   4  -1  -2   30.22    0.95
   4  -1  -2   30.15    1.04
   4  -1  -2   31.95    1.09
  -4   0   2   92.57    2.43
  -4   0   2   94.21    2.41
  -4   0   2   96.45    2.44
  -4   0   2   95.94    2.43
   4   0  -2   90.36    2.42
   4   0  -2   96.16    2.44
   4   0  -2   93.30    2.27
   4   0  -2   92.04    2.39
   4   0  -2   93.91    2.41
  -4  -1   2   29.52    0.99
  -4  -1   2   30.18    0.99
  -4  -1   2   28.75    0.96
  -4  -1   2   31.43    1.00
  -4  -1   2   30.57    0.97
   4   1  -2   29.20    0.97
   4   1  -2   29.07    0.96
   4   1  -2   29.81    0.92
   4   1  -2   30.13    0.92
  -4  -2   2   17.18    0.67
  -4  -2   2   16.54    0.69
  -4  -2   2   18.23    0.57
  -4  -2   2   16.31    0.66
  -4  -2   2   16.22    0.69
   4   2  -2   17.92    0.74
   4   2  -2   16.56    0.66
   4   2  -2   17.05    0.69
   4   2  -2   16.68    0.50
   4   2  -2   17.82    0.52
  -4  -3   2    0.21    0.25
  -4  -3   2   -0.15    0.32
  -4  -3   2    0.32    0.21
  -4  -3   2    0.40    0.24
  -4  -3   2    0.36    0.27
   4   3  -2    0.24    0.22
   4   3  -2    0.66    0.46
   4   3  -2    0.08    0.37
  -4  -4   2   25.78    0.90
  -4  -4   2   25.96    0.76
  -4  -4   2   25.81    0.78
  -4  -4   2   25.78    0.79
  -4  -4   2   25.60    0.87
   4   4  -2   23.22    1.22
   4   4  -2   23.95    1.11
  -4  -5   2   11.58    0.97
  -4  -5   2   12.04    0.71
  -4  -5   2   11.07    0.67
  -4  -5   2   10.52    0.66
   4   5  -2   11.90    1.04
   4   5  -2   12.75    1.09
  -5   5   2    7.17    0.96
  -5   5   2    2.42    0.69
  -5   5   2    3.55    0.38
  -5   5   2    5.58    0.81
   5  -5  -2    5.30    0.87
   5  -5  -2    4.55    1.08
   5  -5  -2    6.40    0.96
   5  -5  -2    5.28    0.81
  -5   4   2   15.03    1.16
  -5   4   2   12.49    1.07
  -5   4   2   13.73    0.91
  -5   4   2   14.43    0.86
   5  -4  -2   15.82    1.08
   5  -4  -2   16.00    1.14
   5  -4  -2   12.82    1.18
   5  -4  -2   14.71    1.30
   5  -4  -2   13.76    1.06
  -5   3   2    0.69    0.40
  -5   3   2    0.34    0.23
  -5   3   2    0.36    0.21
  -5   3   2    0.91    0.45
   5  -3  -2    0.37    0.50
   5  -3  -2    0.17    0.50
   5  -3  -2    0.62    0.45
   5  -3  -2   -0.06    0.49
   5  -3  -2   -0.10    0.45
  -5   2   2    3.04    0.49
  -5   2   2    3.15    0.46
  -5   2   2    4.14    0.57
  -5   2   2    2.95    0.50
   5  -2  -2    3.23    0.42
   5  -2  -2    3.64    0.52
   5  -2  -2    3.91    0.55
   5  -2  -2    3.70    0.56
   5  -2  -2    2.97    0.47
   5  -2  -2    3.10    0.47
  -5   1   2    3.54    0.48
  -5   1   2    3.10    0.42
  -5   1   2    2.99    0.45
  -5   1   2    3.42    0.50
   5  -1  -2    3.15    0.28
   5  -1  -2    3.45    0.45
   5  -1  -2    3.28    0.39
   5  -1  -2    2.63    0.45
   5  -1  -2    3.10    0.48
   5  -1  -2    3.44    0.47
  -5   0   2   -0.06    0.28
  -5   0   2   -0.14    0.31
  -5   0   2    0.28    0.35
  -5   0   2   -0.24    0.34
   5   0  -2    0.20    0.31
   5   0  -2    0.01    0.28
   5   0  -2   -0.14    0.20
   5   0  -2    0.08    0.29
   5   0  -2   -0.08    0.35
  -5  -1   2    3.45    0.41
  -5  -1   2    2.53    0.42
  -5  -1   2    2.90    0.43
  -5  -1   2    3.25    0.41
   5   1  -2    3.27    0.41
   5   1  -2    3.40    0.38
   5   1  -2    2.48    0.41
   5   1  -2    3.17    0.35
  -5  -2   2    3.03    0.39
  -5  -2   2    2.71    0.42
  -5  -2   2    2.82    0.37
  -5  -2   2    3.09    0.44
   5   2  -2    3.14    0.26
   5   2  -2    3.26    0.39
   5   2  -2    3.25    0.49
   5   2  -2    3.11    0.28
   5   2  -2    3.27    0.44
  -5  -3   2    0.38    0.36
  -5  -3   2    0.47    0.27
  -5  -3   2    0.12    0.32
  -5  -3   2    0.47    0.31
   5   3  -2    0.34    0.29
   5   3  -2    0.13    0.30
   5   3  -2    0.51    0.44
  -5  -4   2   14.66    0.69
  -5  -4   2   15.15    0.71
  -5  -4   2   13.54    0.82
  -5  -4   2   13.64    0.76
   5   4  -2   14.10    0.55
   5   4  -2   14.43    0.56
   5   4  -2   14.86    1.03
  -5  -5   2    6.83    0.62
  -5  -5   2    5.11    0.57
  -5  -5   2    6.46    0.97
   5   5  -2    5.74    0.81
  -6   5   2   43.62    1.87
  -6   5   2   45.56    2.13
  -6   5   2   44.40    1.55
   6  -5  -2   54.00    2.73
   6  -5  -2   39.97    2.22
   6  -5  -2   42.07    2.31
   6  -5  -2   47.52    2.19
  -6   4   2   16.35    1.40
  -6   4   2   16.29    1.32
  -6   4   2   18.01    1.12
  -6   4   2   16.20    1.18
   6  -4  -2   15.15    1.49
   6  -4  -2   15.22    1.28
   6  -4  -2   17.61    1.34
   6  -4  -2   14.16    1.30
   6  -4  -2   17.07    1.37
  -6   3   2   35.55    1.47
  -6   3   2   33.92    1.40
  -6   3   2   34.55    1.06
  -6   3   2   33.67    1.08
   6  -3  -2   33.96    1.58
   6  -3  -2   33.30    1.49
   6  -3  -2   33.76    1.54
   6  -3  -2   34.23    1.49
   6  -3  -2   36.15    1.55
  -6   2   2   10.92    0.99
  -6   2   2    9.65    0.96
  -6   2   2   10.26    0.93
  -6   2   2   10.30    0.87
   6  -2  -2   11.11    1.02
   6  -2  -2   10.50    0.89
   6  -2  -2   10.16    0.89
   6  -2  -2   11.45    0.74
   6  -2  -2   10.53    0.93
  -6   1   2   36.02    1.39
  -6   1   2   35.87    1.41
  -6   1   2   37.51    1.40
  -6   1   2   34.52    1.31
   6  -1  -2   33.58    0.99
   6  -1  -2   34.72    1.35
   6  -1  -2   36.59    1.40
   6  -1  -2   38.01    1.46
   6  -1  -2   35.94    1.20
   6  -1  -2   36.41    1.32
  -6   0   2   17.77    0.91
  -6   0   2   19.17    0.99
  -6   0   2   19.47    0.97
  -6   0   2   19.93    1.02
   6   0  -2   18.24    0.91
   6   0  -2   20.08    0.72
   6   0  -2   19.74    1.05
   6   0  -2   19.34    0.98
   6   0  -2   19.67    0.98
  -6  -1   2   37.20    1.30
  -6  -1   2   36.93    1.36
  -6  -1   2   37.60    1.37
  -6  -1   2   35.50    1.31
   6   1  -2   35.87    1.33
   6   1  -2   34.72    1.28
   6   1  -2   36.12    1.21
   6   1  -2   36.10    1.24
  -6  -2   2   10.75    0.81
  -6  -2   2   10.30    0.83
  -6  -2   2   10.24    0.74
  -6  -2   2    8.62    0.71
   6   2  -2    9.87    0.82
   6   2  -2   10.13    0.75
   6   2  -2    9.39    0.59
   6   2  -2   10.00    0.53
   6   2  -2   11.08    0.80
  -6  -3   2   35.31    1.26
  -6  -3   2   34.50    1.24
  -6  -3   2   33.22    1.30
  -6  -3   2   31.23    1.16
   6   3  -2   32.63    1.35
   6   3  -2   32.70    1.22
  -6  -4   2   16.70    0.78
  -6  -4   2   13.13    0.95
  -6  -4   2   17.60    1.05
   6   4  -2   16.87    0.74
   6   4  -2   17.70    1.22
   6   4  -2   16.16    0.72
  -6  -5   2   39.27    2.20
  -6  -5   2   46.21    1.70
  -6  -5   2   45.94    1.65
   6   5  -2   43.33    1.84
  -7   4   2   11.33    1.28
  -7   4   2   15.33    1.36
  -7   4   2   11.48    1.12
   7  -4  -2   12.53    1.33
   7  -4  -2   11.30    1.31
   7  -4  -2   11.85    1.31
   7  -4  -2   13.46    1.25
  -7   3   2    5.10    0.79
  -7   3   2    6.29    0.53
  -7   3   2    6.83    0.87
  -7   3   2    4.84    0.87
  -7   3   2    5.20    0.98
  -7   3   2    5.85    0.56
   7  -3  -2    6.10    0.93
   7  -3  -2    5.47    0.89
   7  -3  -2    7.29    0.99
   7  -3  -2    6.16    0.86
   7  -3  -2    6.83    1.00
  -7   2   2    4.50    0.71
  -7   2   2    6.45    0.79
  -7   2   2    4.34    0.86
  -7   2   2    6.04    0.82
   7  -2  -2    5.64    0.70
   7  -2  -2    4.23    0.77
   7  -2  -2    6.13    0.76
   7  -2  -2    6.23    0.58
   7  -2  -2    5.39    0.86
   7  -2  -2    5.61    0.78
  -7   1   2    2.60    0.60
  -7   1   2    5.23    0.79
  -7   1   2    3.98    0.66
  -7   1   2    3.90    0.69
   7  -1  -2    3.43    0.27
   7  -1  -2    3.72    0.52
   7  -1  -2    3.70    0.69
   7  -1  -2    3.21    0.65
   7  -1  -2    3.02    0.72
  -7   0   2    0.39    0.45
  -7   0   2    0.53    0.57
  -7   0   2   -0.08    0.56
  -7   0   2    1.06    0.52
   7   0  -2    0.12    0.31
   7   0  -2    0.44    0.54
   7   0  -2    0.25    0.55
   7   0  -2   -0.46    0.47
   7   0  -2   -0.34    0.60
  -7  -1   2    4.24    0.60
  -7  -1   2    3.40    0.58
  -7  -1   2    3.02    0.61
  -7  -1   2    3.01    0.63
   7   1  -2    2.30    0.56
   7   1  -2    3.56    0.65
   7   1  -2    2.95    0.51
   7   1  -2    3.59    0.56
  -7  -2   2    5.77    0.67
  -7  -2   2    6.38    0.68
  -7  -2   2    5.91    0.70
  -7  -2   2    4.85    0.69
   7   2  -2    5.71    0.47
   7   2  -2    6.10    0.65
   7   2  -2    6.29    0.73
   7   2  -2    5.66    0.51
   7   2  -2    6.09    0.74
  -7  -3   2    6.53    0.74
  -7  -3   2    7.06    0.75
  -7  -3   2    5.53    0.71
  -7  -3   2    5.98    0.65
   7   3  -2    5.74    0.65
   7   3  -2    6.77    0.73
   7   3  -2    6.70    0.85
  -7  -4   2   10.30    0.94
  -7  -4   2   11.83    0.97
  -7  -4   2   10.97    0.84
  -7  -4   2   11.82    1.00
   7   4  -2   12.17    0.86
   7   4  -2   11.70    1.04
  -8   3   2    3.55    0.94
  -8   3   2    5.71    0.70
  -8   3   2    6.20    1.27
  -8   3   2    3.79    1.09
   8  -3  -2    3.09    1.15
   8  -3  -2    5.13    1.14
   8  -3  -2    5.51    1.17
   8  -3  -2    6.19    1.11
  -8   2   2    1.42    0.77
  -8   2   2   -1.05    0.79
  -8   2   2    0.45    0.88
   8  -2  -2    0.91    0.75
   8  -2  -2   -0.59    0.86
   8  -2  -2    0.84    0.78
   8  -2  -2    0.29    0.69
   8  -2  -2   -0.23    0.91
  -8   1   2   12.87    1.17
  -8   1   2   14.55    1.40
  -8   1   2   14.23    1.30
  -8   1   2   10.46    1.07
   8  -1  -2   13.66    1.27
   8  -1  -2   11.10    1.04
   8  -1  -2   10.49    1.00
   8  -1  -2   15.89    1.49
   8  -1  -2   13.67    1.01
  -8   0   2    5.34    0.80
  -8   0   2    4.89    0.87
  -8   0   2    3.77    0.88
  -8   0   2    5.69    0.85
   8   0  -2    5.41    0.95
   8   0  -2    6.25    0.50
   8   0  -2    4.91    0.73
   8   0  -2    6.75    0.82
   8   0  -2    5.02    0.79
  -8  -1   2   11.68    1.06
  -8  -1   2   12.59    1.12
  -8  -1   2   13.10    1.27
  -8  -1   2   13.60    1.11
   8   1  -2   10.05    0.93
   8   1  -2   11.71    1.04
   8   1  -2   12.02    0.99
   8   1  -2   11.59    1.12
  -8  -2   2   -0.50    0.72
  -8  -2   2    0.02    0.64
  -8  -2   2    2.95    0.72
  -8  -2   2   -0.13    0.71
   8   2  -2    0.52    0.40
   8   2  -2    0.43    0.75
   8   2  -2   -0.32    0.47
   8   2  -2    0.75    0.72
   8   2  -2    0.13    0.66
  -8  -3   2    5.01    0.75
  -8  -3   2    5.99    0.94
  -8  -3   2    6.75    0.94
   8   3  -2    5.44    0.89
   8   3  -2    3.99    0.69
  -9   2   2    2.03    0.91
  -9   2   2    1.88    1.28
  -9   2   2    4.25    1.26
   9  -2  -2    1.62    0.97
   9  -2  -2    1.90    1.20
   9  -2  -2    1.75    1.31
  -9   1   2   19.20    1.84
  -9   1   2   22.92    1.92
   9  -1  -2   23.81    2.00
   9  -1  -2   20.49    1.31
   9  -1  -2   20.06    1.88
  -9   0   2    1.61    0.95
  -9   0   2   -0.15    0.96
   9   0  -2    0.21    0.83
   9   0  -2    1.82    1.06
   9   0  -2   -0.08    0.41
   9   0  -2   -0.46    0.92
  -9  -1   2   24.66    1.78
  -9  -1   2   17.69    1.65
   9   1  -2   22.17    1.56
   9   1  -2   17.62    1.74
   9   1  -2   23.81    1.57
  -9  -2   2    2.48    1.05
  -9  -2   2    2.78    0.96
   9   2  -2    3.16    0.93
   9   2  -2    2.81    0.62
   9   2  -2    2.16    0.94
   9   2   3    0.47    0.86
   9   2   3    1.58    0.85
  -9  -2  -3    0.28    1.20
  -9  -2  -3    2.49    1.01
  -9  -2  -3   -0.22    0.88
   9   1   3   16.57    1.36
   9   1   3   18.05    1.43
  -9  -1  -3   17.55    1.57
  -9  -1  -3   17.23    1.66
  -9  -1  -3   18.46    1.73
  -9  -1  -3   17.91    1.74
   9   0   3   -1.62    0.98
   9   0   3    0.03    0.51
   9   0   3   -0.76    0.90
   9   0   3   -0.96    0.77
  -9   0  -3    0.21    1.01
  -9   0  -3   -0.32    1.00
  -9   0  -3    0.51    1.00
  -9   0  -3    0.34    0.95
   9  -1   3   16.95    1.45
   9  -1   3   16.83    1.54
   9  -1   3   18.34    1.34
  -9   1  -3   19.60    1.87
  -9   1  -3   16.35    1.47
  -9   1  -3   16.99    1.51
  -9   1  -3   14.39    1.26
   9  -2   3    2.61    1.02
   9  -2   3   -0.96    1.13
   9  -2   3    2.92    1.33
  -9   2  -3    0.25    1.10
  -9   2  -3    0.93    1.23
  -9   2  -3    0.62    0.90
   8   3   3    0.53    0.56
   8   3   3   -1.97    0.59
   8   3   3    0.12    0.82
  -8  -3  -3   -0.07    0.76
  -8  -3  -3   -0.90    0.78
  -8  -3  -3   -0.37    0.59
  -8  -3  -3   -0.40    0.67
  -8  -3  -3   -0.04    1.00
   8   2   3    3.16    0.81
   8   2   3    3.23    0.80
   8   2   3    3.09    0.46
   8   2   3    4.09    0.73
  -8  -2  -3    3.23    0.80
  -8  -2  -3    2.83    0.94
  -8  -2  -3    2.97    0.69
  -8  -2  -3    3.76    0.80
  -8  -2  -3    2.62    0.79
   8   1   3   11.17    1.13
   8   1   3    8.75    0.98
   8   1   3    8.30    0.86
   8   1   3    7.94    0.79
  -8  -1  -3    9.14    0.97
  -8  -1  -3    8.00    0.88
  -8  -1  -3    9.44    1.06
  -8  -1  -3    9.00    0.94
  -8  -1  -3    8.56    0.90
   8   0   3   22.62    1.01
   8   0   3   22.80    1.41
   8   0   3   23.38    1.51
   8   0   3   21.38    0.65
   8   0   3   22.02    1.32
   8   0   3   22.50    0.68
  -8   0  -3   21.43    1.30
  -8   0  -3   21.94    1.48
  -8   0  -3   23.40    1.37
  -8   0  -3   22.73    1.44
  -8   0  -3   25.10    1.49
   8  -1   3    9.33    1.03
   8  -1   3    7.14    1.03
   8  -1   3    8.96    0.92
   8  -1   3    8.43    0.79
   8  -1   3   10.03    1.00
  -8   1  -3   10.00    1.09
  -8   1  -3   10.20    0.93
  -8   1  -3    9.94    1.05
  -8   1  -3    8.21    0.92
  -8   1  -3    8.39    0.96
   8  -2   3    2.91    0.83
   8  -2   3    4.84    1.05
   8  -2   3    4.03    0.98
   8  -2   3    3.51    0.80
   8  -2   3    2.86    0.91
  -8   2  -3    1.37    0.93
  -8   2  -3    2.61    0.86
  -8   2  -3    2.56    0.88
  -8   2  -3    2.40    0.94
  -8   2  -3    3.37    0.73
   8  -3   3    0.27    0.94
   8  -3   3   -2.21    1.02
   8  -3   3    2.41    1.13
   8  -3   3   -0.07    1.08
  -8   3  -3   -0.13    0.93
  -8   3  -3   -0.73    0.54
  -8   3  -3    0.72    1.13
   7   4   3   22.15    1.46
  -7  -4  -3   22.72    1.94
  -7  -4  -3   19.31    0.99
  -7  -4  -3   24.01    1.33
  -7  -4  -3   21.74    1.33
  -7  -4  -3   23.86    1.07
   7   3   3   29.91    1.22
   7   3   3   32.99    1.05
   7   3   3   29.33    1.51
   7   3   3   31.81    1.30
  -7  -3  -3   29.86    1.40
  -7  -3  -3   29.97    1.68
  -7  -3  -3   32.55    1.24
  -7  -3  -3   30.04    1.36
  -7  -3  -3   30.56    1.30
   7   2   3    4.25    0.57
   7   2   3    4.93    0.42
   7   2   3    1.99    0.66
   7   2   3    4.34    0.63
   7   2   3    4.44    0.40
  -7  -2  -3    4.16    0.60
  -7  -2  -3    3.55    0.65
  -7  -2  -3    3.86    0.78
  -7  -2  -3    4.35    0.59
  -7  -2  -3    3.92    0.66
   7   1   3    0.98    0.50
   7   1   3    1.46    0.44
   7   1   3    1.48    0.60
   7   1   3    1.08    0.47
   7   1   3    1.11    0.22
  -7  -1  -3    0.75    0.51
  -7  -1  -3    1.70    0.66
  -7  -1  -3    1.70    0.57
  -7  -1  -3    0.96    0.50
  -7  -1  -3    1.24    0.58
   7   0   3    0.37    0.57
   7   0   3   -0.05    0.52
   7   0   3    0.15    0.35
   7   0   3   -0.66    0.42
  -7   0  -3   -1.07    0.55
  -7   0  -3   -0.32    0.55
  -7   0  -3   -0.18    0.30
  -7   0  -3   -0.30    0.49
  -7   0  -3   -0.41    0.47
  -7   0  -3   -0.35    0.56
   7  -1   3    1.21    0.39
   7  -1   3    1.66    0.67
   7  -1   3    0.66    0.63
   7  -1   3    1.12    0.56
   7  -1   3    1.08    0.49
  -7   1  -3    1.33    0.55
  -7   1  -3    2.21    0.59
  -7   1  -3    1.22    0.43
  -7   1  -3    1.10    0.62
  -7   1  -3    0.97    0.63
   7  -2   3    4.20    0.78
   7  -2   3    4.22    0.69
   7  -2   3    5.22    0.78
   7  -2   3    3.30    0.73
   7  -2   3    4.13    0.82
  -7   2  -3    5.73    0.78
  -7   2  -3    4.59    0.62
  -7   2  -3    3.99    0.76
  -7   2  -3    3.85    0.57
  -7   2  -3    3.72    0.80
  -7   2  -3    4.33    0.73
   7  -3   3   32.69    1.77
   7  -3   3   30.34    1.67
   7  -3   3   31.18    1.64
   7  -3   3   31.74    1.73
   7  -3   3   28.96    1.56
  -7   3  -3   32.63    1.57
  -7   3  -3   29.85    1.13
  -7   3  -3   28.51    1.66
  -7   3  -3   28.97    1.63
  -7   3  -3   30.47    1.62
   7  -4   3   23.10    1.83
   7  -4   3   24.77    1.82
   7  -4   3   25.34    1.94
   7  -4   3   25.30    1.89
  -7   4  -3   23.04    1.51
  -7   4  -3   24.43    1.70
  -7   4  -3   24.42    1.96
   6   5   3    2.24    0.88
  -6  -5  -3    2.05    0.62
  -6  -5  -3    0.85    1.01
   6   4   3    1.89    0.57
   6   4   3    3.67    0.31
   6   4   3    2.68    0.78
   6   4   3    2.89    0.28
  -6  -4  -3    2.19    0.54
  -6  -4  -3    3.00    0.40
  -6  -4  -3    3.07    0.88
  -6  -4  -3    3.78    0.53
  -6  -4  -3    3.08    0.41
   6   3   3    1.97    0.38
   6   3   3    1.59    0.59
   6   3   3    1.74    0.37
   6   3   3    2.12    0.38
  -6  -3  -3    1.33    0.68
  -6  -3  -3    2.05    0.38
  -6  -3  -3    1.82    0.48
  -6  -3  -3    1.00    0.40
  -6  -3  -3    1.62    0.41
   6   2   3    5.64    0.68
   6   2   3    7.29    0.43
   6   2   3    7.21    0.66
   6   2   3    7.05    0.46
   6   2   3    7.72    0.73
  -6  -2  -3    7.15    0.64
  -6  -2  -3    6.66    0.67
  -6  -2  -3    6.29    0.58
  -6  -2  -3    6.81    0.65
  -6  -2  -3    6.73    0.76
   6   1   3    2.86    0.43
   6   1   3    3.70    0.42
   6   1   3    2.56    0.45
   6   1   3    2.91    0.50
   6   1   3    3.09    0.26
  -6  -1  -3    2.15    0.44
  -6  -1  -3    2.47    0.48
  -6  -1  -3    2.67    0.51
  -6  -1  -3    1.74    0.45
  -6  -1  -3    3.39    0.56
  -6  -1  -3    2.70    0.25
   6   0   3   17.10    0.88
   6   0   3   19.01    0.75
   6   0   3   17.86    0.98
   6   0   3   17.47    0.94
   6   0   3   16.56    0.90
  -6   0  -3   19.05    0.96
  -6   0  -3   17.55    1.00
  -6   0  -3   17.16    0.93
  -6   0  -3   17.23    0.93
  -6   0  -3   20.20    1.03
  -6   0  -3   17.46    0.70
   6  -1   3    3.18    0.52
   6  -1   3    1.99    0.50
   6  -1   3    2.34    0.46
   6  -1   3    2.74    0.54
   6  -1   3    2.78    0.58
  -6   1  -3    3.16    0.57
  -6   1  -3    3.69    0.53
  -6   1  -3    2.63    0.53
  -6   1  -3    2.93    0.58
  -6   1  -3    1.95    0.47
  -6   1  -3    2.43    0.41
   6  -2   3    6.81    0.71
   6  -2   3    7.91    0.79
   6  -2   3    5.82    0.73
   6  -2   3    6.75    0.67
  -6   2  -3    8.28    0.79
  -6   2  -3    7.84    0.68
  -6   2  -3    7.01    0.66
  -6   2  -3    6.71    0.72
  -6   2  -3    6.99    0.74
  -6   2  -3    7.69    0.75
   6  -3   3    2.99    0.71
   6  -3   3    1.58    0.68
   6  -3   3    2.27    0.62
   6  -3   3    1.72    0.70
   6  -3   3    2.81    0.67
  -6   3  -3    2.50    0.66
  -6   3  -3    1.41    0.54
  -6   3  -3    2.51    0.69
  -6   3  -3    1.76    0.35
  -6   3  -3    3.02    0.60
   6  -4   3    4.05    0.89
   6  -4   3    2.21    0.83
   6  -4   3    1.93    0.82
   6  -4   3    3.68    0.82
   6  -4   3    1.76    0.90
  -6   4  -3    4.38    0.92
  -6   4  -3    2.60    0.71
  -6   4  -3    2.99    0.74
   6  -5   3    3.33    1.05
   6  -5   3    2.31    1.10
   6  -5   3   -0.43    0.94
   6  -5   3    0.03    1.15
  -6   5  -3   -0.06    1.02
  -6   5  -3    2.22    0.70
  -6   5  -3    1.39    0.90
   5   5   3   11.00    1.04
  -5  -5  -3   12.01    1.17
  -5  -5  -3   13.32    0.74
  -5  -5  -3   13.34    0.83
  -5  -5  -3   13.00    0.64
   5   4   3    6.46    0.83
   5   4   3    6.96    0.67
  -5  -4  -3    6.54    0.84
  -5  -4  -3    7.88    0.41
  -5  -4  -3    7.30    0.59
  -5  -4  -3    8.22    0.66
  -5  -4  -3    7.64    0.40
  -5  -4  -3    6.59    0.31
  -5  -4  -3    7.59    0.36
   5   3   3    7.89    0.59
   5   3   3    7.83    0.50
   5   3   3    8.64    0.79
  -5  -3  -3    7.54    0.62
  -5  -3  -3    8.38    0.51
  -5  -3  -3    8.26    0.59
  -5  -3  -3    8.49    0.57
  -5  -3  -3    9.45    0.82
   5   2   3    1.89    0.28
   5   2   3    1.76    0.37
   5   2   3    1.59    0.15
   5   2   3    1.51    0.46
   5   2   3    1.11    0.31
  -5  -2  -3    0.80    0.35
  -5  -2  -3    1.70    0.33
  -5  -2  -3    1.79    0.33
  -5  -2  -3    1.44    0.35
  -5  -2  -3    1.32    0.46
  -5  -2  -3    1.66    0.15
   5   1   3   36.79    1.13
   5   1   3   36.44    1.11
   5   1   3   36.89    1.19
   5   1   3   37.26    1.22
   5   1   3   35.98    1.00
  -5  -1  -3   36.68    1.20
  -5  -1  -3   36.84    1.22
  -5  -1  -3   35.95    0.97
  -5  -1  -3   37.33    1.20
  -5  -1  -3   36.36    1.29
  -5  -1  -3   35.76    1.21
   5   0   3   -0.10    0.30
   5   0   3   -0.14    0.28
   5   0   3   -0.15    0.33
   5   0   3   -0.21    0.35
   5   0   3   -0.08    0.22
  -5   0  -3    0.03    0.30
  -5   0  -3   -0.11    0.34
  -5   0  -3    0.13    0.32
  -5   0  -3   -0.23    0.33
  -5   0  -3    0.13    0.19
  -5   0  -3    0.09    0.36
   5  -1   3   36.05    1.28
   5  -1   3   36.88    1.26
   5  -1   3   37.84    1.28
   5  -1   3   37.28    1.19
   5  -1   3   35.35    1.30
  -5   1  -3   37.04    1.31
  -5   1  -3   38.30    1.27
  -5   1  -3   37.99    1.29
  -5   1  -3   36.13    1.19
  -5   1  -3   37.77    1.17
  -5   1  -3   36.50    1.30
   5  -2   3    2.04    0.52
   5  -2   3    1.86    0.43
   5  -2   3    1.76    0.48
   5  -2   3    1.37    0.41
   5  -2   3    1.77    0.44
   5  -2   3    1.50    0.45
  -5   2  -3    1.47    0.40
  -5   2  -3    1.58    0.44
  -5   2  -3    1.50    0.47
  -5   2  -3    1.87    0.50
  -5   2  -3    1.20    0.31
  -5   2  -3    2.05    0.42
   5  -3   3    7.97    0.76
   5  -3   3    8.61    0.78
   5  -3   3    8.05    0.79
   5  -3   3    7.63    0.78
   5  -3   3    9.41    0.91
  -5   3  -3    8.33    0.85
  -5   3  -3    8.63    0.73
  -5   3  -3    7.10    0.43
  -5   3  -3    7.10    0.64
  -5   3  -3    8.79    0.79
   5  -4   3    8.11    0.94
   5  -4   3    7.85    0.88
   5  -4   3    7.25    0.76
   5  -4   3    7.34    0.85
   5  -4   3    6.57    0.75
  -5   4  -3    7.59    0.70
  -5   4  -3    7.85    0.67
  -5   4  -3    8.68    0.80
  -5   4  -3    7.74    0.87
   5  -5   3   13.77    1.33
   5  -5   3   11.96    1.10
   5  -5   3   10.71    1.11
   5  -5   3   13.07    1.16
   5  -5   3   13.82    1.31
  -5   5  -3   13.65    1.12
  -5   5  -3   10.77    0.87
  -5   5  -3   13.77    1.30
  -5   5  -3   11.78    0.71
   4   5   3    6.47    0.80
   4   5   3    5.97    0.85
  -4  -5  -3    6.47    0.50
  -4  -5  -3    6.37    0.44
  -4  -5  -3    6.47    0.55
  -4  -5  -3    5.61    0.83
   4   4   3   10.87    0.87
   4   4   3   11.15    0.93
  -4  -4  -3   11.18    0.61
  -4  -4  -3   11.39    0.54
  -4  -4  -3   11.73    0.50
  -4  -4  -3    9.48    0.92
   4   3   3   17.47    0.76
   4   3   3   17.68    0.55
   4   3   3   17.74    0.55
   4   3   3   17.08    0.93
  -4  -3  -3   17.56    0.66
  -4  -3  -3   17.95    0.59
  -4  -3  -3   17.98    0.94
  -4  -3  -3   16.43    0.61
  -4  -3  -3   16.03    0.59
  -4  -3  -3   16.59    0.63
   4   2   3   40.28    1.13
   4   2   3   40.06    1.12
   4   2   3   40.49    1.29
   4   2   3   39.39    1.13
  -4  -2  -3   39.05    1.14
  -4  -2  -3   39.86    1.15
  -4  -2  -3   39.20    0.99
  -4  -2  -3   38.26    1.31
  -4  -2  -3   38.76    1.12
  -4  -2  -3   37.17    1.12
   4   1   3   11.15    0.49
   4   1   3   11.30    0.58
   4   1   3   11.35    0.52
   4   1   3   12.11    0.46
   4   1   3   11.97    0.57
  -4  -1  -3   10.88    0.56
  -4  -1  -3   11.03    0.55
  -4  -1  -3   11.76    0.61
  -4  -1  -3   12.39    0.59
  -4  -1  -3   11.72    0.69
  -4  -1  -3   11.54    0.40
   4   0   3   67.35    1.74
   4   0   3   62.09    1.76
   4   0   3   65.66    1.79
   4   0   3   65.77    1.65
   4   0   3   64.44    1.74
  -4   0  -3   65.04    1.76
  -4   0  -3   64.48    1.75
  -4   0  -3   62.56    1.76
  -4   0  -3   66.42    1.78
  -4   0  -3   62.16    1.77
  -4   0  -3   63.17    1.64
   4  -1   3   10.74    0.63
   4  -1   3   12.10    0.69
   4  -1   3   12.33    0.61
   4  -1   3   10.91    0.66
   4  -1   3   11.80    0.65
  -4   1  -3   11.75    0.69
  -4   1  -3   11.61    0.61
  -4   1  -3   11.65    0.65
  -4   1  -3   11.72    0.56
  -4   1  -3   11.91    0.65
  -4   1  -3   11.70    0.56
   4  -2   3   39.08    1.27
   4  -2   3   39.59    1.25
   4  -2   3   38.34    1.28
   4  -2   3   39.36    1.31
   4  -2   3   39.99    1.32
   4  -2   3   37.42    1.31
  -4   2  -3   40.25    1.25
  -4   2  -3   40.27    1.27
  -4   2  -3   40.30    1.29
  -4   2  -3   38.65    1.26
  -4   2  -3   38.94    1.09
  -4   2  -3   40.94    1.32
   4  -3   3   18.15    0.97
   4  -3   3   18.61    0.92
   4  -3   3   18.64    0.96
   4  -3   3   17.11    0.91
   4  -3   3   16.29    0.90
  -4   3  -3   17.13    0.97
  -4   3  -3   17.57    0.88
  -4   3  -3   16.42    0.89
  -4   3  -3   17.51    0.46
  -4   3  -3   16.00    0.81
  -4   3  -3   18.22    0.87
   4  -4   3   10.96    0.86
   4  -4   3   11.81    0.97
   4  -4   3   11.87    1.03
   4  -4   3   11.93    0.96
   4  -4   3    9.09    0.85
  -4   4  -3   10.54    0.94
  -4   4  -3   10.20    0.68
  -4   4  -3   10.53    0.76
   4  -5   3    5.79    0.98
   4  -5   3    8.13    0.90
   4  -5   3    6.24    0.79
   4  -5   3    5.66    0.73
   4  -5   3    6.05    0.79
  -4   5  -3    5.91    0.83
  -4   5  -3    5.18    0.71
  -4   5  -3    6.07    0.81
   3   6   3    2.52    0.85
  -3  -6  -3    1.31    0.71
  -3  -6  -3    1.51    0.79
   3   5   3   10.09    0.97
   3   5   3   10.55    0.91
   3   5   3   11.65    1.04
  -3  -5  -3   10.96    1.00
  -3  -5  -3   11.28    0.36
  -3  -5  -3   11.11    0.84
   3   4   3   11.04    0.84
   3   4   3   10.14    0.86
   3   4   3    9.10    0.73
  -3  -4  -3    9.58    0.81
  -3  -4  -3    9.48    0.63
  -3  -4  -3    9.26    0.34
  -3  -4  -3    9.91    0.36
   3   3   3   25.11    0.98
   3   3   3   22.73    0.87
  -3  -3  -3   23.87    0.77
  -3  -3  -3   22.94    0.66
  -3  -3  -3   23.94    0.95
  -3  -3  -3   24.20    0.63
  -3  -3  -3   23.45    0.96
  -3  -3  -3   23.15    0.62
  -3  -3  -3   23.43    0.67
   3   2   3   78.50    2.10
   3   2   3   80.89    1.95
   3   2   3   79.74    2.03
  -3  -2  -3   79.38    1.96
  -3  -2  -3   84.17    2.14
  -3  -2  -3   79.16    1.95
  -3  -2  -3   78.58    1.96
  -3  -2  -3   79.57    2.13
  -3  -2  -3   79.74    1.95
   3   1   3   18.19    0.69
   3   1   3   19.30    0.65
   3   1   3   19.97    0.59
   3   1   3   19.96    0.60
   3   1   3   20.08    0.67
   3   1   3   19.90    0.61
  -3  -1  -3   19.46    0.66
  -3  -1  -3   18.48    0.65
  -3  -1  -3   18.11    0.74
  -3  -1  -3   18.73    0.55
  -3  -1  -3   19.08    0.64
  -3  -1  -3   18.27    0.65
   3   0   3   -0.18    0.19
   3   0   3    0.09    0.23
   3   0   3   -0.18    0.16
   3   0   3    0.02    0.21
   3   0   3    0.16    0.21
  -3   0  -3    0.21    0.20
  -3   0  -3   -0.12    0.23
  -3   0  -3   -0.17    0.15
  -3   0  -3   -0.18    0.22
  -3   0  -3   -0.05    0.23
  -3   0  -3    0.00    0.21
   3  -1   3   19.23    0.71
   3  -1   3   19.02    0.75
   3  -1   3   18.76    0.74
   3  -1   3   18.46    0.73
   3  -1   3   19.48    0.70
  -3   1  -3   18.90    0.63
  -3   1  -3   19.08    0.72
  -3   1  -3   18.84    0.68
  -3   1  -3   18.10    0.73
  -3   1  -3   19.32    0.74
  -3   1  -3   18.90    0.73
   3  -2   3   81.64    2.15
   3  -2   3   79.39    2.15
   3  -2   3   78.87    2.13
   3  -2   3   80.11    2.14
   3  -2   3   80.75    2.12
  -3   2  -3   83.64    2.11
  -3   2  -3   80.15    1.94
  -3   2  -3   79.55    2.13
  -3   2  -3   80.32    2.13
  -3   2  -3   80.84    2.11
  -3   2  -3   81.94    2.15
   3  -3   3   23.43    0.94
   3  -3   3   23.96    0.96
   3  -3   3   24.09    0.96
   3  -3   3   24.00    0.92
   3  -3   3   23.33    1.01
  -3   3  -3   24.39    0.93
  -3   3  -3   23.20    0.84
  -3   3  -3   23.63    0.96
  -3   3  -3   22.11    0.96
  -3   3  -3   24.38    0.87
   3  -4   3   10.02    0.81
   3  -4   3    9.62    0.78
   3  -4   3    9.34    0.82
   3  -4   3   10.15    0.74
   3  -4   3   10.26    0.72
  -3   4  -3    9.32    0.72
  -3   4  -3    9.94    0.56
  -3   4  -3   10.69    0.80
  -3   4  -3    9.09    0.80
  -3   4  -3   10.43    0.51
   3  -5   3   11.13    1.01
   3  -5   3   11.04    0.86
   3  -5   3    9.95    0.95
   3  -5   3   10.48    1.03
   3  -5   3   10.85    0.94
  -3   5  -3    9.08    0.83
  -3   5  -3    9.52    0.88
  -3   5  -3   11.43    0.96
   3  -6   3    0.92    0.85
   3  -6   3    1.05    0.69
   3  -6   3   -0.21    1.03
   3  -6   3    1.75    0.83
  -3   6  -3    2.44    0.63
  -3   6  -3    1.76    0.86
   2   6   3    2.45    0.84
  -2  -6  -3    2.69    0.26
  -2  -6  -3    3.61    0.80
  -2  -6  -3    2.72    0.69
   2   5   3    8.46    0.83
   2   5   3   11.73    1.00
   2   5   3    9.85    0.88
  -2  -5  -3    8.96    0.84
  -2  -5  -3    8.81    0.71
   2   4   3    4.90    0.57
   2   4   3    5.82    0.61
   2   4   3    4.91    0.57
  -2  -4  -3    5.77    0.52
  -2  -4  -3    5.14    0.48
   2   3   3   20.32    0.80
   2   3   3   21.13    0.81
  -2  -3  -3   20.16    0.79
  -2  -3  -3   18.85    0.71
  -2  -3  -3   20.36    0.87
  -2  -3  -3   16.92    0.80
   2   2   3   29.32    0.74
   2   2   3   30.54    0.96
   2   2   3   29.84    0.91
   2   2   3   30.06    0.74
  -2  -2  -3   29.79    0.95
  -2  -2  -3   29.70    0.90
  -2  -2  -3   29.73    0.74
  -2  -2  -3   29.23    0.76
  -2  -2  -3   30.57    0.94
  -2  -2  -3   28.81    0.74
  -2  -2  -3   30.53    0.76
  -2  -2  -3   29.80    0.95
   2   1   3  106.72    2.55
   2   1   3  105.19    2.47
   2   1   3  106.36    2.47
   2   1   3  110.37    2.60
   2   1   3  106.28    2.53
  -2  -1  -3  105.73    2.52
  -2  -1  -3  105.22    2.53
  -2  -1  -3  110.47    2.62
  -2  -1  -3  107.36    2.52
  -2  -1  -3  103.09    2.53
   2   0   3  426.52    9.80
   2   0   3  429.74    9.83
   2   0   3  430.51    9.85
   2   0   3  431.30    9.83
  -2   0  -3  441.15    9.86
  -2   0  -3  433.32    9.84
  -2   0  -3  430.73    9.84
  -2   0  -3  417.71    9.80
  -2   0  -3  426.83    9.85
  -2   0  -3  430.67    9.84
   2  -1   3  106.59    2.64
   2  -1   3  107.93    2.62
   2  -1   3  108.92    2.62
   2  -1   3  106.57    2.62
  -2   1  -3  105.37    2.63
  -2   1  -3  111.51    2.62
  -2   1  -3  105.78    2.54
  -2   1  -3  109.56    2.62
  -2   1  -3  110.09    2.64
  -2   1  -3  104.62    2.61
   2  -2   3   27.99    0.92
   2  -2   3   29.70    0.92
   2  -2   3   30.01    0.97
   2  -2   3   29.63    0.93
   2  -2   3   28.87    0.93
  -2   2  -3   30.71    0.93
  -2   2  -3   29.78    0.88
  -2   2  -3   30.36    0.90
  -2   2  -3   28.16    0.94
  -2   2  -3   29.77    0.74
  -2   2  -3   27.82    0.91
   2  -3   3   19.39    0.77
   2  -3   3   20.98    0.81
   2  -3   3   20.58    0.78
   2  -3   3   22.37    0.90
   2  -3   3   18.93    0.79
  -2   3  -3   20.35    0.68
  -2   3  -3   19.57    0.79
  -2   3  -3   19.92    0.86
  -2   3  -3   21.09    0.67
  -2   3  -3   20.50    0.77
   2  -4   3    6.62    0.63
   2  -4   3    5.81    0.51
   2  -4   3    5.51    0.62
   2  -4   3    5.55    0.46
   2  -4   3    5.35    0.48
  -2   4  -3    6.11    0.60
  -2   4  -3    6.59    0.53
  -2   4  -3    5.87    0.62
  -2   4  -3    5.98    0.54
   2  -5   3    7.40    0.62
   2  -5   3    9.41    0.78
   2  -5   3    8.58    0.86
   2  -5   3    8.81    0.68
   2  -5   3    9.05    0.91
  -2   5  -3   10.36    0.91
  -2   5  -3    8.74    0.74
   2  -6   3    2.42    0.72
   2  -6   3    3.38    0.50
   2  -6   3    2.40    0.59
   2  -6   3    3.84    0.73
   2  -6   3    3.55    1.00
  -2   6  -3    3.26    0.88
  -2   6  -3    2.37    0.45
   1   6   3    4.11    0.83
  -1  -6  -3    2.76    0.54
  -1  -6  -3    3.16    0.33
  -1  -6  -3    3.62    0.39
  -1  -6  -3    4.99    0.83
   1   5   3   26.37    1.32
   1   5   3   25.14    1.23
  -1  -5  -3   25.09    1.00
  -1  -5  -3   25.67    0.73
  -1  -5  -3   26.14    1.20
  -1  -5  -3   24.57    0.71
   1   4   3   50.34    1.66
   1   4   3   49.92    1.59
   1   4   3   49.76    1.59
  -1  -4  -3   50.44    1.19
  -1  -4  -3   52.28    1.47
  -1  -4  -3   49.41    1.54
  -1  -4  -3   52.52    1.19
   1   3   3    6.39    0.50
   1   3   3    6.42    0.51
   1   3   3    5.44    0.47
  -1  -3  -3    6.52    0.53
  -1  -3  -3    6.29    0.45
  -1  -3  -3    6.67    0.53
  -1  -3  -3    5.94    0.57
  -1  -3  -3    5.87    0.48
   1   2   3   91.28    2.29
   1   2   3   94.47    2.32
   1   2   3   89.74    2.31
  -1  -2  -3   90.01    2.28
  -1  -2  -3   97.85    2.32
  -1  -2  -3   93.11    2.12
  -1  -2  -3   86.32    2.11
  -1  -2  -3   96.22    2.31
  -1  -2  -3   94.56    2.29
   1   1   3  196.65    4.57
   1   1   3  200.29    4.58
   1   1   3  191.37    4.51
   1   1   3  191.19    4.58
  -1  -1  -3  206.86    4.57
  -1  -1  -3  202.78    4.50
  -1  -1  -3  189.45    4.51
  -1  -1  -3  194.37    4.58
  -1  -1  -3  189.12    4.49
  -1  -1  -3  210.23    4.58
  -1  -1  -3  194.62    4.51
   1   0   3   -0.04    0.13
   1   0   3    0.08    0.12
   1   0   3    0.14    0.14
   1   0   3    0.20    0.14
   1   0   3    0.11    0.14
   1   0   3    0.31    0.14
  -1   0  -3    0.27    0.14
  -1   0  -3    0.22    0.15
  -1   0  -3    0.33    0.13
  -1   0  -3   -0.02    0.14
  -1   0  -3    0.08    0.13
  -1   0  -3    0.08    0.14
   1  -1   3  198.64    4.56
   1  -1   3  190.58    4.48
   1  -1   3  193.04    4.55
   1  -1   3  194.17    4.54
   1  -1   3  196.32    4.54
   1  -1   3  194.82    4.55
  -1   1  -3  198.89    4.53
  -1   1  -3  198.13    4.55
  -1   1  -3  195.21    4.55
  -1   1  -3  198.18    4.55
  -1   1  -3  196.28    4.54
  -1   1  -3  190.74    4.48
   1  -2   3   89.79    2.24
   1  -2   3   93.55    2.31
   1  -2   3   92.08    2.26
   1  -2   3   91.18    2.25
   1  -2   3   91.54    2.30
   1  -2   3   90.26    2.13
   1  -2   3   89.50    2.24
  -1   2  -3   94.44    2.20
  -1   2  -3   91.98    2.20
  -1   2  -3   91.81    2.25
  -1   2  -3   90.29    2.30
  -1   2  -3   93.23    2.25
   1  -3   3    6.03    0.40
   1  -3   3    5.57    0.43
   1  -3   3    5.85    0.44
   1  -3   3    6.26    0.43
   1  -3   3    5.60    0.49
   1  -3   3    6.03    0.23
  -1   3  -3    6.12    0.23
  -1   3  -3    6.33    0.43
  -1   3  -3    6.01    0.50
  -1   3  -3    6.21    0.50
  -1   3  -3    6.89    0.41
  -1   3  -3    6.31    0.25
   1  -4   3   50.52    1.45
   1  -4   3   50.61    1.42
   1  -4   3   51.43    1.65
   1  -4   3   50.15    1.46
   1  -4   3   50.93    1.45
  -1   4  -3   51.91    1.41
  -1   4  -3   50.40    1.62
  -1   4  -3   54.76    1.42
  -1   4  -3   48.02    1.64
   1  -5   3   24.79    1.33
   1  -5   3   26.26    0.96
   1  -5   3   27.07    1.02
   1  -5   3   25.16    0.90
   1  -5   3   25.21    1.04
  -1   5  -3   25.20    0.87
  -1   5  -3   26.02    1.28
  -1   5  -3   25.12    0.86
   1  -6   3    2.75    0.65
   1  -6   3    3.55    0.92
   1  -6   3    3.36    0.51
   1  -6   3    4.14    0.64
   1  -6   3    3.96    0.46
  -1   6  -3    3.89    0.29
  -1   6  -3    3.73    0.87
  -1   6  -3    2.75    0.27
   0   6   3    0.27    0.67
   0  -6  -3   -0.33    0.24
   0  -6  -3   -0.09    0.40
   0  -6  -3   -1.59    0.73
   0  -6  -3    0.22    0.37
   0   5   3   -0.15    0.49
   0   5   3    0.05    0.56
   0  -5  -3   -0.15    0.23
   0  -5  -3   -0.02    0.28
   0  -5  -3   -0.64    0.50
   0  -5  -3   -0.09    0.27
   0   4   3   -0.32    0.44
   0   4   3   -0.15    0.37
   0  -4  -3    0.17    0.12
   0  -4  -3    0.02    0.15
   0  -4  -3    0.00    0.18
   0  -4  -3    0.00    0.12
   0  -4  -3   -0.27    0.23
   0  -4  -3   -0.08    0.39
   0   3   3   -0.15    0.08
   0   3   3   -0.23    0.23
   0   3   3   -0.06    0.26
   0   3   3    0.01    0.08
   0  -3  -3    0.06    0.23
   0  -3  -3   -0.03    0.11
   0  -3  -3    0.06    0.31
   0  -3  -3   -0.02    0.10
   0  -3  -3   -0.16    0.11
   0  -3  -3   -0.28    0.28
   0  -3  -3    0.06    0.12
   0  -3  -3   -0.48    0.33
   0  -3  -3   -0.13    0.18
   0   2   3    0.20    0.14
   0   2   3   -0.09    0.09
   0   2   3   -0.50    0.21
   0   2   3   -0.03    0.17
   0   2   3    0.05    0.09
   0   2   3    0.28    0.21
   0  -2  -3    0.04    0.18
   0  -2  -3   -0.08    0.20
   0  -2  -3    0.00    0.09
   0  -2  -3    0.00    0.08
   0  -2  -3    0.00    0.10
   0  -2  -3   -0.16    0.23
   0  -2  -3   -0.10    0.08
   0  -2  -3   -0.18    0.15
   0   1   3    0.12    0.16
   0   1   3    0.07    0.05
   0   1   3   -0.03    0.09
   0   1   3   -0.05    0.12
   0   1   3    0.07    0.07
   0   1   3   -0.08    0.10
   0   1   3    0.22    0.17
   0  -1  -3    0.19    0.14
   0  -1  -3   -0.02    0.11
   0  -1  -3    0.05    0.09
   0  -1  -3    0.03    0.10
   0  -1  -3   -0.05    0.16
   0  -1  -3   -0.02    0.09
   0  -1  -3    0.01    0.15
   0  -1  -3    0.06    0.10
   0   0   3    0.14    0.07
   0   0   3    0.26    0.12
   0   0   3    0.12    0.10
   0   0   3    0.07    0.10
   0   0   3    0.16    0.11
   0   0   3    0.07    0.09
   0   0  -3    0.17    0.11
   0   0  -3    0.33    0.12
   0   0  -3    0.02    0.05
   0   0  -3    0.23    0.11
   0   0  -3    0.10    0.11
   0   0  -3    0.25    0.11
   0  -1   3    0.16    0.07
   0  -1   3   -0.02    0.14
   0  -1   3   -0.13    0.11
   0  -1   3    0.16    0.14
   0  -1   3    0.16    0.15
   0  -1   3    0.02    0.13
   0  -1   3    0.09    0.12
   0   1  -3    0.06    0.11
   0   1  -3   -0.08    0.16
   0   1  -3   -0.09    0.13
   0   1  -3    0.12    0.13
   0   1  -3    0.01    0.14
   0   1  -3    0.15    0.12
   0  -2   3    0.18    0.13
   0  -2   3    0.17    0.15
   0  -2   3   -0.33    0.20
   0  -2   3   -0.03    0.15
   0  -2   3   -0.02    0.20
   0  -2   3    0.28    0.14
   0  -2   3    0.02    0.14
   0   2  -3    0.11    0.08
   0   2  -3    0.05    0.07
   0   2  -3    0.14    0.14
   0   2  -3    0.08    0.19
   0   2  -3   -0.14    0.22
   0   2  -3    0.01    0.13
   0  -3   3   -0.06    0.15
   0  -3   3   -0.27    0.14
   0  -3   3   -0.13    0.21
   0  -3   3   -0.35    0.32
   0  -3   3   -0.01    0.18
   0  -3   3    0.12    0.18
   0  -3   3    0.07    0.26
   0   3  -3    0.08    0.11
   0   3  -3   -0.09    0.24
   0   3  -3    0.04    0.14
   0   3  -3   -0.09    0.27
   0  -4   3   -0.13    0.20
   0  -4   3    0.31    0.23
   0  -4   3    0.08    0.39
   0  -4   3    0.15    0.37
   0  -4   3    0.24    0.18
   0  -4   3   -0.09    0.24
   0   4  -3   -0.06    0.34
   0   4  -3    0.16    0.18
   0   4  -3    0.29    0.43
   0   4  -3    0.01    0.18
   0  -5   3    0.23    0.34
   0  -5   3   -0.33    0.24
   0  -5   3   -0.04    0.30
   0  -5   3   -0.29    0.52
   0  -5   3   -0.17    0.20
   0  -5   3   -0.02    0.26
   0   5  -3   -0.05    0.14
   0   5  -3   -0.64    0.54
   0   5  -3    0.36    0.17
   0  -6   3   -0.40    0.47
   0  -6   3    1.19    0.48
   0  -6   3    0.21    0.77
   0   6  -3    0.91    0.76
  -1   6   3    2.75    0.76
   1  -6  -3    3.63    0.55
   1  -6  -3    3.44    0.57
   1  -6  -3    3.20    0.93
  -1   5   3   23.98    0.65
  -1   5   3   26.05    0.66
  -1   5   3   24.11    1.18
   1  -5  -3   26.08    0.97
   1  -5  -3   24.37    0.81
   1  -5  -3   26.26    1.36
   1  -5  -3   24.96    0.93
   1  -5  -3   25.54    0.83
  -1   4   3   47.34    1.53
  -1   4   3   50.43    1.32
  -1   4   3   52.89    1.71
  -1   4   3   51.38    1.32
   1  -4  -3   50.78    1.36
   1  -4  -3   52.17    1.66
   1  -4  -3   51.17    1.26
   1  -4  -3   50.78    1.39
   1  -4  -3   51.35    1.40
   1  -4  -3   50.96    1.35
  -1   3   3    6.77    0.35
  -1   3   3    5.00    0.45
  -1   3   3    5.54    0.44
   1  -3  -3    5.87    0.38
   1  -3  -3    5.52    0.37
   1  -3  -3    6.06    0.52
   1  -3  -3    6.45    0.36
   1  -3  -3    5.61    0.55
   1  -3  -3    6.28    0.30
   1  -3  -3    4.47    0.48
   1  -3  -3    5.81    0.34
  -1   2   3   95.35    2.32
  -1   2   3   90.94    2.22
  -1   2   3   90.83    2.13
  -1   2   3   92.75    2.23
  -1   2   3   92.97    2.13
  -1   2   3   91.99    2.17
  -1   2   3   87.50    2.21
   1  -2  -3   90.56    2.31
   1  -2  -3   89.90    2.22
   1  -2  -3   92.52    2.22
   1  -2  -3   91.46    2.17
   1  -2  -3   97.24    2.30
   1  -2  -3   91.93    2.21
   1  -2  -3   91.68    2.30
   1  -2  -3   89.41    2.21
  -1   1   3  196.72    4.55
  -1   1   3  196.38    4.55
  -1   1   3  194.37    4.54
  -1   1   3  191.95    4.52
  -1   1   3  193.15    4.51
  -1   1   3  194.85    4.52
   1  -1  -3  196.09    4.54
   1  -1  -3  196.88    4.53
   1  -1  -3  193.04    4.54
   1  -1  -3  190.49    4.51
   1  -1  -3  213.09    4.55
   1  -1  -3  193.92    4.54
  -1   0   3    0.16    0.08
  -1   0   3    0.12    0.13
  -1   0   3    0.32    0.15
  -1   0   3    0.10    0.15
  -1   0   3   -0.03    0.15
   1   0  -3    0.12    0.14
   1   0  -3    0.03    0.15
   1   0  -3    0.19    0.08
   1   0  -3    0.08    0.15
   1   0  -3    0.08    0.14
  -1  -1   3  190.12    4.52
  -1  -1   3  193.56    4.51
  -1  -1   3  211.83    4.55
  -1  -1   3  193.75    4.52
  -1  -1   3  194.36    4.51
  -1  -1   3  191.00    4.49
   1   1  -3  198.98    4.47
   1   1  -3  192.07    4.52
   1   1  -3  198.47    4.52
   1   1  -3  199.19    4.55
   1   1  -3  190.34    4.49
   1   1  -3  190.92    4.48
   1   1  -3  196.87    4.49
  -1  -2   3   88.45    2.21
  -1  -2   3   96.59    2.30
  -1  -2   3   91.77    2.25
  -1  -2   3   91.29    2.20
  -1  -2   3   91.05    2.22
  -1  -2   3   93.01    2.21
  -1  -2   3   94.79    2.33
  -1  -2   3   94.60    2.23
   1   2  -3   92.98    2.21
   1   2  -3   92.54    2.25
   1   2  -3   93.40    2.34
   1   2  -3   93.62    2.23
  -1  -3   3    5.20    0.51
  -1  -3   3    6.03    0.34
  -1  -3   3    6.59    0.32
  -1  -3   3    6.00    0.32
  -1  -3   3    6.21    0.34
  -1  -3   3    6.58    0.47
  -1  -3   3    6.02    0.43
   1   3  -3    6.23    0.30
   1   3  -3    6.12    0.43
   1   3  -3    5.82    0.30
   1   3  -3    5.92    0.41
   1   3  -3    6.06    0.53
  -1  -4   3   50.95    1.35
  -1  -4   3   49.95    1.52
  -1  -4   3   50.91    1.31
  -1  -4   3   51.60    1.53
  -1  -4   3   50.67    1.36
   1   4  -3   53.88    1.25
   1   4  -3   50.27    1.24
   1   4  -3   50.24    1.68
  -1  -5   3   24.36    0.67
  -1  -5   3   25.39    0.87
  -1  -5   3   25.65    0.90
  -1  -5   3   25.14    0.97
  -1  -5   3   25.88    0.69
  -1  -5   3   24.59    1.17
   1   5  -3   23.48    1.30
  -1  -6   3    3.17    0.45
  -1  -6   3    3.28    0.51
  -1  -6   3    4.21    0.51
  -1  -6   3    2.76    0.75
  -1  -6   3    3.71    0.52
   1   6  -3    3.59    0.83
  -2   6   3    3.30    0.80
  -2   6   3    2.70    0.24
   2  -6  -3    3.97    0.68
   2  -6  -3    2.85    0.49
   2  -6  -3    3.03    1.03
   2  -6  -3    2.44    0.51
   2  -6  -3    3.63    0.69
  -2   5   3    9.38    0.61
  -2   5   3    9.71    0.60
  -2   5   3   11.08    0.92
   2  -5  -3    9.38    0.62
   2  -5  -3    9.91    0.74
   2  -5  -3    9.30    0.81
   2  -5  -3    8.62    0.69
   2  -5  -3    9.71    0.93
  -2   4   3    6.61    0.55
  -2   4   3    5.18    0.49
  -2   4   3    4.80    0.63
  -2   4   3    6.36    0.57
   2  -4  -3    6.19    0.55
   2  -4  -3    5.34    0.63
   2  -4  -3    5.88    0.53
   2  -4  -3    5.06    0.47
   2  -4  -3    5.30    0.47
  -2   3   3   21.04    0.86
  -2   3   3   20.16    0.74
  -2   3   3   20.11    0.73
  -2   3   3   20.18    0.59
  -2   3   3   20.53    0.76
  -2   3   3   20.48    0.57
   2  -3  -3   20.17    0.74
   2  -3  -3   20.31    0.77
   2  -3  -3   20.82    0.77
   2  -3  -3   19.38    0.91
   2  -3  -3   20.22    0.74
  -2   2   3   29.84    0.85
  -2   2   3   28.62    0.91
  -2   2   3   29.65    0.77
  -2   2   3   29.83    0.86
  -2   2   3   29.04    0.92
  -2   2   3   29.90    0.90
   2  -2  -3   29.97    0.91
   2  -2  -3   28.96    0.91
   2  -2  -3   29.50    0.97
   2  -2  -3   28.24    0.90
   2  -2  -3   28.99    0.89
   2  -2  -3   30.14    0.93
  -2   1   3  109.43    2.59
  -2   1   3  103.73    2.62
  -2   1   3  105.46    2.64
  -2   1   3  110.09    2.65
  -2   1   3  109.84    2.63
   2  -1  -3  108.46    2.65
   2  -1  -3  106.85    2.65
   2  -1  -3  109.01    2.64
   2  -1  -3  112.52    2.64
   2  -1  -3  110.83    2.59
  -2   0   3  430.96    9.91
  -2   0   3  426.16    9.92
  -2   0   3  432.89    9.85
  -2   0   3  437.57    9.92
  -2   0   3  432.41    9.91
   2   0  -3  429.41    9.90
   2   0  -3  436.59    9.92
   2   0  -3  437.44    9.92
   2   0  -3  428.78    9.90
  -2  -1   3  106.81    2.59
  -2  -1   3  109.36    2.60
  -2  -1   3  108.94    2.61
  -2  -1   3  114.21    2.63
  -2  -1   3  110.47    2.53
  -2  -1   3  105.86    2.61
   2   1  -3  106.50    2.57
   2   1  -3  107.87    2.57
   2   1  -3  106.43    2.60
   2   1  -3  111.18    2.63
   2   1  -3  109.68    2.61
   2   1  -3  105.38    2.50
  -2  -2   3   31.17    0.88
  -2  -2   3   29.22    0.83
  -2  -2   3   31.54    0.97
  -2  -2   3   29.88    0.80
  -2  -2   3   29.72    0.83
  -2  -2   3   29.14    0.82
  -2  -2   3   29.22    0.84
   2   2  -3   29.33    0.79
   2   2  -3   29.58    0.97
   2   2  -3   28.93    0.82
   2   2  -3   30.74    0.83
   2   2  -3   28.44    0.85
  -2  -3   3   20.35    0.69
  -2  -3   3   19.87    0.62
  -2  -3   3   19.84    0.63
  -2  -3   3   21.15    0.84
  -2  -3   3   20.09    0.64
  -2  -3   3   20.15    0.74
  -2  -3   3   19.56    0.61
   2   3  -3   20.91    0.90
   2   3  -3   20.53    0.60
   2   3  -3   20.38    0.73
   2   3  -3   19.75    0.60
  -2  -4   3    5.16    0.45
  -2  -4   3    5.71    0.34
  -2  -4   3    5.58    0.42
  -2  -4   3    5.71    0.33
  -2  -4   3    5.86    0.38
   2   4  -3    4.99    0.63
   2   4  -3    5.54    0.52
  -2  -5   3   10.09    0.56
  -2  -5   3   10.68    0.82
  -2  -5   3    9.78    0.85
  -2  -5   3    9.78    0.60
   2   5  -3   10.74    0.96
  -2  -6   3    3.83    0.52
  -2  -6   3    2.66    0.45
  -2  -6   3    3.11    0.64
  -2  -6   3    2.88    0.73
   2   6  -3    4.01    0.88
  -3   6   3    1.05    0.50
  -3   6   3    2.61    0.81
   3  -6  -3    2.53    1.12
   3  -6  -3    1.16    0.78
   3  -6  -3    2.54    0.81
   3  -6  -3    2.08    0.61
  -3   5   3   10.40    0.95
  -3   5   3   10.08    0.89
   3  -5  -3   10.52    0.91
   3  -5  -3   10.31    0.98
   3  -5  -3   10.19    0.87
   3  -5  -3   11.10    1.04
   3  -5  -3   11.03    0.78
  -3   4   3   10.48    0.68
  -3   4   3    9.21    0.76
  -3   4   3    9.45    0.74
  -3   4   3    9.49    0.28
   3  -4  -3    9.77    0.71
   3  -4  -3    8.77    0.67
   3  -4  -3    9.92    0.74
   3  -4  -3    8.37    0.77
   3  -4  -3    9.96    0.97
  -3   3   3   24.34    0.90
  -3   3   3   23.88    0.81
  -3   3   3   23.60    0.61
  -3   3   3   24.36    1.00
  -3   3   3   24.63    0.80
  -3   3   3   24.03    0.94
   3  -3  -3   24.72    0.92
   3  -3  -3   22.77    0.93
   3  -3  -3   23.51    0.93
   3  -3  -3   23.64    1.02
   3  -3  -3   22.79    0.90
  -3   2   3   80.14    2.07
  -3   2   3   82.91    2.14
  -3   2   3   81.81    2.08
  -3   2   3   82.97    2.13
  -3   2   3   81.46    2.07
  -3   2   3   81.52    1.96
   3  -2  -3   80.42    2.11
   3  -2  -3   77.29    2.11
   3  -2  -3   78.78    2.12
   3  -2  -3   81.00    2.15
   3  -2  -3   78.98    2.07
   3  -2  -3   79.12    2.11
  -3   1   3   20.18    0.73
  -3   1   3   18.91    0.71
  -3   1   3   18.46    0.59
  -3   1   3   17.74    0.74
  -3   1   3   18.23    0.73
   3  -1  -3   19.20    0.71
   3  -1  -3   18.39    0.73
   3  -1  -3   20.74    0.60
   3  -1  -3   18.89    0.73
   3  -1  -3   20.65    0.76
   3  -1  -3   18.71    0.69
  -3   0   3    0.08    0.21
  -3   0   3   -0.35    0.22
  -3   0   3    0.19    0.23
  -3   0   3   -0.06    0.21
   3   0  -3    0.05    0.22
   3   0  -3    0.27    0.24
   3   0  -3    0.04    0.14
   3   0  -3   -0.05    0.20
   3   0  -3    0.04    0.20
  -3  -1   3   19.57    0.69
  -3  -1   3   18.76    0.66
  -3  -1   3   19.06    0.68
  -3  -1   3   20.20    0.50
  -3  -1   3   19.82    0.70
  -3  -1   3   19.69    0.70
   3   1  -3   18.62    0.68
   3   1  -3   19.50    0.64
   3   1  -3   19.45    0.47
   3   1  -3   17.75    0.67
   3   1  -3   19.40    0.65
  -3  -2   3   79.17    2.04
  -3  -2   3   82.93    2.03
  -3  -2   3   80.58    2.03
  -3  -2   3   83.05    2.16
  -3  -2   3   81.73    2.03
  -3  -2   3   84.94    2.00
   3   2  -3   83.16    2.03
   3   2  -3   76.46    2.13
   3   2  -3   79.27    1.89
   3   2  -3   80.92    2.03
   3   2  -3   78.82    2.05
   3   2  -3   80.77    1.88
  -3  -3   3   22.54    0.70
  -3  -3   3   24.34    0.91
  -3  -3   3   23.89    0.78
  -3  -3   3   24.04    0.74
  -3  -3   3   23.93    0.76
  -3  -3   3   23.64    0.76
   3   3  -3   24.72    0.72
   3   3  -3   23.47    0.85
   3   3  -3   23.20    1.04
  -3  -4   3    8.98    0.50
  -3  -4   3    9.50    0.58
  -3  -4   3   10.15    0.45
  -3  -4   3    9.40    0.44
   3   4  -3    9.32    0.72
   3   4  -3    8.83    0.81
  -3  -5   3   10.40    0.79
  -3  -5   3    9.86    0.61
   3   5  -3   11.64    0.93
   3   5  -3   11.30    1.02
  -3  -6   3    1.25    0.76
  -3  -6   3    0.93    0.66
   3   6  -3    0.25    0.86
  -4   5   3    6.31    0.76
  -4   5   3    6.42    0.70
  -4   5   3    6.33    0.76
   4  -5  -3    7.02    0.70
   4  -5  -3    6.61    0.77
   4  -5  -3    6.15    0.81
   4  -5  -3    6.99    1.00
   4  -5  -3    5.53    0.77
  -4   4   3   12.66    0.88
  -4   4   3   11.66    0.62
  -4   4   3   10.53    0.67
  -4   4   3   10.81    0.90
   4  -4  -3   11.09    0.93
   4  -4  -3   11.63    0.91
   4  -4  -3   10.85    0.84
   4  -4  -3   10.10    0.83
   4  -4  -3   11.22    0.93
  -4   3   3   17.12    0.78
  -4   3   3   16.92    0.53
  -4   3   3   16.99    0.81
  -4   3   3   18.07    0.95
  -4   3   3   16.76    0.85
   4  -3  -3   17.60    0.94
   4  -3  -3   18.53    0.88
   4  -3  -3   17.14    0.92
   4  -3  -3   18.05    1.02
   4  -3  -3   14.80    0.85
  -4   2   3   39.65    1.32
  -4   2   3   39.96    1.29
  -4   2   3   40.25    1.28
  -4   2   3   39.75    1.25
   4  -2  -3   39.52    1.29
   4  -2  -3   39.41    1.27
   4  -2  -3   39.51    1.20
   4  -2  -3   39.65    1.33
   4  -2  -3   41.51    1.30
   4  -2  -3   37.64    1.31
  -4   1   3   11.49    0.69
  -4   1   3   11.47    0.65
  -4   1   3   11.75    0.67
  -4   1   3   11.06    0.62
   4  -1  -3   11.50    0.65
   4  -1  -3   11.09    0.67
   4  -1  -3   12.31    0.65
   4  -1  -3   11.84    0.67
   4  -1  -3   11.47    0.57
   4  -1  -3   12.26    0.46
  -4   0   3   64.85    1.77
  -4   0   3   64.59    1.79
  -4   0   3   62.40    1.74
  -4   0   3   62.51    1.76
   4   0  -3   65.34    1.74
   4   0  -3   64.67    1.78
   4   0  -3   62.49    1.75
   4   0  -3   64.72    1.60
   4   0  -3   64.01    1.74
  -4  -1   3   12.42    0.59
  -4  -1   3   11.88    0.60
  -4  -1   3   11.08    0.64
  -4  -1   3   11.33    0.63
  -4  -1   3   12.27    0.64
   4   1  -3   12.07    0.60
   4   1  -3   12.32    0.57
   4   1  -3   11.96    0.63
   4   1  -3   11.21    0.53
   4   1  -3   11.43    0.30
  -4  -2   3   38.74    1.19
  -4  -2   3   40.71    1.20
  -4  -2   3   40.06    1.05
  -4  -2   3   38.72    1.17
  -4  -2   3   39.64    1.17
   4   2  -3   38.74    1.20
   4   2  -3   40.04    1.17
   4   2  -3   38.18    1.18
   4   2  -3   40.20    1.04
   4   2  -3   40.43    1.03
  -4  -3   3   16.06    0.76
  -4  -3   3   17.04    0.66
  -4  -3   3   16.56    0.69
  -4  -3   3   16.90    0.70
  -4  -3   3   17.61    0.73
   4   3  -3   16.95    0.98
   4   3  -3   16.51    0.65
   4   3  -3   17.03    0.80
  -4  -4   3   11.28    0.66
  -4  -4   3   10.50    0.54
  -4  -4   3   10.09    0.61
  -4  -4   3   10.63    0.55
  -4  -4   3   10.85    0.48
   4   4  -3   10.88    0.42
   4   4  -3   11.56    0.85
   4   4  -3   11.13    0.42
   4   4  -3   11.18    1.01
  -4  -5   3    6.43    0.47
  -4  -5   3    6.20    0.63
  -4  -5   3    7.73    0.70
   4   5  -3    8.36    0.96
   4   5  -3    6.56    0.76
  -5   5   3   11.87    1.16
  -5   5   3   11.90    1.03
   5  -5  -3   14.02    1.40
   5  -5  -3   13.05    1.27
   5  -5  -3   11.84    1.10
   5  -5  -3   13.27    1.22
   5  -5  -3   13.51    1.36
  -5   4   3    7.36    0.74
  -5   4   3    6.73    0.81
  -5   4   3    7.93    0.74
  -5   4   3    8.16    0.66
   5  -4  -3    8.24    0.83
   5  -4  -3    6.89    0.73
   5  -4  -3    6.85    0.75
   5  -4  -3    7.46    0.83
   5  -4  -3    7.15    0.88
  -5   3   3    7.45    0.74
  -5   3   3    9.19    0.75
  -5   3   3    7.79    0.80
  -5   3   3    8.58    0.47
   5  -3  -3    7.65    0.76
   5  -3  -3    6.88    0.73
   5  -3  -3    9.28    0.80
   5  -3  -3    7.86    0.77
   5  -3  -3    8.27    0.83
  -5   2   3    1.92    0.50
  -5   2   3    1.49    0.43
  -5   2   3    1.78    0.42
  -5   2   3    1.92    0.48
   5  -2  -3    0.63    0.37
   5  -2  -3    1.53    0.38
   5  -2  -3    1.70    0.50
   5  -2  -3    1.94    0.44
   5  -2  -3    2.13    0.50
   5  -2  -3    1.76    0.44
  -5   1   3   37.91    1.29
  -5   1   3   36.92    1.26
  -5   1   3   37.08    1.29
  -5   1   3   36.30    1.30
   5  -1  -3   36.57    1.00
   5  -1  -3   35.15    1.26
   5  -1  -3   38.74    1.27
   5  -1  -3   37.24    1.29
   5  -1  -3   36.46    1.31
   5  -1  -3   34.17    1.14
  -5   0   3   -0.46    0.34
  -5   0   3    0.17    0.31
  -5   0   3    0.23    0.29
  -5   0   3    0.05    0.35
   5   0  -3    0.10    0.21
   5   0  -3    0.05    0.30
   5   0  -3   -0.01    0.36
   5   0  -3    0.36    0.30
   5   0  -3    0.29    0.34
  -5  -1   3   35.90    1.23
  -5  -1   3   36.78    1.23
  -5  -1   3   34.60    1.19
  -5  -1   3   35.70    1.18
   5   1  -3   35.79    1.23
   5   1  -3   36.53    1.14
   5   1  -3   36.61    1.15
   5   1  -3   36.68    1.21
  -5  -2   3    1.88    0.35
  -5  -2   3    1.63    0.40
  -5  -2   3    2.02    0.38
  -5  -2   3    1.27    0.32
   5   2  -3    1.39    0.26
   5   2  -3    1.28    0.38
   5   2  -3    1.28    0.32
   5   2  -3    1.88    0.25
   5   2  -3    1.46    0.40
  -5  -3   3    7.26    0.70
  -5  -3   3    8.32    0.57
  -5  -3   3    8.31    0.60
  -5  -3   3    9.72    0.64
  -5  -3   3    7.70    0.66
   5   3  -3    8.02    0.77
   5   3  -3    8.88    0.63
   5   3  -3    8.84    0.60
  -5  -4   3    6.97    0.68
  -5  -4   3    8.08    0.63
  -5  -4   3    7.55    0.54
  -5  -4   3    7.00    0.73
   5   4  -3    7.97    0.77
   5   4  -3    7.47    0.49
   5   4  -3    8.64    0.51
  -5  -5   3   11.76    0.88
  -5  -5   3   13.81    0.96
   5   5  -3   11.30    0.96
  -6   5   3    1.49    0.98
  -6   5   3    1.48    0.75
  -6   5   3    1.58    0.56
   6  -5  -3    0.29    1.00
   6  -5  -3    1.08    1.16
   6  -5  -3    0.24    1.03
  -6   4   3    2.47    0.60
  -6   4   3    2.99    0.67
  -6   4   3    2.24    0.83
  -6   4   3    3.75    0.76
   6  -4  -3    2.01    0.83
   6  -4  -3    2.26    0.74
   6  -4  -3    2.58    0.85
   6  -4  -3    3.90    0.82
   6  -4  -3    2.44    0.88
  -6   3   3    1.54    0.54
  -6   3   3    2.19    0.35
  -6   3   3    1.13    0.57
  -6   3   3    0.66    1.01
   6  -3  -3    2.41    0.69
   6  -3  -3    2.08    0.62
   6  -3  -3    1.00    0.59
   6  -3  -3    2.31    0.69
   6  -3  -3    1.44    0.67
  -6   2   3    7.47    0.76
  -6   2   3    8.31    0.85
  -6   2   3    8.96    0.83
  -6   2   3    6.20    0.71
   6  -2  -3    7.05    0.69
   6  -2  -3    7.06    0.69
   6  -2  -3    7.44    0.78
   6  -2  -3    8.29    0.79
   6  -2  -3    6.55    0.72
  -6   1   3    2.25    0.57
  -6   1   3    2.41    0.52
  -6   1   3    3.37    0.59
  -6   1   3    2.65    0.50
   6  -1  -3    2.91    0.26
   6  -1  -3    2.84    0.56
   6  -1  -3    2.77    0.60
   6  -1  -3    2.70    0.43
   6  -1  -3    3.03    0.51
   6  -1  -3    2.23    0.51
  -6   0   3   17.30    0.93
  -6   0   3   18.61    0.90
  -6   0   3   17.83    0.97
  -6   0   3   17.76    1.04
   6   0  -3   17.31    0.69
   6   0  -3   18.02    0.93
   6   0  -3   18.91    0.99
   6   0  -3   18.91    1.01
   6   0  -3   15.62    0.85
  -6  -1   3    2.38    0.52
  -6  -1   3    1.81    0.45
  -6  -1   3    1.94    0.50
  -6  -1   3    2.40    0.44
   6   1  -3    2.12    0.52
   6   1  -3    2.57    0.47
   6   1  -3    2.16    0.42
   6   1  -3    1.84    0.42
  -6  -2   3    6.71    0.64
  -6  -2   3    7.63    0.69
  -6  -2   3    6.59    0.63
  -6  -2   3    8.53    0.69
   6   2  -3    7.86    0.73
   6   2  -3    7.63    0.58
   6   2  -3    7.37    0.66
   6   2  -3    8.22    0.71
   6   2  -3    8.15    0.51
  -6  -3   3    2.27    0.54
  -6  -3   3    1.24    0.47
  -6  -3   3    2.40    0.43
  -6  -3   3    1.89    0.47
   6   3  -3    1.71    0.57
   6   3  -3    2.79    0.51
  -6  -4   3    2.85    0.61
  -6  -4   3    2.75    0.42
  -6  -4   3    3.80    0.59
  -6  -4   3    3.59    0.52
   6   4  -3    3.11    0.40
   6   4  -3    2.90    0.73
  -6  -5   3    1.55    0.32
  -6  -5   3    1.60    0.73
  -6  -5   3    1.75    0.66
   6   5  -3    2.10    0.76
  -7   4   3   21.63    1.55
  -7   4   3   21.83    1.89
  -7   4   3   22.45    1.47
   7  -4  -3   20.47    1.85
   7  -4  -3   22.80    1.79
   7  -4  -3   19.85    1.78
   7  -4  -3   21.39    1.79
  -7   3   3   28.15    1.57
  -7   3   3   31.84    1.14
  -7   3   3   32.88    1.64
  -7   3   3   30.20    1.50
  -7   3   3   31.16    1.17
   7  -3  -3   31.91    1.77
   7  -3  -3   31.36    1.66
   7  -3  -3   29.95    1.68
   7  -3  -3   30.99    1.65
   7  -3  -3   28.05    1.64
  -7   2   3    4.64    0.85
  -7   2   3    4.00    0.72
  -7   2   3    5.03    0.73
  -7   2   3    4.82    0.79
   7  -2  -3    4.61    0.72
   7  -2  -3    2.66    0.64
   7  -2  -3    3.31    0.70
   7  -2  -3    5.50    0.90
   7  -2  -3    4.98    0.77
   7  -2  -3    4.07    0.51
  -7   1   3    1.50    0.61
  -7   1   3    1.81    0.60
  -7   1   3    0.74    0.67
  -7   1   3    1.76    0.56
   7  -1  -3    1.38    0.47
   7  -1  -3    2.36    0.72
   7  -1  -3    0.64    0.60
   7  -1  -3    0.07    0.53
  -7   0   3   -0.36    0.48
  -7   0   3   -0.23    0.54
  -7   0   3   -0.61    0.53
  -7   0   3   -0.26    0.54
   7   0  -3   -0.25    0.48
   7   0  -3   -0.46    0.44
   7   0  -3   -0.55    0.61
   7   0  -3    0.26    0.31
   7   0  -3   -0.40    0.52
  -7  -1   3    0.65    0.50
  -7  -1   3    0.72    0.49
  -7  -1   3    1.26    0.56
  -7  -1   3    0.25    0.56
   7   1  -3    1.79    0.54
   7   1  -3    1.51    0.48
   7   1  -3    1.40    0.51
   7   1  -3    0.69    0.60
  -7  -2   3    4.51    0.67
  -7  -2   3    3.49    0.62
  -7  -2   3    4.26    0.64
  -7  -2   3    4.33    0.70
   7   2  -3    4.54    0.67
   7   2  -3    6.33    0.67
   7   2  -3    4.29    0.44
   7   2  -3    3.81    0.49
   7   2  -3    4.02    0.68
  -7  -3   3   31.20    1.41
  -7  -3   3   33.79    1.32
  -7  -3   3   31.17    1.41
  -7  -3   3   29.34    1.45
   7   3  -3   33.04    1.34
   7   3  -3   30.31    1.37
   7   3  -3   32.32    1.44
  -7  -4   3   21.15    1.23
  -7  -4   3   21.34    1.41
  -7  -4   3   21.65    1.37
   7   4  -3   22.87    1.07
   7   4  -3   21.27    1.38
  -8   3   3    2.46    0.93
  -8   3   3   -0.26    0.96
  -8   3   3    0.65    1.11
  -8   3   3    0.60    0.60
  -8   3   3    1.60    0.50
   8  -3  -3   -0.07    0.96
   8  -3  -3   -0.56    1.02
   8  -3  -3   -0.46    1.01
   8  -3  -3    0.36    1.01
  -8   2   3    2.10    0.91
  -8   2   3    2.50    0.91
  -8   2   3    3.73    0.87
   8  -2  -3    3.40    0.96
   8  -2  -3    3.81    0.82
   8  -2  -3    3.03    0.79
   8  -2  -3    4.18    0.90
   8  -2  -3    2.85    1.01
  -8   1   3    6.41    0.90
  -8   1   3    7.77    0.98
  -8   1   3    7.62    0.90
  -8   1   3    7.72    1.04
   8  -1  -3   10.35    1.12
   8  -1  -3    7.22    0.88
   8  -1  -3    9.62    1.02
   8  -1  -3    8.44    0.97
   8  -1  -3    6.81    0.70
  -8   0   3   21.58    1.54
  -8   0   3   21.47    1.48
  -8   0   3   26.13    1.47
  -8   0   3   22.13    1.38
   8   0  -3   21.02    0.91
   8   0  -3   20.84    1.26
   8   0  -3   24.52    1.38
   8   0  -3   24.05    1.54
   8   0  -3   24.00    1.39
  -8  -1   3    8.73    0.99
  -8  -1   3    9.14    0.97
  -8  -1   3    9.75    0.93
  -8  -1   3    7.58    0.86
   8   1  -3    8.76    0.83
   8   1  -3    7.49    0.97
   8   1  -3    8.35    0.78
   8   1  -3    7.13    0.83
  -8  -2   3    3.35    0.85
  -8  -2   3    4.09    0.83
  -8  -2   3    3.43    0.75
  -8  -2   3    4.27    0.79
   8   2  -3    3.76    0.51
   8   2  -3    2.37    0.70
   8   2  -3    3.38    0.78
   8   2  -3    3.14    0.87
   8   2  -3    3.89    0.60
  -8  -3   3   -0.90    0.61
  -8  -3   3    0.75    0.79
  -8  -3   3   -0.66    0.82
  -8  -3   3    0.43    0.80
   8   3  -3    0.45    0.66
   8   3  -3   -0.54    0.75
  -9   2   3   -0.75    1.15
  -9   2   3    1.79    0.92
   9  -2  -3    0.68    1.21
   9  -2  -3    0.60    1.29
   9  -2  -3   -0.43    0.89
  -9   1   3   19.23    1.70
  -9   1   3   17.99    1.50
   9  -1  -3   15.14    1.22
   9  -1  -3   18.48    1.81
   9  -1  -3   15.99    1.52
  -9   0   3   -1.57    1.01
  -9   0   3    1.22    1.01
  -9   0   3    0.73    0.95
   9   0  -3   -0.57    0.81
   9   0  -3    0.43    1.03
   9   0  -3    0.56    0.91
   9   0  -3   -0.17    0.41
  -9  -1   3   14.53    1.35
  -9  -1   3   16.77    1.37
  -9  -1   3   19.18    1.75
   9   1  -3   15.61    1.52
   9   1  -3   16.49    1.30
   9   1  -3   17.88    1.46
  -9  -2   3    2.02    1.05
  -9  -2   3    1.35    1.08
  -9  -2   3    1.36    0.96
   9   2  -3    0.12    0.82
   9   2  -3    1.29    0.96
   9   2  -3    1.02    0.63
   9   2   4    2.74    0.94
   9   2   4    1.03    0.81
  -9  -2  -4    2.93    1.06
  -9  -2  -4    2.96    1.26
  -9  -2  -4    2.95    0.97
   9   1   4    2.99    0.86
   9   1   4    2.98    0.92
   9   1   4    2.40    1.03
  -9  -1  -4    5.13    1.06
  -9  -1  -4    2.98    1.02
  -9  -1  -4    1.76    0.96
  -9  -1  -4    3.05    1.19
   9   0   4   -0.12    1.00
   9   0   4   -0.89    0.74
   9   0   4   -0.17    0.91
  -9   0  -4   -0.33    0.96
  -9   0  -4   -0.72    0.99
  -9   0  -4    0.68    0.97
  -9   0  -4   -0.02    1.00
   9  -1   4    3.12    1.15
   9  -1   4    3.45    0.81
   9  -1   4    2.81    1.18
  -9   1  -4    3.15    1.10
  -9   1  -4    2.96    1.00
  -9   1  -4    1.73    1.13
  -9   1  -4    3.48    1.17
   9  -2   4    2.74    1.27
   9  -2   4    3.69    1.36
   9  -2   4    1.41    1.03
  -9   2  -4    1.90    0.94
  -9   2  -4    2.31    1.15
  -9   2  -4    3.04    1.31
   8   3   4   -0.61    0.59
   8   3   4   -0.09    0.83
   8   3   4   -0.61    0.61
  -8  -3  -4    1.12    0.88
  -8  -3  -4   -0.05    0.78
  -8  -3  -4    0.06    1.06
  -8  -3  -4   -1.21    0.64
  -8  -3  -4    0.21    0.80
   8   2   4    6.26    0.94
   8   2   4    5.25    0.78
   8   2   4    6.15    0.41
   8   2   4    7.41    0.67
   8   2   4    4.86    0.81
  -8  -2  -4    5.76    0.78
  -8  -2  -4    6.20    0.89
  -8  -2  -4    7.37    1.12
  -8  -2  -4    5.95    0.92
  -8  -2  -4    6.58    0.84
   8   1   4    3.71    0.74
   8   1   4    3.48    0.59
   8   1   4    5.30    0.87
   8   1   4    4.90    0.36
   8   1   4    5.55    0.73
  -8  -1  -4    4.90    0.85
  -8  -1  -4    4.34    0.92
  -8  -1  -4    4.60    0.76
  -8  -1  -4    5.23    0.82
  -8  -1  -4    2.81    0.78
   8   0   4    5.06    0.56
   8   0   4    4.14    0.86
   8   0   4    4.62    0.89
   8   0   4    6.09    0.81
   8   0   4    5.56    0.82
  -8   0  -4    3.46    0.78
  -8   0  -4    4.50    0.86
  -8   0  -4    4.57    0.79
  -8   0  -4    3.68    0.82
  -8   0  -4    3.54    0.89
   8  -1   4    3.40    0.76
   8  -1   4    3.96    0.82
   8  -1   4    3.08    0.92
   8  -1   4    5.24    0.72
   8  -1   4    6.40    0.96
  -8   1  -4    3.26    0.93
  -8   1  -4    3.02    0.84
  -8   1  -4    3.71    0.78
  -8   1  -4    4.25    0.84
  -8   1  -4    5.64    0.91
   8  -2   4    6.96    1.15
   8  -2   4    5.63    1.06
   8  -2   4    5.86    0.92
   8  -2   4    3.77    0.85
   8  -2   4    6.26    1.03
  -8   2  -4    5.14    0.89
  -8   2  -4    4.92    1.02
  -8   2  -4    8.19    1.13
  -8   2  -4    6.24    0.80
  -8   2  -4    5.25    0.99
   8  -3   4    1.17    1.04
   8  -3   4    0.10    1.08
   8  -3   4    1.72    1.06
   8  -3   4    0.85    1.16
  -8   3  -4    0.89    0.58
  -8   3  -4    0.83    1.02
  -8   3  -4   -0.52    1.18
   7   4   4    8.84    0.78
   7   4   4    9.22    1.11
  -7  -4  -4    7.98    1.26
  -7  -4  -4    6.41    0.71
  -7  -4  -4    8.57    0.85
  -7  -4  -4    7.00    0.82
  -7  -4  -4    6.91    0.63
   7   3   4    2.59    0.59
   7   3   4    2.56    0.72
   7   3   4    2.92    0.52
   7   3   4    3.23    0.42
  -7  -3  -4    1.96    0.57
  -7  -3  -4    2.72    0.93
  -7  -3  -4    3.16    0.64
  -7  -3  -4    1.66    0.63
  -7  -3  -4    3.31    0.53
   7   2   4    1.91    0.34
   7   2   4    1.04    0.54
   7   2   4    1.94    0.50
   7   2   4    1.59    0.31
   7   2   4    1.21    0.65
   7   2   4    1.58    0.28
  -7  -2  -4    2.35    0.57
  -7  -2  -4    1.04    0.71
  -7  -2  -4    1.41    0.58
  -7  -2  -4    2.44    0.61
  -7  -2  -4    1.47    0.52
   7   1   4    2.70    0.53
   7   1   4    3.31    0.60
   7   1   4    3.92    0.66
   7   1   4    3.75    0.50
   7   1   4    3.50    0.32
  -7  -1  -4    4.09    0.61
  -7  -1  -4    3.43    0.65
  -7  -1  -4    2.91    0.61
  -7  -1  -4    3.27    0.66
  -7  -1  -4    2.72    0.73
   7   0   4    0.39    0.49
   7   0   4    0.69    0.39
   7   0   4   -0.34    0.56
   7   0   4    0.41    0.56
  -7   0  -4    0.64    0.57
  -7   0  -4   -0.51    0.57
  -7   0  -4    0.72    0.51
  -7   0  -4    0.81    0.51
  -7   0  -4   -0.01    0.56
  -7   0  -4    0.02    0.33
   7  -1   4    3.98    0.57
   7  -1   4    4.04    0.76
   7  -1   4    3.76    0.71
   7  -1   4    2.99    0.48
   7  -1   4    4.30    0.69
  -7   1  -4    4.14    0.75
  -7   1  -4    3.12    0.64
  -7   1  -4    3.89    0.65
  -7   1  -4    4.26    0.71
  -7   1  -4    2.27    0.49
   7  -2   4    1.77    0.65
   7  -2   4    1.67    0.67
   7  -2   4    1.82    0.77
   7  -2   4    0.81    0.65
   7  -2   4    2.56    0.75
  -7   2  -4    1.43    0.69
  -7   2  -4    2.36    0.68
  -7   2  -4    1.37    0.64
  -7   2  -4    3.43    0.59
  -7   2  -4    0.51    0.71
  -7   2  -4    1.71    0.53
   7  -3   4    2.44    0.94
   7  -3   4    2.39    0.89
   7  -3   4    4.15    0.86
   7  -3   4    1.43    0.80
   7  -3   4    2.88    0.81
  -7   3  -4    3.03    0.79
  -7   3  -4    2.21    0.78
  -7   3  -4    2.73    0.87
  -7   3  -4    2.72    0.49
  -7   3  -4    4.20    0.95
  -7   3  -4    2.18    0.81
   7  -4   4    6.18    1.23
   7  -4   4    8.61    1.19
   7  -4   4    6.48    1.16
   7  -4   4    6.58    1.22
  -7   4  -4    7.04    1.06
  -7   4  -4    7.64    0.98
  -7   4  -4    7.45    1.24
   6   5   4    9.34    1.09
  -6  -5  -4    7.54    1.31
  -6  -5  -4    8.34    0.74
   6   4   4    2.22    0.60
   6   4   4    2.51    0.76
  -6  -4  -4    2.72    0.55
  -6  -4  -4    2.88    0.40
  -6  -4  -4    2.57    0.41
  -6  -4  -4    2.71    0.52
  -6  -4  -4    3.37    0.90
   6   3   4    8.15    0.64
   6   3   4    8.27    0.61
   6   3   4    7.06    0.80
   6   3   4    7.08    0.63
  -6  -3  -4    6.63    0.68
  -6  -3  -4    7.57    0.62
  -6  -3  -4    7.60    0.61
  -6  -3  -4    8.24    0.79
  -6  -3  -4    7.93    0.90
   6   2   4   14.39    0.51
   6   2   4   15.03    0.86
   6   2   4   13.65    0.80
   6   2   4   13.49    0.98
   6   2   4   13.75    0.63
   6   2   4   15.43    0.55
  -6  -2  -4   14.91    0.40
  -6  -2  -4   15.70    0.89
  -6  -2  -4   13.99    0.82
  -6  -2  -4   11.99    1.00
  -6  -2  -4   15.14    0.87
  -6  -2  -4   12.69    0.78
   6   1   4   42.23    1.35
   6   1   4   41.56    1.17
   6   1   4   42.45    1.43
   6   1   4   43.21    1.47
   6   1   4   42.46    1.32
  -6  -1  -4   43.33    1.45
  -6  -1  -4   42.76    1.44
  -6  -1  -4   42.05    1.15
  -6  -1  -4   40.73    1.47
  -6  -1  -4   43.70    1.47
  -6  -1  -4   42.79    1.55
   6   0   4    0.67    0.48
   6   0   4   -0.05    0.37
   6   0   4    1.23    0.45
   6   0   4    0.99    0.41
   6   0   4    1.07    0.32
  -6   0  -4    0.79    0.41
  -6   0  -4    0.93    0.29
  -6   0  -4    1.24    0.45
  -6   0  -4    0.90    0.48
  -6   0  -4    0.92    0.48
   6  -1   4   41.87    1.46
   6  -1   4   42.94    1.58
   6  -1   4   39.64    1.49
   6  -1   4   41.64    1.50
   6  -1   4   42.66    1.39
  -6   1  -4   42.25    1.53
  -6   1  -4   41.55    1.54
  -6   1  -4   40.25    1.53
  -6   1  -4   42.91    1.55
  -6   1  -4   43.08    1.36
  -6   1  -4   41.87    1.38
   6  -2   4   11.03    0.98
   6  -2   4   16.92    1.01
   6  -2   4   13.12    1.10
   6  -2   4   15.13    0.97
  -6   2  -4   16.77    1.05
  -6   2  -4   14.35    1.06
  -6   2  -4   13.41    0.79
  -6   2  -4   14.83    1.04
  -6   2  -4   15.70    0.88
   6  -3   4    7.56    0.88
   6  -3   4    6.02    0.77
   6  -3   4    8.33    0.87
   6  -3   4    6.62    0.86
   6  -3   4    7.42    0.81
  -6   3  -4    6.58    0.58
  -6   3  -4    7.07    0.75
  -6   3  -4    6.15    0.76
  -6   3  -4    7.60    0.89
  -6   3  -4    7.13    0.79
   6  -4   4    3.03    0.81
   6  -4   4    2.59    0.91
   6  -4   4    2.23    0.87
   6  -4   4    1.94    0.82
   6  -4   4    3.12    0.89
  -6   4  -4    2.72    0.77
  -6   4  -4    1.50    0.88
  -6   4  -4    0.55    0.73
   6  -5   4   10.84    1.29
   6  -5   4    7.84    1.21
   6  -5   4    7.78    1.37
   6  -5   4   10.82    1.37
  -6   5  -4   10.47    0.90
  -6   5  -4    8.12    1.18
  -6   5  -4    8.78    1.14
   5   5   4    8.29    0.90
   5   5   4    8.85    1.03
  -5  -5  -4    8.05    1.06
  -5  -5  -4    9.37    0.74
  -5  -5  -4    8.03    0.65
  -5  -5  -4    8.78    0.67
   5   4   4   -0.33    0.50
   5   4   4    0.58    0.60
  -5  -4  -4    0.51    0.21
  -5  -4  -4    0.80    0.21
  -5  -4  -4    0.80    0.65
  -5  -4  -4    0.80    0.38
  -5  -4  -4    0.29    0.32
  -5  -4  -4    0.96    0.25
  -5  -4  -4    0.88    0.21
   5   3   4   11.20    0.68
   5   3   4   10.18    0.84
   5   3   4   10.95    0.55
  -5  -3  -4   11.39    0.96
  -5  -3  -4   10.84    0.42
  -5  -3  -4   10.33    0.69
  -5  -3  -4    9.80    0.60
  -5  -3  -4   10.52    0.63
  -5  -3  -4   11.13    0.39
  -5  -3  -4   10.52    0.56
   5   2   4   15.01    0.39
   5   2   4   14.46    0.69
   5   2   4   15.41    0.74
   5   2   4   14.57    0.90
   5   2   4   14.22    0.63
  -5  -2  -4   14.66    0.74
  -5  -2  -4   15.21    0.72
  -5  -2  -4   14.44    0.47
  -5  -2  -4   13.84    0.95
  -5  -2  -4   14.35    0.69
  -5  -2  -4   15.15    0.76
   5   1   4    3.02    0.43
   5   1   4    3.16    0.37
   5   1   4    2.70    0.28
   5   1   4    2.33    0.31
   5   1   4    2.83    0.39
  -5  -1  -4    3.27    0.40
  -5  -1  -4    2.70    0.41
  -5  -1  -4    2.64    0.43
  -5  -1  -4    2.50    0.38
  -5  -1  -4    2.87    0.25
  -5  -1  -4    2.92    0.48
   5   0   4   -0.28    0.30
   5   0   4   -0.04    0.36
   5   0   4   -0.11    0.33
   5   0   4    0.06    0.24
   5   0   4    0.02    0.31
  -5   0  -4   -0.07    0.36
  -5   0  -4   -0.13    0.30
  -5   0  -4   -0.12    0.22
  -5   0  -4   -0.15    0.34
  -5   0  -4    0.30    0.31
  -5   0  -4    0.01    0.33
   5  -1   4    2.38    0.47
   5  -1   4    3.61    0.49
   5  -1   4    2.69    0.40
   5  -1   4    3.34    0.48
   5  -1   4    2.38    0.42
  -5   1  -4    3.29    0.48
  -5   1  -4    2.60    0.41
  -5   1  -4    2.28    0.46
  -5   1  -4    2.39    0.44
  -5   1  -4    4.07    0.42
  -5   1  -4    2.80    0.45
   5  -2   4   14.76    0.93
   5  -2   4   15.16    0.91
   5  -2   4   15.54    0.87
   5  -2   4   15.08    0.89
   5  -2   4   15.35    0.96
  -5   2  -4   14.74    0.96
  -5   2  -4   14.56    0.68
  -5   2  -4   17.48    0.88
  -5   2  -4   14.45    0.84
  -5   2  -4   14.85    0.87
  -5   2  -4   15.22    0.88
   5  -3   4    9.42    0.91
   5  -3   4   10.15    0.85
   5  -3   4   10.03    0.91
   5  -3   4    9.97    0.91
   5  -3   4   10.33    0.92
  -5   3  -4   10.77    0.90
  -5   3  -4   11.98    0.83
  -5   3  -4   10.97    0.50
  -5   3  -4   11.55    0.97
  -5   3  -4   10.39    0.92
   5  -4   4    0.38    0.67
   5  -4   4    1.11    0.74
   5  -4   4   -0.03    0.59
   5  -4   4    0.68    0.58
   5  -4   4    0.59    0.65
  -5   4  -4    1.02    0.54
  -5   4  -4    0.14    0.68
  -5   4  -4    0.60    0.57
  -5   4  -4    0.32    0.62
  -5   4  -4    0.04    0.46
   5  -5   4    8.28    1.04
   5  -5   4    7.71    1.19
   5  -5   4    7.72    1.00
   5  -5   4    9.41    1.06
   5  -5   4    8.20    1.06
  -5   5  -4    7.96    1.03
  -5   5  -4    7.78    0.69
  -5   5  -4    8.51    1.06
  -5   5  -4    7.99    0.68
   4   5   4    4.16    0.75
   4   5   4    3.38    0.80
  -4  -5  -4    3.92    0.40
  -4  -5  -4    4.28    0.80
  -4  -5  -4    3.86    0.50
  -4  -5  -4    3.92    0.36
   4   4   4   29.40    1.31
   4   4   4   29.63    1.23
  -4  -4  -4   29.81    1.35
  -4  -4  -4   29.85    0.92
  -4  -4  -4   29.47    0.89
  -4  -4  -4   29.83    0.99
   4   3   4   13.21    0.48
   4   3   4   14.02    0.70
   4   3   4   13.65    0.47
   4   3   4   14.51    0.89
  -4  -3  -4   14.11    0.56
  -4  -3  -4   12.95    0.54
  -4  -3  -4   12.22    0.59
  -4  -3  -4   13.25    0.56
  -4  -3  -4   12.67    0.87
  -4  -3  -4   12.57    0.51
   4   2   4   10.47    0.53
   4   2   4   10.02    0.51
   4   2   4    9.19    0.65
   4   2   4    8.90    0.48
  -4  -2  -4    9.41    0.39
  -4  -2  -4    9.89    0.49
  -4  -2  -4    9.39    0.70
  -4  -2  -4   10.39    0.53
  -4  -2  -4    9.95    0.55
  -4  -2  -4    9.92    0.50
   4   1   4   69.21    1.87
   4   1   4   71.36    1.80
   4   1   4   68.01    1.85
   4   1   4   71.79    1.79
   4   1   4   68.78    1.90
   4   1   4   71.10    1.78
  -4  -1  -4   71.99    1.87
  -4  -1  -4   68.23    1.86
  -4  -1  -4   69.83    1.73
  -4  -1  -4   68.29    1.85
  -4  -1  -4   70.12    1.87
  -4  -1  -4   73.11    1.97
   4   0   4   14.09    0.68
   4   0   4   15.32    0.65
   4   0   4   13.54    0.68
   4   0   4   14.48    0.58
   4   0   4   14.67    0.65
  -4   0  -4   14.09    0.70
  -4   0  -4   14.42    0.68
  -4   0  -4   14.32    0.56
  -4   0  -4   14.65    0.71
  -4   0  -4   15.05    0.67
  -4   0  -4   14.70    0.67
   4  -1   4   70.01    1.92
   4  -1   4   69.36    1.87
   4  -1   4   70.22    1.94
   4  -1   4   71.52    1.97
   4  -1   4   72.99    1.96
  -4   1  -4   68.90    1.86
  -4   1  -4   71.03    1.95
  -4   1  -4   68.86    1.85
  -4   1  -4   70.19    1.93
  -4   1  -4   72.81    1.96
  -4   1  -4   68.81    1.96
   4  -2   4   10.61    0.73
   4  -2   4   10.02    0.67
   4  -2   4    9.54    0.68
   4  -2   4    9.15    0.69
   4  -2   4    8.97    0.66
  -4   2  -4    9.48    0.48
  -4   2  -4    9.77    0.67
  -4   2  -4    9.73    0.63
  -4   2  -4    9.50    0.64
  -4   2  -4    9.98    0.64
  -4   2  -4   10.87    0.74
   4  -3   4   12.65    0.84
   4  -3   4   13.88    0.89
   4  -3   4   12.95    0.94
   4  -3   4   14.69    0.84
   4  -3   4   11.89    0.82
  -4   3  -4   14.39    0.88
  -4   3  -4   14.31    0.88
  -4   3  -4   13.13    0.82
  -4   3  -4   13.94    0.76
  -4   3  -4   12.40    0.79
  -4   3  -4   13.34    0.43
   4  -4   4   29.29    1.30
   4  -4   4   31.33    1.30
   4  -4   4   30.93    1.29
   4  -4   4   28.64    1.33
   4  -4   4   31.29    1.46
  -4   4  -4   31.91    1.36
  -4   4  -4   32.05    1.17
  -4   4  -4   30.15    1.10
  -4   4  -4   29.62    1.28
   4  -5   4    4.20    0.80
   4  -5   4    5.50    0.81
   4  -5   4    4.03    0.69
   4  -5   4    3.62    0.77
   4  -5   4    5.14    0.95
  -4   5  -4    2.93    0.28
  -4   5  -4    4.13    0.68
  -4   5  -4    3.97    0.77
  -4   5  -4    4.40    0.82
  -4   5  -4    3.53    0.34
   3   6   4   10.56    1.11
  -3  -6  -4    8.24    0.98
  -3  -6  -4   10.91    0.93
   3   5   4   12.44    1.02
   3   5   4   12.10    1.10
  -3  -5  -4   11.89    0.89
  -3  -5  -4   11.94    0.37
  -3  -5  -4   11.32    1.04
   3   4   4   23.10    1.07
   3   4   4   22.43    1.10
  -3  -4  -4   22.88    0.62
  -3  -4  -4   21.83    1.07
  -3  -4  -4   22.92    0.64
  -3  -4  -4   22.48    0.89
   3   3   4   77.65    2.09
   3   3   4   79.66    2.18
  -3  -3  -4   71.36    2.09
  -3  -3  -4   79.14    1.88
  -3  -3  -4   80.53    2.18
  -3  -3  -4   75.66    1.87
  -3  -3  -4   76.17    1.83
  -3  -3  -4   79.74    1.84
   3   2   4   17.17    0.56
   3   2   4   18.15    0.75
   3   2   4   16.35    0.65
  -3  -2  -4   17.92    0.57
  -3  -2  -4   17.81    0.78
  -3  -2  -4   17.60    0.59
  -3  -2  -4   16.54    0.57
  -3  -2  -4   17.59    0.78
  -3  -2  -4   17.54    0.59
   3   1   4   96.53    2.37
   3   1   4   93.49    2.25
   3   1   4   95.10    2.32
   3   1   4   90.20    2.30
   3   1   4   93.15    2.25
  -3  -1  -4   91.96    2.39
  -3  -1  -4   94.32    2.31
  -3  -1  -4   92.72    2.31
  -3  -1  -4   91.31    2.29
  -3  -1  -4   91.65    2.30
  -3  -1  -4   93.98    2.24
   3   0   4   -0.05    0.23
   3   0   4    0.08    0.19
   3   0   4    0.11    0.22
   3   0   4    0.14    0.22
   3   0   4    0.08    0.20
  -3   0  -4    0.24    0.24
  -3   0  -4    0.27    0.24
  -3   0  -4    0.18    0.24
  -3   0  -4   -0.37    0.20
  -3   0  -4    0.06    0.17
  -3   0  -4   -0.01    0.22
   3  -1   4   95.49    2.43
   3  -1   4   93.19    2.40
   3  -1   4   91.80    2.36
   3  -1   4   96.78    2.41
   3  -1   4   95.32    2.42
  -3   1  -4   93.42    2.32
  -3   1  -4   94.68    2.37
  -3   1  -4   95.30    2.42
  -3   1  -4   93.29    2.42
  -3   1  -4   97.37    2.40
  -3   1  -4   90.65    2.38
   3  -2   4   17.41    0.78
   3  -2   4   16.03    0.76
   3  -2   4   16.73    0.75
   3  -2   4   17.78    0.77
   3  -2   4   16.95    0.72
  -3   2  -4   16.41    0.73
  -3   2  -4   17.87    0.74
  -3   2  -4   17.61    0.56
  -3   2  -4   16.37    0.75
  -3   2  -4   17.20    0.77
  -3   2  -4   16.54    0.68
   3  -3   4   75.33    2.18
   3  -3   4   81.07    2.17
   3  -3   4   76.73    2.13
   3  -3   4   78.76    2.12
   3  -3   4   78.64    2.15
  -3   3  -4   79.13    2.06
  -3   3  -4   76.42    2.12
  -3   3  -4   79.65    2.05
  -3   3  -4   77.20    2.14
  -3   3  -4   70.32    2.14
   3  -4   4   23.43    1.09
   3  -4   4   23.75    1.01
   3  -4   4   22.30    1.00
   3  -4   4   21.76    1.04
   3  -4   4   23.27    1.17
  -3   4  -4   23.59    1.06
  -3   4  -4   21.85    1.08
  -3   4  -4   21.74    0.78
  -3   4  -4   22.93    1.00
  -3   4  -4   23.31    0.83
   3  -5   4   11.19    0.91
   3  -5   4   14.30    1.09
   3  -5   4   10.88    0.97
   3  -5   4   13.23    1.23
   3  -5   4   12.60    1.00
  -3   5  -4   11.95    1.06
  -3   5  -4   13.13    1.02
  -3   5  -4   13.68    0.92
   3  -6   4   10.77    0.96
   3  -6   4    8.98    1.31
   3  -6   4   10.45    1.08
   3  -6   4   12.02    1.11
  -3   6  -4   10.69    1.14
  -3   6  -4    7.47    0.79
   2   6   4    5.85    0.93
  -2  -6  -4    6.63    0.87
  -2  -6  -4    6.65    0.78
   2   5   4   13.94    1.09
   2   5   4   13.81    1.09
   2   5   4   13.49    1.05
  -2  -5  -4   13.50    0.92
  -2  -5  -4   14.86    0.97
   2   4   4    2.13    0.50
   2   4   4    1.64    0.48
   2   4   4    2.41    0.52
  -2  -4  -4    2.16    0.40
  -2  -4  -4    3.19    0.46
   2   3   4   15.51    0.75
   2   3   4   16.09    0.73
   2   3   4   15.68    0.71
  -2  -3  -4   14.18    0.77
  -2  -3  -4   14.76    0.37
  -2  -3  -4   14.56    0.75
  -2  -3  -4   14.00    0.69
   2   2   4   57.53    1.40
   2   2   4   55.24    1.55
   2   2   4   59.09    1.59
   2   2   4   57.98    1.40
  -2  -2  -4   57.53    1.39
  -2  -2  -4   58.48    1.41
  -2  -2  -4   59.26    1.57
  -2  -2  -4   57.22    1.40
  -2  -2  -4   57.47    1.59
  -2  -2  -4   58.03    1.41
  -2  -2  -4   61.64    1.60
   2   1   4   47.38    1.21
   2   1   4   48.53    1.15
   2   1   4   48.11    1.15
   2   1   4   47.32    1.23
   2   1   4   46.72    1.27
  -2  -1  -4   45.85    1.19
  -2  -1  -4   46.45    1.21
  -2  -1  -4   47.88    1.30
  -2  -1  -4   46.18    1.20
  -2  -1  -4   44.90    1.20
   2   0   4  516.90   11.75
   2   0   4  499.65   11.70
   2   0   4  520.53   11.73
   2   0   4  504.89   11.74
   2   0   4  511.05   11.72
   2   0   4  505.33   11.73
  -2   0  -4  517.44   11.70
  -2   0  -4  505.53   11.73
  -2   0  -4  519.56   11.73
  -2   0  -4  511.56   11.74
  -2   0  -4  520.07   11.74
  -2   0  -4  524.67   11.75
   2  -1   4   46.54    1.21
   2  -1   4   47.87    1.29
   2  -1   4   47.23    1.28
   2  -1   4   48.25    1.31
   2  -1   4   47.73    1.30
   2  -1   4   46.76    1.29
  -2   1  -4   47.11    1.30
  -2   1  -4   47.68    1.28
  -2   1  -4   45.84    1.21
  -2   1  -4   47.21    1.27
  -2   1  -4   47.91    1.30
  -2   1  -4   47.21    1.28
   2  -2   4   56.12    1.55
   2  -2   4   56.91    1.55
   2  -2   4   56.60    1.57
   2  -2   4   55.10    1.58
   2  -2   4   58.28    1.39
   2  -2   4   59.27    1.56
  -2   2  -4   57.90    1.57
  -2   2  -4   56.99    1.57
  -2   2  -4   57.45    1.56
  -2   2  -4   58.88    1.53
  -2   2  -4   56.75    1.51
  -2   2  -4   56.76    1.39
   2  -3   4   15.09    0.68
   2  -3   4   14.44    0.69
   2  -3   4   13.42    0.65
   2  -3   4   13.82    0.68
   2  -3   4   12.98    0.75
  -2   3  -4   16.04    0.71
  -2   3  -4   14.00    0.56
  -2   3  -4   14.32    0.75
  -2   3  -4   14.21    0.59
  -2   3  -4   13.70    0.65
   2  -4   4    1.74    0.40
   2  -4   4    1.70    0.35
   2  -4   4    1.98    0.44
   2  -4   4    3.45    0.57
   2  -4   4    1.99    0.42
  -2   4  -4    2.29    0.47
  -2   4  -4    2.62    0.54
  -2   4  -4    1.95    0.37
  -2   4  -4    2.32    0.21
  -2   4  -4    1.96    0.41
   2  -5   4   14.60    0.91
   2  -5   4   14.44    0.92
   2  -5   4   15.28    0.97
   2  -5   4   14.57    0.82
   2  -5   4   16.00    1.25
  -2   5  -4   13.87    0.88
  -2   5  -4   14.95    1.14
   2  -6   4    5.36    0.67
   2  -6   4    5.30    0.65
   2  -6   4    5.19    0.82
   2  -6   4    4.43    0.81
   2  -6   4    6.84    1.13
  -2   6  -4    5.00    0.55
  -2   6  -4    4.92    0.96
   1   6   4    4.38    0.82
  -1  -6  -4    6.08    0.63
  -1  -6  -4    6.31    0.54
  -1  -6  -4    4.56    0.48
  -1  -6  -4    4.66    0.87
   1   5   4   14.97    1.07
   1   5   4   15.06    1.03
  -1  -5  -4   15.52    0.53
  -1  -5  -4   14.69    0.50
  -1  -5  -4   16.91    0.84
  -1  -5  -4   14.40    1.01
   1   4   4    3.58    0.57
   1   4   4    3.15    0.48
   1   4   4    4.75    0.57
  -1  -4  -4    3.00    0.17
  -1  -4  -4    3.23    0.18
  -1  -4  -4    3.48    0.41
  -1  -4  -4    4.12    0.49
   1   3   4   42.37    1.24
   1   3   4   38.72    1.23
   1   3   4   38.35    1.18
  -1  -3  -4   39.25    1.16
  -1  -3  -4   36.06    1.22
  -1  -3  -4   41.08    1.19
  -1  -3  -4   39.19    1.19
  -1  -3  -4   37.83    1.25
   1   2   4    7.41    0.48
   1   2   4    7.77    0.24
   1   2   4    8.34    0.25
   1   2   4    8.93    0.44
   1   2   4    7.28    0.45
  -1  -2  -4    7.85    0.27
  -1  -2  -4    7.93    0.23
  -1  -2  -4    7.96    0.47
  -1  -2  -4    8.27    0.46
  -1  -2  -4    7.99    0.45
  -1  -2  -4    7.72    0.42
  -1  -2  -4    7.61    0.23
   1   1   4  226.59    5.30
   1   1   4  224.59    5.25
   1   1   4  219.70    5.19
   1   1   4  232.21    5.32
   1   1   4  232.40    5.31
   1   1   4  239.67    5.20
   1   1   4  222.35    5.24
  -1  -1  -4  230.12    5.32
  -1  -1  -4  219.85    5.25
  -1  -1  -4  222.26    5.23
  -1  -1  -4  244.02    5.31
  -1  -1  -4  221.72    5.23
  -1  -1  -4  240.40    5.28
  -1  -1  -4  225.17    5.25
   1   0   4    0.34    0.16
   1   0   4    0.23    0.17
   1   0   4    0.24    0.16
   1   0   4    0.47    0.16
   1   0   4    0.28    0.15
   1   0   4    0.32    0.13
   1   0   4   -0.03    0.15
  -1   0  -4    0.26    0.16
  -1   0  -4    0.06    0.15
  -1   0  -4    0.24    0.17
  -1   0  -4    0.33    0.15
  -1   0  -4    0.09    0.17
  -1   0  -4    0.33    0.16
   1  -1   4  234.50    5.33
   1  -1   4  223.59    5.32
   1  -1   4  227.54    5.31
   1  -1   4  219.53    5.30
   1  -1   4  225.32    5.26
   1  -1   4  234.44    5.32
  -1   1  -4  233.19    5.30
  -1   1  -4  231.81    5.32
  -1   1  -4  234.98    5.32
  -1   1  -4  226.91    5.30
  -1   1  -4  226.86    5.32
  -1   1  -4  225.11    5.26
   1  -2   4    7.49    0.30
   1  -2   4    8.10    0.42
   1  -2   4    7.86    0.49
   1  -2   4    7.73    0.44
   1  -2   4    7.52    0.44
   1  -2   4    7.70    0.42
  -1   2  -4    7.88    0.41
  -1   2  -4    7.99    0.44
  -1   2  -4    7.30    0.48
  -1   2  -4    8.25    0.39
  -1   2  -4    8.06    0.37
   1  -3   4   41.97    1.17
   1  -3   4   41.54    1.18
   1  -3   4   39.91    1.00
   1  -3   4   41.38    1.28
   1  -3   4   39.19    1.15
   1  -3   4   40.64    1.14
   1  -3   4   40.40    1.17
  -1   3  -4   37.80    1.14
  -1   3  -4   38.01    1.16
  -1   3  -4   40.08    1.01
  -1   3  -4   41.74    1.02
  -1   3  -4   34.61    1.24
  -1   3  -4   41.13    1.25
   1  -4   4    3.03    0.39
   1  -4   4    3.04    0.34
   1  -4   4    2.79    0.39
   1  -4   4    4.50    0.50
   1  -4   4    3.37    0.18
   1  -4   4    3.68    0.39
   1  -4   4    3.63    0.54
   1  -4   4    3.60    0.19
  -1   4  -4    4.18    0.39
  -1   4  -4    3.51    0.50
  -1   4  -4    3.58    0.57
  -1   4  -4    3.98    0.36
   1  -5   4   16.14    0.80
   1  -5   4   15.83    0.84
   1  -5   4   15.76    0.90
   1  -5   4   16.30    1.09
   1  -5   4   15.17    0.73
  -1   5  -4   15.63    0.71
  -1   5  -4   15.80    1.12
   1  -6   4    4.95    0.54
   1  -6   4    6.10    0.74
   1  -6   4    6.31    0.99
   1  -6   4    4.52    0.56
   1  -6   4    4.91    0.70
  -1   6  -4    6.03    0.96
  -1   6  -4    5.66    0.46
   0   6   4    0.65    0.71
   0  -6  -4    0.03    0.43
   0  -6  -4    0.06    0.30
   0  -6  -4   -1.14    0.78
   0  -6  -4    1.10    0.39
   0   5   4   12.39    1.11
   0   5   4   13.39    0.96
   0  -5  -4   11.77    0.66
   0  -5  -4   13.20    0.62
   0  -5  -4   14.03    1.01
   0  -5  -4   12.96    0.57
   0   4   4   43.86    1.54
   0   4   4   43.98    1.41
   0  -4  -4   43.10    1.15
   0  -4  -4   42.12    1.07
   0  -4  -4   43.95    1.07
   0  -4  -4   43.44    1.14
   0  -4  -4   42.95    1.24
   0  -4  -4   45.78    1.48
   0   3   4   42.67    1.30
   0   3   4   41.34    1.21
   0   3   4   41.06    1.01
   0   3   4   43.09    1.02
   0  -3  -4   41.47    1.05
   0  -3  -4   40.13    1.26
   0  -3  -4   42.62    1.05
   0  -3  -4   41.82    1.05
   0  -3  -4   42.06    1.22
   0  -3  -4   41.92    1.15
   0  -3  -4   39.00    1.26
   0  -3  -4   41.49    1.05
   0   2   4  247.74    5.67
   0   2   4  248.77    5.74
   0   2   4  243.59    5.66
   0   2   4  231.32    5.59
   0   2   4  246.44    5.75
   0  -2  -4  236.84    5.59
   0  -2  -4  232.22    5.59
   0  -2  -4  254.31    5.75
   0  -2  -4  242.47    5.66
   0  -2  -4  264.33    5.68
   0  -2  -4  235.67    5.60
   0  -2  -4  258.58    5.74
   0  -2  -4  236.57    5.61
   0   1   4  184.62    4.07
   0   1   4  174.62    4.03
   0   1   4  176.08    4.10
   0   1   4  167.36    4.02
   0   1   4  170.42    4.10
   0   1   4  178.67    4.09
   0   1   4  171.54    4.06
   0  -1  -4  167.24    4.06
   0  -1  -4  174.58    4.06
   0  -1  -4  174.57    4.05
   0  -1  -4  179.92    4.03
   0  -1  -4  172.23    4.09
   0  -1  -4  169.43    4.05
   0  -1  -4  190.35    4.11
   0  -1  -4  185.84    4.11
   0   0   4  161.71    3.85
   0   0   4  166.31    3.86
   0   0   4  163.16    3.85
   0   0   4  164.77    3.85
   0   0   4  164.16    3.80
   0   0   4  164.86    3.85
   0   0  -4  170.34    3.80
   0   0  -4  166.47    3.85
   0   0  -4  167.27    3.86
   0   0  -4  169.51    3.86
   0   0  -4  166.44    3.85
   0   0  -4  167.54    3.86
   0  -1   4  176.95    4.09
   0  -1   4  177.88    4.08
   0  -1   4  174.71    4.07
   0  -1   4  170.70    4.06
   0  -1   4  171.66    4.08
   0  -1   4  176.85    3.98
   0  -1   4  175.02    4.08
   0   1  -4  176.22    4.09
   0   1  -4  172.21    4.08
   0   1  -4  175.93    4.08
   0   1  -4  177.60    4.07
   0   1  -4  176.33    4.07
   0   1  -4  175.69    4.08
   0  -2   4  238.83    5.62
   0  -2   4  236.42    5.59
   0  -2   4  244.39    5.61
   0  -2   4  246.40    5.66
   0  -2   4  238.14    5.62
   0  -2   4  241.00    5.61
   0  -2   4  251.75    5.57
   0   2  -4  245.54    5.66
   0   2  -4  236.21    5.61
   0   2  -4  241.75    5.62
   0   2  -4  243.50    5.55
   0   2  -4  242.78    5.69
   0   2  -4  239.48    5.55
   0  -3   4   39.63    1.14
   0  -3   4   41.61    1.10
   0  -3   4   40.08    1.28
   0  -3   4   41.34    1.13
   0  -3   4   41.51    1.14
   0  -3   4   40.47    1.13
   0  -3   4   40.27    1.14
   0  -3   4   42.01    1.26
   0   3  -4   44.00    1.14
   0   3  -4   41.25    1.24
   0   3  -4   42.99    1.29
   0   3  -4   40.97    1.13
   0  -4   4   41.46    1.17
   0  -4   4   43.50    1.43
   0  -4   4   44.15    1.27
   0  -4   4   44.48    1.25
   0  -4   4   42.33    1.23
   0  -4   4   43.08    1.35
   0   4  -4   43.09    1.19
   0   4  -4   43.75    1.40
   0   4  -4   44.44    1.52
   0  -5   4   13.54    0.77
   0  -5   4   13.18    0.54
   0  -5   4   12.24    0.72
   0  -5   4   12.97    0.59
   0  -5   4   11.82    1.03
   0  -5   4   14.95    0.67
   0   5  -4   12.54    1.05
   0   5  -4   13.79    0.54
   0   5  -4   12.73    0.52
   0  -6   4    0.51    0.53
   0  -6   4    0.58    0.31
   0  -6   4    0.01    0.77
   0  -6   4    0.33    0.49
   0  -6   4    0.80    0.31
   0   6  -4   -0.98    0.71
  -1   6   4    4.73    0.78
   1  -6  -4    4.03    0.57
   1  -6  -4    4.99    0.63
   1  -6  -4    5.49    1.02
  -1   5   4   14.07    1.09
  -1   5   4   16.14    0.41
  -1   5   4   16.23    1.02
   1  -5  -4   15.41    0.65
   1  -5  -4   14.89    0.62
   1  -5  -4   14.22    0.73
   1  -5  -4   16.77    1.21
   1  -5  -4   14.95    0.78
  -1   4   4    3.75    0.34
  -1   4   4    3.60    0.59
  -1   4   4    3.29    0.27
  -1   4   4    3.25    0.48
   1  -4  -4    3.27    0.29
   1  -4  -4    3.44    0.33
   1  -4  -4    3.94    0.40
   1  -4  -4    2.94    0.54
   1  -4  -4    3.59    0.33
   1  -4  -4    3.11    0.34
  -1   3   4   40.99    1.09
  -1   3   4   39.90    1.17
   1  -3  -4   42.41    1.07
   1  -3  -4   38.44    1.27
   1  -3  -4   40.27    1.10
   1  -3  -4   39.75    1.11
   1  -3  -4   41.24    1.11
   1  -3  -4   39.08    1.10
  -1   2   4    7.28    0.37
  -1   2   4    8.09    0.38
  -1   2   4    8.51    0.37
  -1   2   4    7.85    0.28
  -1   2   4    7.35    0.34
  -1   2   4    7.90    0.29
  -1   2   4    8.20    0.47
   1  -2  -4    8.21    0.36
   1  -2  -4    7.99    0.37
   1  -2  -4    7.99    0.48
   1  -2  -4    7.99    0.38
   1  -2  -4    7.65    0.39
   1  -2  -4    7.85    0.40
   1  -2  -4    8.52    0.49
  -1   1   4  230.51    5.31
  -1   1   4  231.39    5.22
  -1   1   4  225.56    5.31
  -1   1   4  222.35    5.31
  -1   1   4  231.94    5.29
  -1   1   4  230.20    5.29
  -1   1   4  227.70    5.29
   1  -1  -4  230.82    5.32
   1  -1  -4  232.81    5.31
   1  -1  -4  242.83    5.32
   1  -1  -4  225.52    5.30
   1  -1  -4  223.46    5.29
   1  -1  -4  227.59    5.32
  -1   0   4   -0.07    0.15
  -1   0   4    0.21    0.15
  -1   0   4    0.31    0.16
  -1   0   4    0.20    0.17
  -1   0   4    0.26    0.17
  -1   0   4    0.31    0.09
   1   0  -4    0.31    0.16
   1   0  -4    0.10    0.17
   1   0  -4    0.14    0.16
   1   0  -4    0.25    0.17
   1   0  -4    0.18    0.09
  -1  -1   4  226.27    5.26
  -1  -1   4  223.25    5.26
  -1  -1   4  242.33    5.27
  -1  -1   4  223.02    5.22
  -1  -1   4  220.16    5.25
  -1  -1   4  228.81    5.25
   1   1  -4  224.03    5.26
   1   1  -4  230.40    5.23
   1   1  -4  225.11    5.26
   1   1  -4  227.23    5.24
   1   1  -4  229.01    5.24
   1   1  -4  227.46    5.18
   1   1  -4  227.68    5.27
  -1  -2   4    7.64    0.44
  -1  -2   4    7.48    0.36
  -1  -2   4    8.20    0.33
  -1  -2   4    7.66    0.37
  -1  -2   4    7.25    0.35
  -1  -2   4    7.61    0.38
  -1  -2   4    7.74    0.47
  -1  -2   4    8.26    0.41
   1   2  -4    6.92    0.36
   1   2  -4    7.78    0.36
   1   2  -4    7.22    0.46
   1   2  -4    8.07    0.25
   1   2  -4    7.61    0.33
   1   2  -4    7.96    0.26
   1   2  -4    7.88    0.39
  -1  -3   4   40.51    1.10
  -1  -3   4   40.45    1.26
  -1  -3   4   39.21    1.09
  -1  -3   4   41.33    1.11
  -1  -3   4   40.54    1.19
  -1  -3   4   40.30    1.09
  -1  -3   4   41.34    1.13
   1   3  -4   40.91    1.18
   1   3  -4   38.81    1.29
   1   3  -4   41.60    1.13
   1   3  -4   40.94    1.08
  -1  -4   4    3.44    0.46
  -1  -4   4    3.48    0.34
  -1  -4   4    3.57    0.31
  -1  -4   4    3.82    0.47
  -1  -4   4    3.76    0.33
  -1  -4   4    3.20    0.31
   1   4  -4    3.47    0.43
   1   4  -4    3.57    0.31
   1   4  -4    3.69    0.56
   1   4  -4    3.82    0.30
  -1  -5   4   16.10    0.72
  -1  -5   4   16.11    0.61
  -1  -5   4   15.60    0.59
  -1  -5   4   16.07    1.01
  -1  -5   4   15.35    0.75
   1   5  -4   15.00    1.08
  -1  -6   4    5.08    0.59
  -1  -6   4    5.51    0.58
  -1  -6   4    5.93    0.58
  -1  -6   4    5.09    0.85
  -1  -6   4    5.50    0.51
   1   6  -4    6.69    0.96
  -2   6   4    5.84    0.83
   2  -6  -4    4.98    0.75
   2  -6  -4    5.66    0.73
   2  -6  -4    5.42    0.53
   2  -6  -4    5.98    0.56
   2  -6  -4    7.61    1.17
  -2   5   4   13.80    0.69
  -2   5   4   14.76    0.67
  -2   5   4   16.04    1.00
   2  -5  -4   12.42    0.88
   2  -5  -4   13.29    0.70
   2  -5  -4   15.18    0.84
   2  -5  -4   14.82    0.78
   2  -5  -4   15.01    1.19
  -2   4   4    2.08    0.35
  -2   4   4    2.07    0.53
  -2   4   4    2.34    0.43
  -2   4   4    1.75    0.31
   2  -4  -4    2.11    0.56
   2  -4  -4    2.21    0.40
   2  -4  -4    2.21    0.36
   2  -4  -4    2.19    0.36
   2  -4  -4    2.06    0.33
  -2   3   4   14.43    0.46
  -2   3   4   14.88    0.65
  -2   3   4   14.11    0.61
  -2   3   4   14.59    0.45
  -2   3   4   14.46    0.45
  -2   3   4   12.93    0.72
  -2   3   4   14.77    0.62
   2  -3  -4   13.58    0.64
   2  -3  -4   14.87    0.66
   2  -3  -4   14.60    0.79
   2  -3  -4   14.00    0.61
   2  -3  -4   14.68    0.62
  -2   2   4   57.51    1.43
  -2   2   4   59.62    1.55
  -2   2   4   57.75    1.56
  -2   2   4   58.07    1.49
  -2   2   4   57.57    1.48
  -2   2   4   55.96    1.53
   2  -2  -4   57.71    1.60
   2  -2  -4   56.68    1.54
   2  -2  -4   58.85    1.55
   2  -2  -4   58.02    1.55
   2  -2  -4   55.18    1.52
   2  -2  -4   59.03    1.57
  -2   1   4   47.61    1.29
  -2   1   4   48.49    1.23
  -2   1   4   46.88    1.22
  -2   1   4   46.42    1.28
  -2   1   4   48.93    1.27
  -2   1   4   48.73    1.27
   2  -1  -4   45.92    1.29
   2  -1  -4   46.36    1.28
   2  -1  -4   47.91    1.28
   2  -1  -4   48.70    1.22
   2  -1  -4   45.13    1.27
  -2   0   4  510.82   11.77
  -2   0   4  516.72   11.77
  -2   0   4  533.23   11.79
  -2   0   4  503.60   11.78
   2   0  -4  504.36   11.76
   2   0  -4  514.74   11.78
   2   0  -4  520.79   11.78
   2   0  -4  510.53   11.76
  -2  -1   4   44.94    1.25
  -2  -1   4   45.86    1.26
  -2  -1   4   47.38    1.25
  -2  -1   4   50.37    1.27
  -2  -1   4   48.41    1.26
   2   1  -4   47.64    1.27
   2   1  -4   47.13    1.23
   2   1  -4   48.27    1.27
   2   1  -4   48.52    1.23
   2   1  -4   48.17    1.27
   2   1  -4   48.01    1.16
  -2  -2   4   53.80    1.48
  -2  -2   4   57.74    1.48
  -2  -2   4   57.48    1.47
  -2  -2   4   57.56    1.48
  -2  -2   4   60.44    1.50
  -2  -2   4   58.50    1.43
  -2  -2   4   59.91    1.59
   2   2  -4   57.68    1.43
   2   2  -4   57.88    1.36
   2   2  -4   56.77    1.46
   2   2  -4   58.96    1.49
   2   2  -4   57.94    1.48
   2   2  -4   55.28    1.57
   2   2  -4   57.60    1.36
  -2  -3   4   14.67    0.59
  -2  -3   4   13.22    0.52
  -2  -3   4   15.02    0.54
  -2  -3   4   14.70    0.70
  -2  -3   4   14.44    0.55
  -2  -3   4   14.56    0.56
   2   3  -4   14.60    0.57
   2   3  -4   15.05    0.81
   2   3  -4   14.00    0.51
   2   3  -4   13.96    0.59
  -2  -4   4    2.01    0.47
  -2  -4   4    2.43    0.38
  -2  -4   4    2.25    0.31
  -2  -4   4    2.26    0.25
  -2  -4   4    2.19    0.28
  -2  -4   4    1.73    0.24
   2   4  -4    2.52    0.38
   2   4  -4    2.31    0.55
   2   4  -4    2.40    0.20
   2   4  -4    2.16    0.19
  -2  -5   4   14.51    0.92
  -2  -5   4   13.73    0.43
  -2  -5   4   15.37    0.69
  -2  -5   4   14.96    0.44
  -2  -5   4   15.03    0.74
   2   5  -4   14.92    1.16
  -2  -6   4    5.07    0.56
  -2  -6   4    4.83    0.79
  -2  -6   4    5.81    0.60
  -2  -6   4    5.09    0.71
   2   6  -4    5.68    0.97
  -3   6   4    9.85    0.97
  -3   6   4    8.96    0.86
   3  -6  -4   11.77    1.35
   3  -6  -4   10.70    1.00
   3  -6  -4   10.19    1.00
   3  -6  -4    9.11    0.77
  -3   5   4   11.21    0.92
  -3   5   4   14.03    0.96
  -3   5   4   10.25    0.91
   3  -5  -4   10.64    1.03
   3  -5  -4   11.99    0.81
   3  -5  -4   10.60    0.94
   3  -5  -4   10.89    1.01
   3  -5  -4   11.32    0.91
  -3   4   4   23.43    0.99
  -3   4   4   22.69    1.00
  -3   4   4   24.16    0.96
   3  -4  -4   22.32    1.00
   3  -4  -4   22.18    1.23
   3  -4  -4   23.19    0.98
   3  -4  -4   22.30    0.94
   3  -4  -4   22.08    1.02
  -3   3   4   80.58    2.14
  -3   3   4   77.14    2.18
  -3   3   4   79.04    2.03
  -3   3   4   78.03    1.90
  -3   3   4   82.93    2.17
  -3   3   4   78.42    2.06
  -3   3   4   79.58    2.03
   3  -3  -4   79.97    2.17
   3  -3  -4   81.54    2.16
   3  -3  -4   81.42    2.17
   3  -3  -4   75.90    2.23
   3  -3  -4   80.39    2.15
  -3   2   4   17.79    0.73
  -3   2   4   18.27    0.77
  -3   2   4   16.51    0.66
  -3   2   4   17.99    0.71
  -3   2   4   18.11    0.69
  -3   2   4   17.79    0.59
   3  -2  -4   17.55    0.73
   3  -2  -4   17.09    0.72
   3  -2  -4   16.37    0.73
   3  -2  -4   16.96    0.76
   3  -2  -4   16.94    0.71
   3  -2  -4   16.37    0.71
  -3   1   4   94.37    2.40
  -3   1   4   91.05    2.36
  -3   1   4   94.14    2.40
  -3   1   4   92.57    2.38
  -3   1   4   91.40    2.27
   3  -1  -4   95.23    2.40
   3  -1  -4   94.79    2.35
   3  -1  -4   96.31    2.27
   3  -1  -4   93.90    2.38
   3  -1  -4   96.19    2.40
   3  -1  -4   92.69    2.40
  -3   0   4    0.39    0.18
  -3   0   4    0.18    0.22
  -3   0   4   -0.15    0.23
  -3   0   4    0.38    0.23
  -3   0   4    0.10    0.08
  -3   0   4    0.06    0.24
   3   0  -4    0.42    0.22
   3   0  -4    0.16    0.23
   3   0  -4   -0.20    0.23
   3   0  -4   -0.17    0.22
  -3  -1   4   94.35    2.34
  -3  -1   4   98.11    2.18
  -3  -1   4   90.05    2.35
  -3  -1   4   95.77    2.35
  -3  -1   4   96.35    2.36
  -3  -1   4   92.04    2.36
   3   1  -4   92.71    2.31
   3   1  -4   91.46    2.35
   3   1  -4   93.34    2.36
   3   1  -4   93.81    2.18
  -3  -2   4   17.12    0.66
  -3  -2   4   16.39    0.66
  -3  -2   4   17.46    0.63
  -3  -2   4   17.59    0.77
  -3  -2   4   17.72    0.64
  -3  -2   4   17.93    0.59
   3   2  -4   16.94    0.48
   3   2  -4   17.61    0.66
   3   2  -4   17.48    0.51
   3   2  -4   17.22    0.63
   3   2  -4   17.53    0.75
   3   2  -4   17.32    0.52
   3   2  -4   17.30    0.63
  -3  -3   4   78.10    2.07
  -3  -3   4   76.43    1.99
  -3  -3   4   77.30    1.99
  -3  -3   4   77.86    2.00
  -3  -3   4   78.62    1.98
  -3  -3   4   77.96    1.92
   3   3  -4   79.97    2.05
   3   3  -4   78.81    2.21
   3   3  -4   78.93    1.96
  -3  -4   4   22.67    0.81
  -3  -4   4   22.95    0.75
  -3  -4   4   22.00    0.83
  -3  -4   4   23.36    0.76
   3   4  -4   21.77    1.13
   3   4  -4   23.52    0.67
   3   4  -4   22.51    0.97
   3   4  -4   22.92    0.66
  -3  -5   4   13.98    0.84
  -3  -5   4   11.87    0.68
   3   5  -4   12.64    0.93
   3   5  -4   10.91    1.01
  -3  -6   4    9.72    0.94
  -3  -6   4   12.07    1.14
   3   6  -4    8.88    1.17
  -4   5   4    3.17    0.69
  -4   5   4    4.32    0.66
  -4   5   4    3.79    0.68
   4  -5  -4    3.98    0.72
   4  -5  -4    3.09    0.60
   4  -5  -4    3.60    0.76
   4  -5  -4    3.03    0.96
   4  -5  -4    2.90    0.68
  -4   4   4   31.01    1.18
  -4   4   4   31.46    0.99
  -4   4   4   30.53    1.02
  -4   4   4   30.57    1.29
   4  -4  -4   31.13    1.43
   4  -4  -4   30.79    1.33
   4  -4  -4   30.69    1.30
   4  -4  -4   29.94    1.24
   4  -4  -4   28.59    1.23
  -4   3   4   13.49    0.71
  -4   3   4   15.44    0.83
  -4   3   4   15.04    0.87
  -4   3   4   13.11    0.50
  -4   3   4   13.14    0.74
   4  -3  -4   13.94    0.90
   4  -3  -4   12.26    0.80
   4  -3  -4   14.11    0.82
   4  -3  -4   11.89    0.84
   4  -3  -4   13.96    0.87
  -4   2   4    9.92    0.66
  -4   2   4   10.40    0.73
  -4   2   4    9.40    0.48
  -4   2   4    9.60    0.66
  -4   2   4    9.80    0.62
   4  -2  -4   10.16    0.71
   4  -2  -4   10.58    0.72
   4  -2  -4   10.40    0.66
   4  -2  -4   10.51    0.64
   4  -2  -4    9.62    0.61
   4  -2  -4    9.87    0.66
  -4   1   4   69.76    1.94
  -4   1   4   71.92    1.96
  -4   1   4   71.10    1.98
  -4   1   4   73.47    1.98
   4  -1  -4   73.15    1.89
   4  -1  -4   72.57    1.76
   4  -1  -4   70.42    1.98
   4  -1  -4   71.26    1.96
   4  -1  -4   69.15    1.96
   4  -1  -4   68.81    1.93
  -4   0   4   13.47    0.70
  -4   0   4   14.96    0.66
  -4   0   4   14.02    0.68
  -4   0   4   14.72    0.60
  -4   0   4   15.63    0.72
   4   0  -4   15.24    0.70
   4   0  -4   14.03    0.53
   4   0  -4   14.97    0.65
   4   0  -4   13.94    0.70
   4   0  -4   14.59    0.68
  -4  -1   4   70.62    1.92
  -4  -1   4   72.46    1.93
  -4  -1   4   70.38    1.92
  -4  -1   4   68.30    1.89
  -4  -1   4   72.40    1.90
   4   1  -4   70.82    1.93
   4   1  -4   70.20    1.85
   4   1  -4   70.32    1.66
   4   1  -4   72.68    1.87
   4   1  -4   71.82    1.91
  -4  -2   4    9.54    0.60
  -4  -2   4    9.52    0.54
  -4  -2   4    9.94    0.60
  -4  -2   4   10.34    0.56
  -4  -2   4   10.95    0.43
   4   2  -4    9.87    0.56
   4   2  -4    9.81    0.45
   4   2  -4    9.90    0.59
   4   2  -4   10.30    0.43
   4   2  -4   10.15    0.57
  -4  -3   4   13.22    0.64
  -4  -3   4   13.57    0.72
  -4  -3   4   13.62    0.66
  -4  -3   4   13.33    0.61
  -4  -3   4   13.25    0.70
   4   3  -4   14.47    0.62
   4   3  -4   13.39    0.87
  -4  -4   4   30.05    0.85
  -4  -4   4   30.68    1.06
  -4  -4   4   29.02    1.02
  -4  -4   4   29.51    0.97
  -4  -4   4   27.71    0.92
   4   4  -4   29.32    1.34
   4   4  -4   29.65    1.18
   4   4  -4   29.97    0.87
   4   4  -4   30.50    0.88
  -4  -5   4    3.69    0.42
  -4  -5   4    3.37    0.50
  -4  -5   4    3.45    0.47
   4   5  -4    3.80    0.80
   4   5  -4    4.01    0.66
  -5   5   4    7.44    0.83
  -5   5   4   10.22    1.00
   5  -5  -4    8.10    0.89
   5  -5  -4    9.18    1.05
   5  -5  -4    8.86    1.07
   5  -5  -4    9.04    1.01
   5  -5  -4    8.56    1.22
  -5   4   4    0.96    0.63
  -5   4   4    0.31    0.47
  -5   4   4    0.63    0.42
  -5   4   4    0.84    0.57
  -5   4   4    1.51    0.54
   5  -4  -4   -0.35    0.62
   5  -4  -4    0.05    0.62
   5  -4  -4    0.13    0.59
   5  -4  -4    0.54    0.56
   5  -4  -4    0.90    0.76
  -5   3   4   13.24    1.01
  -5   3   4   11.02    0.54
  -5   3   4   11.51    0.85
  -5   3   4   10.07    0.78
   5  -3  -4   11.52    0.85
   5  -3  -4    9.80    0.94
   5  -3  -4   11.43    0.89
   5  -3  -4    7.93    0.77
   5  -3  -4    9.99    0.96
  -5   2   4   15.60    0.84
  -5   2   4   13.37    0.88
  -5   2   4   14.66    0.92
  -5   2   4   13.70    0.85
   5  -2  -4   14.52    0.89
   5  -2  -4   14.09    0.86
   5  -2  -4   13.89    0.84
   5  -2  -4   15.06    0.84
   5  -2  -4   13.86    0.74
   5  -2  -4   15.17    0.95
  -5   1   4    2.69    0.51
  -5   1   4    2.43    0.45
  -5   1   4    2.69    0.42
  -5   1   4    2.37    0.44
   5  -1  -4    2.90    0.49
   5  -1  -4    3.12    0.50
   5  -1  -4    2.77    0.38
   5  -1  -4    2.94    0.42
   5  -1  -4    3.08    0.46
   5  -1  -4    3.20    0.31
  -5   0   4    0.07    0.37
  -5   0   4    0.25    0.31
  -5   0   4    0.02    0.34
  -5   0   4    0.03    0.34
  -5   0   4    0.62    0.34
   5   0  -4   -0.71    0.30
   5   0  -4   -0.41    0.20
   5   0  -4    0.20    0.30
   5   0  -4    0.29    0.38
   5   0  -4    0.32    0.36
  -5  -1   4    2.84    0.43
  -5  -1   4    3.17    0.44
  -5  -1   4    2.61    0.43
  -5  -1   4    3.76    0.43
   5   1  -4    2.58    0.40
   5   1  -4    3.27    0.39
   5   1  -4    3.55    0.46
   5   1  -4    2.64    0.39
   5   1  -4    2.96    0.18
  -5  -2   4   15.12    0.74
  -5  -2   4   14.40    0.80
  -5  -2   4   14.71    0.74
  -5  -2   4   15.27    0.80
   5   2  -4   14.26    0.63
   5   2  -4   15.13    0.60
   5   2  -4   15.08    0.80
   5   2  -4   15.10    0.80
   5   2  -4   15.47    0.75
  -5  -3   4   10.76    0.64
  -5  -3   4   12.13    0.78
  -5  -3   4    9.95    0.69
  -5  -3   4   10.41    0.72
  -5  -3   4   10.01    0.63
   5   3  -4   11.30    0.81
   5   3  -4   11.32    0.73
   5   3  -4   11.20    0.66
  -5  -4   4    0.20    0.37
  -5  -4   4    1.27    0.42
  -5  -4   4    0.55    0.44
  -5  -4   4    0.42    0.29
   5   4  -4    1.12    0.55
   5   4  -4    0.56    0.29
   5   4  -4    0.96    0.29
  -5  -5   4    7.93    0.50
  -5  -5   4    8.81    0.73
  -5  -5   4    8.61    0.69
   5   5  -4    8.28    0.84
  -6   5   4    7.99    0.91
  -6   5   4    7.51    1.05
  -6   5   4    8.98    1.09
   6  -5  -4    9.93    1.24
   6  -5  -4    9.02    1.36
   6  -5  -4    9.38    1.19
  -6   4   4    2.29    0.84
  -6   4   4    1.69    0.58
  -6   4   4    1.94    0.71
  -6   4   4    1.98    0.67
   6  -4  -4    0.71    0.72
   6  -4  -4    2.14    0.87
   6  -4  -4    1.47    0.80
   6  -4  -4    1.59    0.71
   6  -4  -4    2.80    0.97
  -6   3   4    8.14    0.60
  -6   3   4    7.03    0.85
  -6   3   4    7.12    0.81
  -6   3   4    8.73    0.79
  -6   3   4    7.42    0.74
   6  -3  -4    6.85    0.76
   6  -3  -4    7.51    0.85
   6  -3  -4    7.74    0.87
   6  -3  -4    7.59    0.82
   6  -3  -4    7.40    0.83
  -6   2   4   15.83    1.13
  -6   2   4   15.10    1.07
  -6   2   4   15.34    0.97
  -6   2   4   15.09    0.99
   6  -2  -4   14.68    0.79
   6  -2  -4   10.83    0.97
   6  -2  -4   12.40    0.97
   6  -2  -4   16.03    1.13
   6  -2  -4   13.74    0.96
  -6   1   4   44.30    1.52
  -6   1   4   43.19    1.58
  -6   1   4   42.54    1.54
  -6   1   4   41.69    1.55
   6  -1  -4   42.52    1.56
   6  -1  -4   42.49    1.51
   6  -1  -4   43.33    1.37
   6  -1  -4   42.79    1.52
   6  -1  -4   43.49    1.59
  -6   0   4    1.58    0.52
  -6   0   4    1.50    0.46
  -6   0   4    1.14    0.39
  -6   0   4    1.48    0.49
   6   0  -4    1.65    0.43
   6   0  -4    1.45    0.45
   6   0  -4    1.09    0.48
   6   0  -4    1.44    0.30
   6   0  -4    1.57    0.54
  -6  -1   4   40.93    1.45
  -6  -1   4   43.57    1.51
  -6  -1   4   42.50    1.47
  -6  -1   4   42.63    1.52
   6   1  -4   41.88    1.46
   6   1  -4   41.81    1.36
   6   1  -4   42.69    1.50
   6   1  -4   42.70    1.39
  -6  -2   4   15.94    0.87
  -6  -2   4   14.10    0.93
  -6  -2   4   15.97    0.86
  -6  -2   4   13.92    0.93
   6   2  -4   14.78    0.95
   6   2  -4   14.53    0.90
   6   2  -4   14.03    0.73
   6   2  -4   14.28    0.67
  -6  -3   4    6.89    0.67
  -6  -3   4    7.86    0.72
  -6  -3   4    7.10    0.69
  -6  -3   4    8.27    0.80
   6   3  -4    7.68    0.66
   6   3  -4    7.66    0.74
  -6  -4   4    2.23    0.52
  -6  -4   4    2.92    0.64
  -6  -4   4    2.53    0.58
  -6  -4   4    2.45    0.44
   6   4  -4    1.86    0.58
   6   4  -4    3.26    0.73
  -6  -5   4   10.10    0.92
  -6  -5   4    9.21    0.86
  -6  -5   4    8.88    0.70
   6   5  -4    9.85    0.99
  -7   4   4    6.55    1.21
  -7   4   4    5.42    0.97
  -7   4   4    6.61    0.86
   7  -4  -4    7.54    1.17
   7  -4  -4    6.48    1.12
   7  -4  -4    5.59    1.16
  -7   3   4    1.90    0.82
  -7   3   4    3.19    0.73
  -7   3   4    2.75    0.81
  -7   3   4    2.57    0.47
   7  -3  -4    2.16    0.78
   7  -3  -4    1.97    0.79
   7  -3  -4    2.67    0.88
   7  -3  -4    1.31    0.79
   7  -3  -4    1.66    0.88
  -7   2   4    2.28    0.77
  -7   2   4    1.81    0.62
  -7   2   4    2.05    0.66
  -7   2   4    2.43    0.80
   7  -2  -4    2.05    0.74
   7  -2  -4    2.72    0.44
   7  -2  -4    1.16    0.65
   7  -2  -4    2.68    0.81
   7  -2  -4    1.91    0.65
   7  -2  -4    2.29    0.63
  -7   1   4    3.67    0.76
  -7   1   4    3.34    0.70
  -7   1   4    4.79    0.69
  -7   1   4    3.87    0.65
   7  -1  -4    4.35    0.69
   7  -1  -4    3.83    0.67
   7  -1  -4    3.82    0.55
   7  -1  -4    4.13    0.72
   7  -1  -4    3.05    0.76
  -7   0   4    0.39    0.61
  -7   0   4   -0.34    0.57
  -7   0   4    0.69    0.54
   7   0  -4   -0.29    0.61
   7   0  -4    0.01    0.31
   7   0  -4    0.17    0.48
   7   0  -4    0.02    0.46
   7   0  -4   -0.42    0.55
  -7  -1   4    3.79    0.68
  -7  -1   4    3.19    0.65
  -7  -1   4    3.82    0.64
  -7  -1   4    3.59    0.61
   7   1  -4    2.83    0.51
   7   1  -4    3.94    0.72
   7   1  -4    3.13    0.58
   7   1  -4    2.96    0.69
  -7  -2   4    2.06    0.67
  -7  -2   4    2.63    0.57
  -7  -2   4    1.88    0.53
  -7  -2   4    1.68    0.62
   7   2  -4    2.04    0.57
   7   2  -4    1.84    0.38
   7   2  -4    2.26    0.67
   7   2  -4    1.35    0.59
   7   2  -4    2.08    0.47
  -7  -3   4    3.68    0.67
  -7  -3   4    2.88    0.58
  -7  -3   4    3.20    0.66
  -7  -3   4    2.65    0.71
   7   3  -4    2.26    0.57
   7   3  -4    2.05    0.67
   7   3  -4    3.19    0.67
  -7  -4   4    8.21    0.89
  -7  -4   4    5.28    0.87
  -7  -4   4    7.54    0.78
   7   4  -4    7.56    0.93
   7   4  -4    7.25    0.67
  -8   3   4    0.31    0.89
  -8   3   4   -0.03    0.60
  -8   3   4    1.54    0.50
  -8   3   4   -0.08    0.95
   8  -3  -4   -0.35    1.09
   8  -3  -4    0.41    1.02
   8  -3  -4   -0.68    1.05
   8  -3  -4    0.85    1.03
  -8   2   4    6.39    1.11
  -8   2   4    6.04    0.96
  -8   2   4    6.53    1.03
  -8   2   4    6.80    1.04
   8  -2  -4    4.04    0.92
   8  -2  -4    6.66    0.89
   8  -2  -4    7.09    1.15
   8  -2  -4    3.88    0.88
   8  -2  -4    5.83    1.04
  -8   1   4    4.49    0.88
  -8   1   4    3.59    0.79
  -8   1   4    5.39    0.99
  -8   1   4    3.83    0.85
   8  -1  -4    5.72    1.00
   8  -1  -4    4.66    0.66
   8  -1  -4    4.76    0.87
   8  -1  -4    5.12    0.86
   8  -1  -4    4.09    0.91
  -8   0   4    4.66    0.91
  -8   0   4    4.22    0.86
  -8   0   4    4.47    0.83
  -8   0   4    5.15    0.80
   8   0  -4    3.97    0.46
   8   0  -4    4.97    0.81
   8   0  -4    4.21    0.80
   8   0  -4    5.21    0.75
   8   0  -4    4.82    0.92
  -8  -1   4    4.12    0.79
  -8  -1   4    3.78    0.82
  -8  -1   4    4.28    0.88
  -8  -1   4    3.42    0.76
   8   1  -4    4.24    0.75
   8   1  -4    4.52    0.68
   8   1  -4    4.48    0.79
   8   1  -4    4.51    0.91
  -8  -2   4    6.50    0.82
  -8  -2   4    5.56    0.88
  -8  -2   4    5.56    0.90
  -8  -2   4    4.82    0.83
   8   2  -4    6.81    0.68
   8   2  -4    5.15    0.79
   8   2  -4    8.24    0.99
   8   2  -4    7.58    0.74
   8   2  -4    6.95    0.87
  -8  -3   4    1.94    0.83
  -8  -3   4   -1.17    0.88
  -8  -3   4   -0.39    0.64
  -8  -3   4    0.38    0.80
   8   3  -4   -1.01    0.73
   8   3  -4    0.92    0.70
  -9   2   4    3.24    1.20
   9  -2  -4    2.82    1.37
   9  -2  -4    0.81    1.23
   9  -2  -4    2.26    0.98
  -9   1   4    3.15    1.19
  -9   1   4    3.28    1.13
   9  -1  -4    2.23    0.73
   9  -1  -4    3.12    1.23
   9  -1  -4    1.81    1.09
  -9   0   4    0.05    0.98
  -9   0   4   -1.05    0.97
  -9   0   4   -1.05    1.01
   9   0  -4   -0.39    0.40
   9   0  -4    0.84    0.84
   9   0  -4    0.48    0.96
   9   0  -4   -0.47    1.09
  -9  -1   4    4.05    1.09
  -9  -1   4    3.33    1.04
  -9  -1   4    2.58    1.04
   9   1  -4    1.76    0.89
   9   1  -4    2.08    1.10
   9   1  -4    2.37    0.75
  -9  -2   4    0.61    1.01
  -9  -2   4    1.30    1.07
  -9  -2   4    3.23    1.33
   9   2  -4    2.14    0.68
   9   2  -4    1.08    1.04
   9   2  -4    3.08    0.94
   9   2   5   14.35    1.30
  -9  -2  -5   10.19    1.44
  -9  -2  -5   14.23    1.38
   9   1   5    7.52    1.20
   9   1   5    8.78    0.99
   9   1   5    9.14    1.12
  -9  -1  -5    9.58    1.18
  -9  -1  -5    7.09    1.29
  -9  -1  -5    8.81    1.20
  -9  -1  -5    8.06    1.19
   9   0   5   -0.41    0.93
   9   0   5   -0.17    1.07
   9   0   5    0.46    0.80
  -9   0  -5   -0.82    0.97
  -9   0  -5    1.35    1.05
  -9   0  -5    0.04    0.97
  -9   0  -5   -1.26    0.98
   9  -1   5    8.54    1.40
   9  -1   5    8.21    0.95
   9  -1   5    8.41    1.25
  -9   1  -5    9.46    1.27
  -9   1  -5    9.05    1.28
  -9   1  -5    7.67    1.11
  -9   1  -5    8.06    1.34
   9  -2   5   11.78    1.49
   9  -2   5   16.12    1.34
  -9   2  -5   14.04    1.22
  -9   2  -5   10.68    1.41
   8   3   5    0.93    0.39
   8   3   5    1.33    0.65
   8   3   5    3.53    0.95
  -8  -3  -5    1.89    0.73
  -8  -3  -5    3.59    0.85
  -8  -3  -5    2.86    0.84
  -8  -3  -5    1.34    1.06
   8   2   5    7.88    0.55
   8   2   5    7.72    0.64
   8   2   5    6.86    0.53
   8   2   5    8.49    0.98
   8   2   5    7.68    0.91
   8   2   5    5.90    0.79
  -8  -2  -5    8.99    1.15
  -8  -2  -5    7.76    0.84
  -8  -2  -5    7.15    0.93
  -8  -2  -5    8.37    0.96
  -8  -2  -5    8.37    0.93
   8   1   5    2.92    0.80
   8   1   5    1.76    0.65
   8   1   5    2.37    0.76
   8   1   5    3.30    0.34
   8   1   5    2.26    0.72
   8   1   5    2.52    0.57
  -8  -1  -5    4.13    0.91
  -8  -1  -5    1.77    0.79
  -8  -1  -5    2.71    0.75
  -8  -1  -5    4.63    0.75
  -8  -1  -5    2.59    0.80
   8   0   5   10.82    1.08
   8   0   5   10.61    1.08
   8   0   5   10.43    0.90
   8   0   5   11.32    1.12
   8   0   5   13.10    1.24
  -8   0  -5   11.81    1.06
  -8   0  -5   10.57    1.02
  -8   0  -5   11.18    0.80
  -8   0  -5    9.55    1.03
  -8   0  -5   12.76    1.12
  -8   0  -5   12.46    1.15
   8  -1   5    2.76    0.76
   8  -1   5    2.34    0.89
   8  -1   5    2.13    0.91
   8  -1   5    3.63    0.84
   8  -1   5    1.65    0.65
  -8   1  -5    2.33    0.62
  -8   1  -5    1.17    0.86
  -8   1  -5    1.70    0.77
  -8   1  -5    2.43    0.81
  -8   1  -5    2.85    0.80
  -8   1  -5    2.20    0.87
   8  -2   5    9.22    1.18
   8  -2   5    8.08    1.09
   8  -2   5    7.24    1.17
   8  -2   5    9.26    1.02
  -8   2  -5    6.25    0.86
  -8   2  -5   10.62    1.22
  -8   2  -5    6.57    1.11
  -8   2  -5    7.31    1.09
  -8   2  -5    6.72    0.92
  -8   2  -5    8.40    0.88
   8  -3   5    2.36    1.15
   8  -3   5    3.24    1.17
   8  -3   5    1.76    1.15
   8  -3   5    2.93    1.08
  -8   3  -5    3.14    1.14
  -8   3  -5    2.85    0.64
  -8   3  -5    3.08    1.24
   7   4   5   14.95    1.13
   7   4   5   13.88    1.27
  -7  -4  -5   15.26    1.27
  -7  -4  -5   15.59    0.95
  -7  -4  -5   16.44    1.26
  -7  -4  -5   13.64    1.46
   7   3   5   16.17    1.04
   7   3   5   15.81    0.88
   7   3   5   16.51    0.96
   7   3   5   16.61    1.22
  -7  -3  -5   17.25    1.59
  -7  -3  -5   16.09    1.05
  -7  -3  -5   17.58    0.97
  -7  -3  -5   16.50    1.17
  -7  -3  -5   15.49    1.13
   7   2   5    7.91    0.69
   7   2   5    8.21    0.47
   7   2   5    7.83    0.54
   7   2   5    7.53    0.57
   7   2   5    6.80    0.72
   7   2   5    7.41    0.84
  -7  -2  -5    6.22    0.68
  -7  -2  -5    6.28    0.89
  -7  -2  -5    7.73    0.77
  -7  -2  -5    7.99    0.76
  -7  -2  -5    6.93    0.76
   7   1   5   16.81    1.04
   7   1   5   17.94    0.70
   7   1   5   18.97    0.99
   7   1   5   16.90    0.92
   7   1   5   18.32    1.16
  -7  -1  -5   14.54    1.06
  -7  -1  -5   17.52    1.11
  -7  -1  -5   14.97    1.11
  -7  -1  -5   17.18    0.69
  -7  -1  -5   19.06    1.21
  -7  -1  -5   17.08    1.06
   7   0   5   -0.39    0.58
   7   0   5   -0.17    0.52
   7   0   5    1.01    0.48
   7   0   5    0.19    0.39
  -7   0  -5   -0.30    0.33
  -7   0  -5   -0.34    0.57
  -7   0  -5    0.51    0.58
  -7   0  -5    0.00    0.57
  -7   0  -5    0.49    0.55
  -7   0  -5   -0.05    0.49
   7  -1   5   17.34    1.31
   7  -1   5   16.56    1.01
   7  -1   5   17.25    1.15
   7  -1   5   18.60    1.23
  -7   1  -5   19.44    1.19
  -7   1  -5   18.31    1.14
  -7   1  -5   17.62    0.96
  -7   1  -5   16.87    1.10
  -7   1  -5   18.85    1.24
   7  -2   5    7.27    0.91
   7  -2   5    7.91    0.91
   7  -2   5    8.55    0.99
   7  -2   5    9.06    0.86
   7  -2   5    8.29    0.86
  -7   2  -5    7.64    0.88
  -7   2  -5    6.00    0.79
  -7   2  -5    8.48    0.78
  -7   2  -5    7.10    0.69
  -7   2  -5    7.48    0.89
  -7   2  -5    8.37    0.99
   7  -3   5   16.34    1.39
   7  -3   5   15.45    1.37
   7  -3   5   17.00    1.59
   7  -3   5   15.60    1.22
   7  -3   5   19.62    1.58
  -7   3  -5   18.27    1.28
  -7   3  -5   16.10    1.27
  -7   3  -5   19.67    1.45
  -7   3  -5   21.01    1.62
  -7   3  -5   17.36    0.94
  -7   3  -5   15.92    1.37
   7  -4   5   12.83    1.39
   7  -4   5   15.14    1.50
   7  -4   5   15.11    1.44
   7  -4   5   13.51    1.39
  -7   4  -5   12.88    1.22
  -7   4  -5   16.38    1.48
  -7   4  -5   14.62    1.18
   6   4   5    1.58    0.79
   6   4   5    1.96    0.60
  -6  -4  -5    1.49    0.37
  -6  -4  -5    1.76    0.55
  -6  -4  -5    1.72    0.52
  -6  -4  -5    1.99    0.40
  -6  -4  -5    2.47    0.89
   6   3   5    2.40    0.39
   6   3   5    2.66    0.38
   6   3   5    1.95    0.65
   6   3   5    2.56    0.49
  -6  -3  -5    2.20    0.75
  -6  -3  -5    2.39    0.46
  -6  -3  -5    1.97    0.47
  -6  -3  -5    1.67    0.37
  -6  -3  -5    3.41    0.55
   6   2   5    8.38    0.70
   6   2   5    7.34    0.75
   6   2   5    7.16    0.55
   6   2   5    8.59    0.76
   6   2   5    7.64    0.37
   6   2   5    7.91    0.42
  -6  -2  -5    7.06    0.36
  -6  -2  -5    6.92    0.79
  -6  -2  -5    7.87    0.65
  -6  -2  -5    7.42    0.68
  -6  -2  -5    7.59    0.68
  -6  -2  -5    7.29    0.65
   6   1   5   -0.22    0.31
   6   1   5   -0.38    0.23
   6   1   5    0.02    0.39
   6   1   5   -0.15    0.44
   6   1   5    0.01    0.36
  -6  -1  -5    0.23    0.46
  -6  -1  -5    0.11    0.39
  -6  -1  -5   -0.19    0.44
  -6  -1  -5   -0.27    0.52
  -6  -1  -5   -0.02    0.35
  -6  -1  -5    0.47    0.23
   6   0   5   34.05    1.12
   6   0   5   32.76    1.32
   6   0   5   33.57    1.22
   6   0   5   33.07    1.23
  -6   0  -5   34.23    1.27
  -6   0  -5   33.65    1.30
  -6   0  -5   34.19    1.34
  -6   0  -5   33.54    1.09
  -6   0  -5   32.07    1.29
  -6   0  -5   32.13    1.30
   6  -1   5    0.01    0.50
   6  -1   5    0.54    0.44
   6  -1   5   -0.07    0.44
   6  -1   5    0.04    0.49
   6  -1   5    0.06    0.41
  -6   1  -5    0.70    0.54
  -6   1  -5    0.91    0.43
  -6   1  -5   -0.59    0.35
  -6   1  -5   -0.10    0.48
  -6   1  -5    0.41    0.46
   6  -2   5    9.59    0.92
   6  -2   5    7.13    0.80
   6  -2   5    6.82    0.71
   6  -2   5    9.24    0.84
  -6   2  -5    8.40    0.77
  -6   2  -5    7.88    0.68
  -6   2  -5    7.13    0.75
  -6   2  -5    8.35    0.75
  -6   2  -5    8.79    0.84
   6  -3   5    2.23    0.73
   6  -3   5    3.41    0.66
   6  -3   5    2.64    0.74
   6  -3   5    3.53    0.70
   6  -3   5    2.40    0.75
  -6   3  -5    2.25    0.64
  -6   3  -5    2.57    0.76
  -6   3  -5    1.77    0.66
  -6   3  -5    2.27    0.39
  -6   3  -5    1.78    0.62
   6  -4   5    1.92    0.82
   6  -4   5    1.83    0.88
   6  -4   5    0.80    0.77
   6  -4   5    1.87    0.94
   6  -4   5    1.21    0.82
  -6   4  -5    1.65    0.90
  -6   4  -5    2.28    0.84
  -6   4  -5    1.51    0.69
  -6   4  -5    3.02    0.79
   5   5   5    0.02    0.65
   5   5   5   -0.61    0.74
  -5  -5  -5   -0.35    0.37
  -5  -5  -5    0.60    0.41
  -5  -5  -5    0.33    0.44
  -5  -5  -5    0.48    0.84
   5   4   5   32.73    1.45
   5   4   5   31.20    1.33
  -5  -4  -5   32.84    1.12
  -5  -4  -5   31.76    0.95
  -5  -4  -5   32.01    1.08
  -5  -4  -5   32.79    0.89
  -5  -4  -5   31.74    0.87
  -5  -4  -5   30.73    1.52
  -5  -4  -5   33.32    0.99
   5   3   5   14.54    0.63
   5   3   5   13.92    0.82
   5   3   5   15.56    0.97
  -5  -3  -5   14.17    0.69
  -5  -3  -5   13.94    0.52
  -5  -3  -5   13.45    0.64
  -5  -3  -5   15.84    1.05
  -5  -3  -5   14.03    0.71
  -5  -3  -5   13.59    0.75
   5   2   5    2.08    0.39
   5   2   5    1.80    0.33
   5   2   5    1.72    0.48
   5   2   5    2.52    0.35
  -5  -2  -5    1.57    0.52
  -5  -2  -5    1.59    0.36
  -5  -2  -5    1.23    0.37
  -5  -2  -5    2.03    0.36
  -5  -2  -5    2.40    0.23
  -5  -2  -5    1.31    0.31
   5   1   5   31.29    1.03
   5   1   5   31.67    1.13
   5   1   5   31.40    1.16
   5   1   5   32.70    1.10
   5   1   5   30.50    1.00
  -5  -1  -5   32.17    1.10
  -5  -1  -5   31.03    1.09
  -5  -1  -5   30.17    1.13
  -5  -1  -5   31.50    1.21
  -5  -1  -5   29.87    0.91
  -5  -1  -5   30.55    1.11
   5   0   5    0.03    0.33
   5   0   5   -0.29    0.30
   5   0   5    0.24    0.38
   5   0   5    0.03    0.25
   5   0   5   -0.19    0.29
  -5   0  -5    0.54    0.38
  -5   0  -5    0.03    0.22
  -5   0  -5    0.31    0.33
  -5   0  -5   -0.26    0.32
  -5   0  -5    0.18    0.36
  -5   0  -5   -0.35    0.35
   5  -1   5   31.36    1.24
   5  -1   5   32.05    1.19
   5  -1   5   31.89    1.20
   5  -1   5   30.83    1.15
   5  -1   5   31.75    1.12
  -5   1  -5   32.35    1.12
  -5   1  -5   33.95    1.18
  -5   1  -5   30.15    1.20
  -5   1  -5   32.04    1.20
  -5   1  -5   31.27    1.06
  -5   1  -5   31.42    1.19
   5  -2   5    2.35    0.55
   5  -2   5    1.18    0.42
   5  -2   5    2.14    0.52
   5  -2   5    2.05    0.51
   5  -2   5    1.91    0.49
  -5   2  -5    1.92    0.54
  -5   2  -5    2.27    0.44
  -5   2  -5    1.91    0.50
  -5   2  -5    1.89    0.49
  -5   2  -5    1.22    0.33
  -5   2  -5    1.98    0.43
   5  -3   5   14.37    0.97
   5  -3   5   13.91    1.02
   5  -3   5   15.07    1.02
   5  -3   5   15.84    1.09
   5  -3   5   15.95    0.97
  -5   3  -5   15.05    1.01
  -5   3  -5   15.29    0.98
  -5   3  -5   14.88    0.61
  -5   3  -5   15.34    0.93
  -5   3  -5   14.38    1.02
   5  -4   5   34.69    1.56
   5  -4   5   27.09    1.44
   5  -4   5   31.04    1.59
   5  -4   5   33.12    1.48
   5  -4   5   30.98    1.50
  -5   4  -5   33.35    1.56
  -5   4  -5   32.43    1.36
  -5   4  -5   32.69    1.29
  -5   4  -5   29.11    1.43
  -5   4  -5   31.41    1.46
   5  -5   5    0.41    0.84
   5  -5   5    1.81    0.80
   5  -5   5   -1.28    0.97
   5  -5   5    0.06    0.86
  -5   5  -5    0.77    0.84
  -5   5  -5   -0.94    0.70
  -5   5  -5    0.84    0.55
  -5   5  -5    0.01    0.40
   4   5   5    1.15    0.66
   4   5   5    0.97    0.72
  -4  -5  -5    2.16    0.50
  -4  -5  -5    2.05    0.28
  -4  -5  -5    1.67    0.72
  -4  -5  -5    2.10    0.33
   4   4   5   13.44    0.95
   4   4   5   12.43    0.91
  -4  -4  -5   12.67    1.07
  -4  -4  -5   12.06    0.59
  -4  -4  -5   12.00    0.54
  -4  -4  -5   11.92    0.69
   4   3   5   17.68    0.59
   4   3   5   18.47    0.87
   4   3   5   18.55    0.59
   4   3   5   18.14    1.00
  -4  -3  -5   19.59    0.64
  -4  -3  -5   17.43    0.65
  -4  -3  -5   20.10    1.05
  -4  -3  -5   18.95    0.68
  -4  -3  -5   17.66    0.70
   4   2   5    8.85    0.53
   4   2   5    9.00    0.52
   4   2   5    8.70    0.48
   4   2   5    8.98    0.66
  -4  -2  -5    8.62    0.50
  -4  -2  -5    9.20    0.49
  -4  -2  -5    8.41    0.52
  -4  -2  -5    9.02    0.72
  -4  -2  -5    9.76    0.42
  -4  -2  -5    8.11    0.54
   4   1   5   20.58    0.79
   4   1   5   19.27    0.76
   4   1   5   20.18    0.69
   4   1   5   21.23    0.71
   4   1   5   20.81    0.82
  -4  -1  -5   20.60    0.79
  -4  -1  -5   19.73    0.65
  -4  -1  -5   18.52    0.74
  -4  -1  -5   20.19    0.86
  -4  -1  -5   18.34    0.77
  -4  -1  -5   19.69    0.75
   4   0   5  202.29    4.92
   4   0   5  201.47    4.87
   4   0   5  206.69    4.89
   4   0   5  206.26    4.93
   4   0   5  201.92    4.81
  -4   0  -5  203.77    4.81
  -4   0  -5  208.62    4.93
  -4   0  -5  197.97    4.90
  -4   0  -5  204.26    4.92
  -4   0  -5  201.86    4.90
  -4   0  -5  205.61    4.91
   4  -1   5   20.39    0.85
   4  -1   5   19.61    0.84
   4  -1   5   20.92    0.85
   4  -1   5   20.74    0.82
   4  -1   5   18.90    0.86
  -4   1  -5   19.84    0.76
  -4   1  -5   20.10    0.87
  -4   1  -5   20.78    0.85
  -4   1  -5   19.80    0.81
  -4   1  -5   19.41    0.84
  -4   1  -5   20.15    0.78
   4  -2   5    8.45    0.68
   4  -2   5    9.07    0.67
   4  -2   5    8.37    0.69
   4  -2   5    9.07    0.71
   4  -2   5    8.47    0.66
  -4   2  -5    8.98    0.66
  -4   2  -5    9.73    0.69
  -4   2  -5    8.93    0.69
  -4   2  -5    9.47    0.65
  -4   2  -5    9.72    0.74
  -4   2  -5    9.46    0.50
   4  -3   5   19.68    1.03
   4  -3   5   19.09    1.01
   4  -3   5   17.80    1.00
   4  -3   5   19.72    0.98
   4  -3   5   18.79    0.93
  -4   3  -5   18.23    0.88
  -4   3  -5   19.20    0.93
  -4   3  -5   17.90    1.00
  -4   3  -5   17.89    0.94
  -4   3  -5   18.05    0.58
  -4   3  -5   20.00    1.00
   4  -4   5   12.69    0.98
   4  -4   5   13.13    0.98
   4  -4   5   14.50    1.17
   4  -4   5   12.45    0.98
   4  -4   5   11.24    0.93
  -4   4  -5   10.23    0.88
  -4   4  -5   11.64    0.84
  -4   4  -5   12.89    1.06
  -4   4  -5   12.02    0.76
   4  -5   5    2.32    0.66
   4  -5   5    1.12    0.90
   4  -5   5    1.37    0.72
   4  -5   5    0.71    0.77
   4  -5   5    2.12    0.74
  -4   5  -5    1.93    0.65
  -4   5  -5    0.71    0.75
  -4   5  -5    0.72    0.36
  -4   5  -5   -0.69    0.66
  -4   5  -5    1.16    0.71
   3   6   5    5.24    0.98
   3   6   5    5.60    0.99
  -3  -6  -5    7.61    0.88
  -3  -6  -5    4.72    0.91
   3   5   5   20.46    1.27
   3   5   5   21.22    1.25
  -3  -5  -5   20.30    0.58
  -3  -5  -5   20.95    1.20
  -3  -5  -5   20.97    1.08
  -3  -5  -5   20.07    0.57
   3   4   5   10.22    0.84
   3   4   5    9.89    0.79
  -3  -4  -5    9.21    0.86
  -3  -4  -5    9.58    0.38
  -3  -4  -5    9.59    0.41
  -3  -4  -5    8.72    0.68
   3   3   5   17.72    0.92
   3   3   5   18.38    0.80
  -3  -3  -5   17.85    0.91
  -3  -3  -5   17.23    0.58
  -3  -3  -5   17.06    0.56
  -3  -3  -5   16.57    0.53
  -3  -3  -5   18.81    0.54
   3   2   5   44.91    1.34
   3   2   5   44.90    1.18
   3   2   5   45.83    1.29
  -3  -2  -5   43.55    1.19
  -3  -2  -5   44.81    1.19
  -3  -2  -5   45.62    1.37
  -3  -2  -5   44.45    1.20
  -3  -2  -5   44.45    1.20
  -3  -2  -5   44.39    1.38
   3   1   5   18.93    0.67
   3   1   5   19.19    0.68
   3   1   5   19.33    0.61
   3   1   5   18.29    0.61
   3   1   5   18.77    0.73
  -3  -1  -5   18.49    0.66
  -3  -1  -5   19.01    0.69
  -3  -1  -5   18.24    0.66
  -3  -1  -5   18.70    0.78
  -3  -1  -5   18.28    0.68
  -3  -1  -5   18.74    0.60
   3   0   5   -0.14    0.24
   3   0   5   -0.09    0.20
   3   0   5   -0.04    0.21
   3   0   5   -0.11    0.21
  -3   0  -5   -0.28    0.21
  -3   0  -5   -0.09    0.24
  -3   0  -5    0.17    0.24
  -3   0  -5    0.11    0.25
  -3   0  -5   -0.33    0.20
  -3   0  -5    0.08    0.17
   3  -1   5   19.09    0.73
   3  -1   5   17.45    0.75
   3  -1   5   18.57    0.74
   3  -1   5   19.27    0.74
  -3   1  -5   18.77    0.75
  -3   1  -5   17.98    0.71
  -3   1  -5   18.62    0.71
  -3   1  -5   19.37    0.76
  -3   1  -5   18.07    0.74
  -3   1  -5   19.13    0.67
   3  -2   5   45.42    1.36
   3  -2   5   44.78    1.37
   3  -2   5   42.57    1.37
   3  -2   5   45.26    1.38
   3  -2   5   45.26    1.38
  -3   2  -5   44.69    1.32
  -3   2  -5   46.62    1.38
  -3   2  -5   45.62    1.19
  -3   2  -5   47.36    1.36
  -3   2  -5   45.09    1.38
  -3   2  -5   45.00    1.37
   3  -3   5   17.64    0.88
   3  -3   5   16.63    0.82
   3  -3   5   17.52    0.91
   3  -3   5   16.61    0.80
   3  -3   5   17.17    0.87
  -3   3  -5   18.65    0.79
  -3   3  -5   16.76    0.75
  -3   3  -5   17.25    0.88
  -3   3  -5   17.81    0.85
   3  -4   5    6.48    0.74
   3  -4   5    9.92    0.75
   3  -4   5    8.89    0.76
   3  -4   5    9.99    0.84
   3  -4   5   10.12    0.81
  -3   4  -5    8.81    0.82
  -3   4  -5    8.89    0.55
  -3   4  -5   10.75    0.93
  -3   4  -5    9.35    0.62
   3  -5   5   20.26    1.23
   3  -5   5   21.48    1.48
   3  -5   5   19.94    1.18
   3  -5   5   20.63    1.10
   3  -5   5   20.22    1.19
  -3   5  -5   19.69    1.28
  -3   5  -5   19.90    1.37
  -3   5  -5   20.03    1.07
  -3   5  -5   21.28    1.19
   3  -6   5    4.69    1.20
   3  -6   5    5.83    0.99
   3  -6   5    6.93    1.04
   3  -6   5    5.93    0.86
  -3   6  -5    3.24    0.73
  -3   6  -5    5.26    0.97
   2   6   5    8.92    1.04
   2   6   5   10.36    1.06
  -2  -6  -5   10.06    0.87
  -2  -6  -5    6.76    0.93
   2   5   5   12.98    1.04
   2   5   5   14.34    1.12
   2   5   5   13.74    1.11
  -2  -5  -5   14.43    0.39
  -2  -5  -5   14.57    1.00
  -2  -5  -5   13.05    0.96
   2   4   5    8.10    0.77
   2   4   5    6.47    0.66
   2   4   5    6.90    0.67
  -2  -4  -5    8.13    0.25
  -2  -4  -5    7.70    0.72
  -2  -4  -5    7.86    0.25
  -2  -4  -5    7.86    0.68
   2   3   5   32.76    1.13
   2   3   5   33.67    1.16
  -2  -3  -5   31.91    0.81
  -2  -3  -5   32.56    1.09
  -2  -3  -5   31.29    1.12
  -2  -3  -5   32.87    0.82
   2   2   5    0.68    0.13
   2   2   5    0.57    0.27
   2   2   5    0.48    0.26
  -2  -2  -5    0.42    0.13
  -2  -2  -5    0.42    0.14
  -2  -2  -5    0.97    0.32
  -2  -2  -5    0.32    0.27
  -2  -2  -5    1.04    0.28
  -2  -2  -5    0.55    0.16
  -2  -2  -5    0.86    0.13
   2   1   5   20.75    0.58
   2   1   5   20.20    0.70
   2   1   5   20.16    0.63
   2   1   5   19.34    0.64
   2   1   5   21.24    0.72
   2   1   5   20.34    0.59
  -2  -1  -5   20.42    0.63
  -2  -1  -5   19.72    0.64
  -2  -1  -5   21.04    0.74
  -2  -1  -5   20.14    0.65
  -2  -1  -5   20.14    0.64
   2   0   5  250.24    5.84
   2   0   5  247.01    5.87
   2   0   5  254.36    5.86
   2   0   5  257.04    5.88
   2   0   5  256.12    5.88
   2   0   5  250.68    5.85
  -2   0  -5  249.65    5.84
  -2   0  -5  251.65    5.87
  -2   0  -5  250.96    5.87
  -2   0  -5  245.41    5.86
  -2   0  -5  257.09    5.88
  -2   0  -5  252.92    5.88
   2  -1   5   19.89    0.64
   2  -1   5   20.97    0.72
   2  -1   5   19.86    0.72
   2  -1   5   20.37    0.75
   2  -1   5   21.59    0.73
   2  -1   5   20.61    0.72
  -2   1  -5   20.32    0.71
  -2   1  -5   20.53    0.73
  -2   1  -5   20.86    0.74
  -2   1  -5   21.77    0.66
  -2   1  -5   19.68    0.71
  -2   1  -5   20.35    0.72
   2  -2   5    0.54    0.25
   2  -2   5    0.55    0.27
   2  -2   5    0.17    0.24
   2  -2   5    0.74    0.30
   2  -2   5    0.38    0.14
   2  -2   5    0.69    0.29
  -2   2  -5    0.37    0.24
  -2   2  -5    0.40    0.21
  -2   2  -5    0.61    0.15
  -2   2  -5    0.59    0.27
  -2   2  -5    0.21    0.23
  -2   2  -5    0.38    0.26
   2  -3   5   32.21    0.83
   2  -3   5   34.70    1.21
   2  -3   5   33.87    1.12
   2  -3   5   33.68    1.13
   2  -3   5   32.41    1.08
  -2   3  -5   33.78    1.10
  -2   3  -5   33.06    1.01
  -2   3  -5   32.97    1.15
  -2   3  -5   33.17    1.00
  -2   3  -5   34.01    1.13
   2  -4   5    7.55    0.72
   2  -4   5    7.05    0.70
   2  -4   5    9.20    0.83
   2  -4   5    7.71    0.66
   2  -4   5    7.21    0.62
  -2   4  -5    7.91    0.36
  -2   4  -5    7.67    0.70
  -2   4  -5    8.14    0.41
  -2   4  -5    9.06    0.76
  -2   4  -5    9.22    0.85
  -2   4  -5    7.65    0.62
   2  -5   5   14.48    1.25
   2  -5   5   14.95    0.85
   2  -5   5   15.57    0.95
   2  -5   5   13.57    1.02
   2  -5   5   13.18    0.94
  -2   5  -5   15.18    1.18
  -2   5  -5   14.95    1.11
  -2   5  -5   14.45    0.92
   2  -6   5    9.71    0.97
   2  -6   5    9.50    0.80
   2  -6   5   13.66    1.29
   2  -6   5    9.60    1.18
  -2   6  -5    9.25    0.89
  -2   6  -5    9.54    1.12
   1   6   5   12.46    1.17
   1   6   5   14.30    1.26
  -1  -6  -5   14.26    0.67
  -1  -6  -5   12.76    0.60
  -1  -6  -5   14.11    0.99
  -1  -6  -5   14.95    1.39
   1   5   5   14.36    1.00
   1   5   5   12.12    1.10
  -1  -5  -5   14.39    0.50
  -1  -5  -5   15.56    0.86
  -1  -5  -5   14.51    0.54
  -1  -5  -5   15.76    1.02
   1   4   5   42.46    1.44
   1   4   5   43.55    1.56
   1   4   5   44.55    1.53
  -1  -4  -5   44.92    1.10
  -1  -4  -5   46.40    1.46
  -1  -4  -5   43.47    1.09
  -1  -4  -5   46.73    1.37
   1   3   5    3.71    0.44
   1   3   5    3.39    0.36
   1   3   5    3.50    0.44
  -1  -3  -5    3.13    0.18
  -1  -3  -5    3.04    0.35
  -1  -3  -5    3.48    0.40
  -1  -3  -5    3.49    0.19
  -1  -3  -5    3.66    0.17
  -1  -3  -5    3.28    0.15
   1   2   5   60.21    1.64
   1   2   5   62.40    1.65
   1   2   5   62.16    1.61
   1   2   5   60.64    1.47
   1   2   5   60.67    1.47
  -1  -2  -5   63.86    1.66
  -1  -2  -5   61.38    1.47
  -1  -2  -5   60.70    1.62
  -1  -2  -5   61.28    1.47
  -1  -2  -5   64.24    1.60
  -1  -2  -5   61.45    1.64
  -1  -2  -5   60.12    1.49
  -1  -2  -5   61.45    1.49
   1   1   5  150.84    3.58
   1   1   5  153.82    3.69
   1   1   5  153.81    3.58
   1   1   5  155.48    3.68
   1   1   5  165.33    3.64
   1   1   5  154.06    3.63
   1   1   5  154.53    3.67
  -1  -1  -5  151.99    3.61
  -1  -1  -5  162.87    3.67
  -1  -1  -5  153.23    3.63
  -1  -1  -5  151.86    3.62
  -1  -1  -5  155.81    3.63
  -1  -1  -5  158.18    3.70
   1   0   5    0.00    0.13
   1   0   5   -0.14    0.17
   1   0   5   -0.21    0.16
   1   0   5    0.15    0.17
   1   0   5   -0.08    0.18
   1   0   5   -0.08    0.15
  -1   0  -5    0.15    0.16
  -1   0  -5    0.25    0.18
  -1   0  -5   -0.16    0.16
  -1   0  -5    0.32    0.19
  -1   0  -5    0.02    0.17
  -1   0  -5    0.02    0.18
   1  -1   5  159.38    3.73
   1  -1   5  158.72    3.72
   1  -1   5  152.94    3.72
   1  -1   5  153.57    3.68
   1  -1   5  158.09    3.74
   1  -1   5  159.82    3.74
  -1   1  -5  160.85    3.74
  -1   1  -5  156.21    3.68
  -1   1  -5  161.16    3.74
  -1   1  -5  156.74    3.72
  -1   1  -5  156.89    3.72
  -1   1  -5  153.52    3.72
   1  -2   5   58.46    1.65
   1  -2   5   63.15    1.64
   1  -2   5   60.65    1.64
   1  -2   5   63.96    1.64
   1  -2   5   61.29    1.53
   1  -2   5   60.39    1.61
  -1   2  -5   63.11    1.59
  -1   2  -5   62.71    1.64
  -1   2  -5   63.52    1.58
  -1   2  -5   63.02    1.67
  -1   2  -5   61.70    1.63
   1  -3   5    3.33    0.35
   1  -3   5    3.55    0.34
   1  -3   5    3.45    0.32
   1  -3   5    3.61    0.43
   1  -3   5    3.48    0.35
   1  -3   5    3.51    0.37
   1  -3   5    3.50    0.25
  -1   3  -5    3.26    0.31
  -1   3  -5    2.89    0.34
  -1   3  -5    3.17    0.39
  -1   3  -5    3.38    0.29
  -1   3  -5    3.47    0.46
  -1   3  -5    3.09    0.33
   1  -4   5   45.65    1.38
   1  -4   5   43.34    1.10
   1  -4   5   44.56    1.35
   1  -4   5   45.42    1.35
   1  -4   5   44.59    1.53
   1  -4   5   41.95    1.37
  -1   4  -5   46.67    1.33
  -1   4  -5   43.70    1.33
  -1   4  -5   43.28    1.53
  -1   4  -5   42.13    1.45
   1  -5   5   13.56    0.84
   1  -5   5   14.10    1.08
   1  -5   5   15.71    0.83
   1  -5   5   14.25    0.74
   1  -5   5   15.67    0.93
  -1   5  -5   14.41    1.09
  -1   5  -5   14.30    0.73
  -1   5  -5   12.29    1.10
   1  -6   5   12.54    1.13
   1  -6   5   12.50    1.13
   1  -6   5   13.56    0.92
   1  -6   5   15.02    1.42
   1  -6   5   12.59    0.81
  -1   6  -5   13.99    1.23
   0   6   5   -0.12    0.64
   0  -6  -5   -0.15    0.36
   0  -6  -5    0.63    0.79
   0  -6  -5   -0.17    0.44
   0  -6  -5    0.07    0.38
   0   5   5   -0.51    0.49
   0   5   5    0.15    0.59
   0  -5  -5    0.53    0.55
   0  -5  -5   -0.32    0.28
   0  -5  -5   -0.05    0.24
   0  -5  -5   -0.54    0.32
   0   4   5   -0.06    0.47
   0   4   5    0.17    0.35
   0  -4  -5   -0.05    0.21
   0  -4  -5    0.14    0.28
   0  -4  -5    0.31    0.42
   0  -4  -5   -0.01    0.14
   0  -4  -5   -0.23    0.17
   0  -4  -5    0.01    0.15
   0   3   5    0.22    0.12
   0   3   5    0.07    0.23
   0   3   5   -0.02    0.10
   0   3   5    0.14    0.32
   0  -3  -5    0.06    0.24
   0  -3  -5    0.17    0.22
   0  -3  -5    0.06    0.14
   0  -3  -5    0.06    0.15
   0  -3  -5    0.00    0.11
   0  -3  -5    0.02    0.13
   0   2   5    0.10    0.25
   0   2   5    0.44    0.24
   0   2   5    0.01    0.12
   0   2   5   -0.04    0.17
   0   2   5    0.06    0.16
   0   2   5    0.00    0.08
   0  -2  -5   -0.05    0.11
   0  -2  -5    0.18    0.26
   0  -2  -5   -0.26    0.11
   0  -2  -5    0.20    0.14
   0  -2  -5   -0.05    0.16
   0  -2  -5    0.06    0.19
   0  -2  -5    0.66    0.25
   0  -2  -5    0.19    0.13
   0   1   5    0.08    0.12
   0   1   5    0.08    0.11
   0   1   5    0.00    0.13
   0   1   5    0.15    0.18
   0   1   5    0.04    0.14
   0   1   5    0.11    0.17
   0   1   5    0.06    0.19
   0  -1  -5    0.09    0.10
   0  -1  -5   -0.08    0.14
   0  -1  -5   -0.09    0.14
   0  -1  -5   -0.23    0.18
   0  -1  -5   -0.20    0.14
   0  -1  -5    0.03    0.13
   0  -1  -5    0.15    0.17
   0   0   5    0.22    0.16
   0   0   5    0.25    0.17
   0   0   5   -0.06    0.10
   0   0   5    0.05    0.17
   0   0   5    0.08    0.17
   0   0   5    0.39    0.16
   0   0  -5    0.24    0.17
   0   0  -5    0.44    0.17
   0   0  -5    0.10    0.18
   0   0  -5    0.16    0.10
   0   0  -5    0.02    0.17
   0   0  -5   -0.13    0.16
   0  -1   5   -0.10    0.16
   0  -1   5   -0.07    0.16
   0  -1   5    0.09    0.19
   0  -1   5   -0.01    0.15
   0  -1   5   -0.02    0.18
   0  -1   5    0.04    0.04
   0  -1   5    0.19    0.18
   0   1  -5   -0.25    0.16
   0   1  -5    0.11    0.16
   0   1  -5    0.15    0.15
   0   1  -5    0.12    0.17
   0   1  -5   -0.05    0.18
   0   1  -5   -0.06    0.16
   0  -2   5   -0.04    0.19
   0  -2   5    0.17    0.17
   0  -2   5    0.24    0.22
   0  -2   5    0.02    0.16
   0  -2   5   -0.10    0.11
   0  -2   5    0.16    0.17
   0  -2   5   -0.01    0.19
   0   2  -5   -0.05    0.20
   0   2  -5   -0.07    0.14
   0   2  -5    0.00    0.17
   0   2  -5    0.03    0.19
   0   2  -5    0.08    0.15
   0   2  -5   -0.08    0.24
   0  -3   5    0.12    0.19
   0  -3   5   -0.03    0.22
   0  -3   5    0.05    0.19
   0  -3   5   -0.03    0.19
   0  -3   5    0.42    0.29
   0  -3   5    0.15    0.22
   0  -3   5   -0.24    0.33
   0  -3   5   -0.01    0.16
   0   3  -5    0.31    0.33
   0   3  -5    0.12    0.19
   0   3  -5   -0.04    0.21
   0   3  -5    0.12    0.27
   0  -4   5    0.75    0.42
   0  -4   5    0.33    0.22
   0  -4   5    0.08    0.25
   0  -4   5    0.19    0.29
   0  -4   5   -0.08    0.27
   0  -4   5   -0.86    0.36
   0  -4   5   -0.46    0.19
   0   4  -5    0.06    0.34
   0   4  -5   -0.16    0.19
   0   4  -5    0.01    0.43
   0   4  -5    0.11    0.23
   0  -5   5    0.12    0.27
   0  -5   5   -0.01    0.35
   0  -5   5   -0.12    0.32
   0  -5   5    0.14    0.38
   0  -5   5    0.11    0.23
   0  -5   5    0.22    0.54
   0  -5   5   -0.12    0.24
   0   5  -5   -0.25    0.25
   0   5  -5   -0.15    0.56
   0   5  -5   -0.35    0.24
   0  -6   5    1.59    0.56
   0  -6   5   -0.03    0.35
   0  -6   5    0.01    0.37
   0  -6   5    0.04    0.74
   0  -6   5    0.64    0.56
   0   6  -5   -0.94    0.70
  -1   6   5   14.49    1.18
   1  -6  -5   13.16    0.98
   1  -6  -5   10.63    0.91
   1  -6  -5   14.30    1.25
  -1   5   5   16.60    1.20
  -1   5   5   15.28    0.98
   1  -5  -5   12.55    1.10
   1  -5  -5   14.63    0.54
   1  -5  -5   14.61    0.73
   1  -5  -5   14.32    0.63
   1  -5  -5   16.03    0.80
   1  -5  -5   14.11    0.61
  -1   4   5   44.35    1.19
  -1   4   5   44.59    1.19
  -1   4   5   43.60    1.58
   1  -4  -5   44.81    1.27
   1  -4  -5   44.32    1.22
   1  -4  -5   44.31    1.24
   1  -4  -5   44.14    1.28
   1  -4  -5   44.99    1.20
   1  -4  -5   44.73    1.53
  -1   3   5    3.23    0.30
  -1   3   5    3.68    0.46
  -1   3   5    3.02    0.31
  -1   3   5    3.56    0.32
  -1   3   5    3.06    0.26
   1  -3  -5    3.46    0.33
   1  -3  -5    3.11    0.27
   1  -3  -5    3.13    0.43
   1  -3  -5    3.27    0.30
   1  -3  -5    3.26    0.32
   1  -3  -5    2.91    0.30
  -1   2   5   63.03    1.52
  -1   2   5   63.30    1.58
  -1   2   5   59.86    1.56
  -1   2   5   62.34    1.49
  -1   2   5   60.53    1.65
  -1   2   5   59.46    1.54
  -1   2   5   60.04    1.48
   1  -2  -5   60.37    1.58
   1  -2  -5   62.45    1.57
   1  -2  -5   65.13    1.66
   1  -2  -5   63.08    1.57
   1  -2  -5   58.50    1.55
   1  -2  -5   61.27    1.57
   1  -2  -5   64.34    1.65
  -1   1   5  157.07    3.65
  -1   1   5  156.98    3.68
  -1   1   5  153.71    3.67
  -1   1   5  153.12    3.54
  -1   1   5  156.16    3.66
  -1   1   5  156.10    3.68
  -1   1   5  156.31    3.66
   1  -1  -5  153.13    3.66
   1  -1  -5  158.66    3.69
   1  -1  -5  153.77    3.67
   1  -1  -5  157.73    3.68
   1  -1  -5  154.24    3.67
   1  -1  -5  159.73    3.67
  -1   0   5    0.11    0.17
  -1   0   5   -0.09    0.17
  -1   0   5    0.16    0.09
  -1   0   5   -0.03    0.18
  -1   0   5   -0.17    0.17
  -1   0   5    0.08    0.16
   1   0  -5   -0.02    0.18
   1   0  -5   -0.08    0.18
   1   0  -5    0.10    0.09
   1   0  -5   -0.14    0.17
  -1  -1   5  155.36    3.68
  -1  -1   5  169.62    3.72
  -1  -1   5  154.87    3.71
  -1  -1   5  153.01    3.71
  -1  -1   5  158.17    3.71
  -1  -1   5  155.93    3.72
   1   1  -5  158.18    3.71
   1   1  -5  154.81    3.60
   1   1  -5  157.31    3.70
   1   1  -5  158.81    3.72
   1   1  -5  159.23    3.70
   1   1  -5  155.36    3.72
   1   1  -5  157.72    3.68
  -1  -2   5   59.66    1.58
  -1  -2   5   59.81    1.56
  -1  -2   5   59.92    1.57
  -1  -2   5   60.98    1.57
  -1  -2   5   60.41    1.58
  -1  -2   5   65.04    1.50
  -1  -2   5   63.96    1.66
   1   2  -5   58.12    1.64
   1   2  -5   62.58    1.57
   1   2  -5   63.58    1.50
   1   2  -5   61.07    1.57
   1   2  -5   61.27    1.50
   1   2  -5   61.91    1.58
   1   2  -5   63.34    1.50
  -1  -3   5    3.45    0.33
  -1  -3   5    3.75    0.33
  -1  -3   5    3.19    0.44
  -1  -3   5    2.96    0.29
  -1  -3   5    2.93    0.34
  -1  -3   5    3.14    0.28
  -1  -3   5    2.67    0.29
   1   3  -5    3.50    0.32
   1   3  -5    2.79    0.42
   1   3  -5    3.12    0.34
   1   3  -5    3.20    0.32
  -1  -4   5   43.04    1.24
  -1  -4   5   43.43    1.26
  -1  -4   5   42.32    1.32
  -1  -4   5   44.35    1.23
  -1  -4   5   44.22    1.28
  -1  -4   5   44.71    1.40
   1   4  -5   45.76    1.20
   1   4  -5   43.65    1.20
   1   4  -5   45.66    1.54
   1   4  -5   43.20    1.37
  -1  -5   5   14.93    0.98
  -1  -5   5   15.48    0.66
  -1  -5   5   14.95    0.78
  -1  -5   5   14.18    0.66
  -1  -5   5   15.44    0.75
  -1  -5   5   14.89    0.75
   1   5  -5   15.24    0.49
   1   5  -5   13.66    1.07
   1   5  -5   14.17    0.47
  -1  -6   5   10.98    1.01
  -1  -6   5   14.60    0.95
  -1  -6   5   13.00    0.81
  -1  -6   5   14.06    0.97
  -1  -6   5   13.78    0.90
   1   6  -5   13.84    1.23
  -2   6   5   10.84    0.97
   2  -6  -5   10.55    0.87
   2  -6  -5    9.25    0.85
   2  -6  -5    8.58    0.75
   2  -6  -5    8.80    0.76
   2  -6  -5    7.92    1.19
  -2   5   5   14.59    0.69
  -2   5   5   14.44    1.21
  -2   5   5   12.04    0.94
  -2   5   5   14.73    0.67
   2  -5  -5   14.00    0.79
   2  -5  -5   14.41    0.90
   2  -5  -5   13.82    1.28
   2  -5  -5   14.20    0.71
   2  -5  -5   12.90    0.83
  -2   4   5    7.83    0.61
  -2   4   5    7.70    0.54
  -2   4   5    7.90    0.73
   2  -4  -5    7.34    0.54
   2  -4  -5    7.66    0.58
   2  -4  -5    8.03    0.63
   2  -4  -5    7.71    0.73
   2  -4  -5    7.12    0.60
  -2   3   5   33.47    0.86
  -2   3   5   33.00    1.05
  -2   3   5   32.82    1.03
  -2   3   5   34.20    1.19
  -2   3   5   32.16    0.99
  -2   3   5   33.29    0.90
  -2   3   5   33.03    0.87
   2  -3  -5   32.77    1.03
   2  -3  -5   34.58    1.04
   2  -3  -5   32.59    1.05
   2  -3  -5   32.75    1.05
   2  -3  -5   33.61    1.18
  -2   2   5    0.21    0.18
  -2   2   5    0.19    0.24
  -2   2   5    0.59    0.17
  -2   2   5    0.52    0.21
  -2   2   5    0.72    0.26
  -2   2   5    0.72    0.23
   2  -2  -5    0.41    0.29
   2  -2  -5    0.15    0.22
   2  -2  -5    0.33    0.24
   2  -2  -5    0.19    0.24
   2  -2  -5    0.34    0.21
  -2   1   5   20.22    0.65
  -2   1   5   20.51    0.66
  -2   1   5   20.80    0.72
  -2   1   5   21.20    0.73
  -2   1   5   22.68    0.72
  -2   1   5   20.74    0.70
   2  -1  -5   21.24    0.73
   2  -1  -5   20.41    0.73
   2  -1  -5   20.05    0.71
   2  -1  -5   20.84    0.65
   2  -1  -5   20.85    0.72
  -2   0   5  267.42    5.89
  -2   0   5  253.82    5.98
  -2   0   5  261.78    6.00
  -2   0   5  255.83    5.99
  -2   0   5  258.31    6.01
   2   0  -5  252.58    5.98
   2   0  -5  256.98    6.00
   2   0  -5  261.21    5.99
   2   0  -5  244.89    5.99
  -2  -1   5   20.63    0.69
  -2  -1   5   21.50    0.71
  -2  -1   5   22.06    0.69
  -2  -1   5   20.77    0.71
  -2  -1   5   21.31    0.71
   2   1  -5   22.04    0.73
   2   1  -5   20.46    0.60
   2   1  -5   21.36    0.68
   2   1  -5   20.58    0.68
   2   1  -5   20.93    0.67
   2   1  -5   20.87    0.70
  -2  -2   5    0.63    0.21
  -2  -2   5    0.20    0.17
  -2  -2   5    0.59    0.22
  -2  -2   5    0.72    0.20
  -2  -2   5    0.52    0.30
  -2  -2   5    0.47    0.17
  -2  -2   5    0.30    0.20
   2   2  -5    0.52    0.14
   2   2  -5    0.44    0.26
   2   2  -5    0.40    0.13
   2   2  -5    0.53    0.21
   2   2  -5    0.40    0.17
   2   2  -5    0.36    0.18
   2   2  -5    0.38    0.16
  -2  -3   5   32.18    0.95
  -2  -3   5   32.68    0.97
  -2  -3   5   33.10    0.97
  -2  -3   5   33.32    0.99
  -2  -3   5   33.02    1.10
  -2  -3   5   33.37    0.99
   2   3  -5   32.39    0.97
   2   3  -5   31.10    0.94
   2   3  -5   32.55    0.95
   2   3  -5   32.10    1.16
   2   3  -5   32.91    0.96
  -2  -4   5    7.86    0.51
  -2  -4   5    7.42    0.63
  -2  -4   5    8.07    0.49
  -2  -4   5    7.85    0.44
  -2  -4   5    8.42    0.55
   2   4  -5    7.76    0.41
   2   4  -5    7.91    0.57
   2   4  -5    7.92    0.41
   2   4  -5    8.11    0.75
  -2  -5   5   14.54    0.92
  -2  -5   5   13.81    0.56
  -2  -5   5   14.93    0.73
  -2  -5   5   14.09    0.76
   2   5  -5   12.74    1.09
  -2  -6   5   10.42    0.91
  -2  -6   5   11.11    1.00
  -2  -6   5    9.41    0.91
  -2  -6   5    8.39    0.85
  -2  -6   5   10.97    1.07
   2   6  -5   10.11    1.15
  -3   6   5    7.40    0.91
  -3   6   5    5.61    0.59
   3  -6  -5    5.42    1.22
   3  -6  -5    4.33    0.90
   3  -6  -5    5.96    0.71
   3  -6  -5    5.03    0.91
  -3   5   5   20.53    0.97
  -3   5   5   19.80    1.10
  -3   5   5   20.51    1.07
   3  -5  -5   18.23    1.39
   3  -5  -5   19.36    1.06
   3  -5  -5   20.20    1.13
   3  -5  -5   20.69    0.98
   3  -5  -5   21.61    1.17
  -3   4   5    8.61    0.68
  -3   4   5    8.43    0.67
  -3   4   5    9.06    0.80
   3  -4  -5    6.92    0.70
   3  -4  -5    9.49    0.68
   3  -4  -5    9.18    0.82
   3  -4  -5    7.91    0.75
   3  -4  -5    8.54    0.78
  -3   3   5   18.11    0.70
  -3   3   5   18.31    0.88
  -3   3   5   17.54    0.79
  -3   3   5   17.83    0.58
  -3   3   5   17.24    0.67
  -3   3   5   17.96    0.70
  -3   3   5   18.05    0.83
   3  -3  -5   17.30    0.83
   3  -3  -5   16.13    0.81
   3  -3  -5   17.73    0.80
   3  -3  -5   17.55    0.78
   3  -3  -5   17.75    0.96
  -3   2   5   45.23    1.23
  -3   2   5   46.61    1.37
  -3   2   5   42.91    1.30
  -3   2   5   47.22    1.33
  -3   2   5   43.67    1.30
  -3   2   5   44.38    1.37
   3  -2  -5   47.63    1.33
   3  -2  -5   46.46    1.38
   3  -2  -5   46.33    1.39
   3  -2  -5   47.66    1.39
   3  -2  -5   46.29    1.37
   3  -2  -5   46.08    1.36
  -3   1   5   18.58    0.73
  -3   1   5   18.99    0.61
  -3   1   5   18.11    0.70
  -3   1   5   18.46    0.74
  -3   1   5   18.99    0.77
   3  -1  -5   18.93    0.77
   3  -1  -5   19.16    0.74
   3  -1  -5   18.32    0.76
   3  -1  -5   18.62    0.74
   3  -1  -5   20.24    0.62
  -3   0   5   -0.09    0.22
  -3   0   5   -0.10    0.25
  -3   0   5    0.13    0.17
  -3   0   5    0.16    0.24
  -3   0   5   -0.26    0.23
  -3   0   5    0.20    0.11
   3   0  -5    0.15    0.22
   3   0  -5   -0.06    0.24
   3   0  -5   -0.09    0.24
   3   0  -5    0.13    0.23
  -3  -1   5   18.81    0.70
  -3  -1   5   18.64    0.72
  -3  -1   5   20.97    0.71
  -3  -1   5   18.94    0.73
  -3  -1   5   18.51    0.73
   3   1  -5   18.80    0.72
   3   1  -5   19.32    0.70
   3   1  -5   18.57    0.71
   3   1  -5   19.24    0.67
   3   1  -5   20.31    0.70
   3   1  -5   18.95    0.55
  -3  -2   5   44.11    1.29
  -3  -2   5   46.28    1.22
  -3  -2   5   45.13    1.39
  -3  -2   5   45.87    1.28
  -3  -2   5   44.89    1.28
  -3  -2   5   44.93    1.29
   3   2  -5   45.23    1.17
   3   2  -5   46.54    1.28
   3   2  -5   45.96    1.13
   3   2  -5   46.23    1.37
   3   2  -5   45.68    1.30
   3   2  -5   44.43    1.24
   3   2  -5   46.11    1.18
  -3  -3   5   17.20    0.65
  -3  -3   5   16.41    0.59
  -3  -3   5   17.72    0.68
  -3  -3   5   17.30    0.70
  -3  -3   5   17.23    0.69
  -3  -3   5   17.19    0.77
   3   3  -5   18.10    0.66
   3   3  -5   16.57    0.58
   3   3  -5   16.35    0.88
   3   3  -5   17.12    0.65
   3   3  -5   16.35    0.69
  -3  -4   5    9.68    0.60
  -3  -4   5    9.30    0.55
  -3  -4   5    9.24    0.57
  -3  -4   5    9.06    0.49
   3   4  -5    9.64    0.69
   3   4  -5   10.72    0.94
   3   4  -5    9.12    0.46
   3   4  -5    9.34    0.46
  -3  -5   5   21.02    0.67
  -3  -5   5   19.72    0.88
  -3  -5   5   20.53    0.97
  -3  -5   5   20.47    0.67
   3   5  -5   20.77    1.09
   3   5  -5   18.91    1.27
  -3  -6   5    6.15    0.88
  -3  -6   5    5.27    0.78
   3   6  -5    6.83    1.11
  -4   5   5    0.97    0.57
  -4   5   5    1.14    0.60
  -4   5   5    1.28    0.62
   4  -5  -5    1.46    0.95
   4  -5  -5   -0.05    0.56
   4  -5  -5    2.02    0.73
   4  -5  -5    1.66    0.65
   4  -5  -5    1.77    0.74
  -4   4   5   12.86    0.68
  -4   4   5   13.16    0.84
  -4   4   5   12.35    0.62
   4  -4  -5   12.65    0.95
   4  -4  -5   11.51    0.95
   4  -4  -5   12.67    0.88
   4  -4  -5   12.37    1.09
   4  -4  -5   13.44    0.93
  -4   3   5   18.48    0.98
  -4   3   5   17.97    0.64
  -4   3   5   19.98    0.87
  -4   3   5   18.42    0.82
  -4   3   5   18.52    0.92
  -4   3   5   19.58    0.92
   4  -3  -5   18.83    0.94
   4  -3  -5   19.01    0.91
   4  -3  -5   18.20    1.00
   4  -3  -5   17.08    0.96
   4  -3  -5   17.44    0.96
  -4   2   5    8.85    0.53
  -4   2   5    9.62    0.67
  -4   2   5    8.79    0.60
  -4   2   5    8.94    0.49
  -4   2   5    8.71    0.72
  -4   2   5    8.84    0.62
   4  -2  -5    8.43    0.72
   4  -2  -5    9.14    0.66
   4  -2  -5    7.85    0.64
   4  -2  -5    7.63    0.58
   4  -2  -5   10.15    0.69
   4  -2  -5    9.14    0.65
  -4   1   5   21.28    0.84
  -4   1   5   19.79    0.83
  -4   1   5   19.50    0.63
  -4   1   5   19.72    0.89
  -4   1   5   19.37    0.84
   4  -1  -5   21.46    0.79
   4  -1  -5   20.37    0.86
   4  -1  -5   20.69    0.65
   4  -1  -5   21.03    0.84
   4  -1  -5   18.59    0.84
   4  -1  -5   20.99    0.88
  -4   0   5  207.42    4.79
  -4   0   5  201.65    4.90
  -4   0   5  203.14    4.89
  -4   0   5  198.36    4.91
  -4   0   5  202.92    4.91
   4   0  -5  207.89    4.89
   4   0  -5  199.25    4.91
   4   0  -5  201.39    4.74
   4   0  -5  204.65    4.88
   4   0  -5  200.14    4.91
  -4  -1   5   20.28    0.84
  -4  -1   5   20.34    0.80
  -4  -1   5   20.87    0.85
  -4  -1   5   20.68    0.82
  -4  -1   5   19.83    0.80
   4   1  -5   19.87    0.80
   4   1  -5   21.25    0.76
   4   1  -5   19.91    0.77
   4   1  -5   19.61    0.81
  -4  -2   5    9.04    0.60
  -4  -2   5    9.16    0.60
  -4  -2   5    8.09    0.53
  -4  -2   5    9.06    0.41
  -4  -2   5    8.79    0.56
   4   2  -5    9.52    0.54
   4   2  -5    8.90    0.68
   4   2  -5    9.33    0.60
   4   2  -5    8.74    0.44
   4   2  -5    8.38    0.47
   4   2  -5    8.99    0.57
  -4  -3   5   19.27    0.83
  -4  -3   5   17.63    0.83
  -4  -3   5   18.06    0.79
  -4  -3   5   19.09    0.78
  -4  -3   5   18.92    0.76
   4   3  -5   19.11    0.75
   4   3  -5   18.90    0.80
   4   3  -5   19.77    0.79
   4   3  -5   18.72    1.03
  -4  -4   5   12.13    0.60
  -4  -4   5   12.97    0.73
  -4  -4   5   13.24    0.78
  -4  -4   5   12.36    0.68
   4   4  -5   11.86    0.57
   4   4  -5   12.62    0.83
   4   4  -5   13.82    0.60
   4   4  -5   13.95    1.08
  -4  -5   5    1.89    0.39
  -4  -5   5    1.96    0.49
  -4  -5   5    1.54    0.29
  -4  -5   5    2.03    0.30
  -4  -5   5    1.14    0.44
   4   5  -5    1.05    0.58
   4   5  -5    1.18    0.74
  -5   5   5    1.14    0.65
  -5   5   5   -0.08    0.72
   5  -5  -5   -0.84    0.71
   5  -5  -5   -2.34    1.02
   5  -5  -5   -0.67    0.75
   5  -5  -5    1.07    0.89
   5  -5  -5    0.36    0.83
  -5   4   5   32.91    1.30
  -5   4   5   33.58    1.27
  -5   4   5   31.10    1.42
  -5   4   5   33.02    1.21
   5  -4  -5   33.40    1.43
   5  -4  -5   33.09    1.55
   5  -4  -5   33.68    1.54
   5  -4  -5   32.48    1.61
   5  -4  -5   33.31    1.46
  -5   3   5   14.59    0.64
  -5   3   5   14.49    0.87
  -5   3   5   14.43    1.05
  -5   3   5   15.96    0.95
   5  -3  -5   12.83    1.01
   5  -3  -5   15.04    0.99
   5  -3  -5   14.54    0.98
   5  -3  -5   13.48    1.03
   5  -3  -5   14.53    1.00
  -5   2   5    2.54    0.55
  -5   2   5    1.84    0.48
  -5   2   5    2.28    0.46
  -5   2   5    2.39    0.46
   5  -2  -5    2.10    0.50
   5  -2  -5    1.49    0.45
   5  -2  -5    1.79    0.45
   5  -2  -5    1.86    0.47
   5  -2  -5    2.13    0.55
   5  -2  -5    2.53    0.41
  -5   1   5   31.65    1.22
  -5   1   5   29.98    1.17
  -5   1   5   31.48    1.14
  -5   1   5   31.11    1.18
   5  -1  -5   31.67    1.08
   5  -1  -5   32.17    1.21
   5  -1  -5   29.65    1.20
   5  -1  -5   32.42    1.15
   5  -1  -5   32.12    1.19
  -5   0   5   -0.23    0.29
  -5   0   5    0.09    0.34
  -5   0   5   -0.17    0.36
  -5   0   5    0.42    0.34
  -5   0   5    0.19    0.37
   5   0  -5   -0.60    0.28
   5   0  -5    0.29    0.23
   5   0  -5   -0.10    0.36
   5   0  -5    0.33    0.36
   5   0  -5    0.09    0.33
  -5  -1   5   34.65    1.16
  -5  -1   5   32.08    1.17
  -5  -1   5   30.97    1.16
  -5  -1   5   33.30    1.18
   5   1  -5   32.51    1.09
   5   1  -5   31.03    1.18
   5   1  -5   32.74    1.12
   5   1  -5   30.20    1.12
   5   1  -5   32.05    0.83
  -5  -2   5    1.51    0.37
  -5  -2   5    1.71    0.37
  -5  -2   5    1.54    0.42
  -5  -2   5    2.29    0.44
   5   2  -5    2.25    0.44
   5   2  -5    2.82    0.34
   5   2  -5    2.39    0.44
   5   2  -5    2.19    0.30
   5   2  -5    1.43    0.37
  -5  -3   5   15.73    0.81
  -5  -3   5   12.82    0.80
  -5  -3   5   14.06    0.74
  -5  -3   5   15.19    0.87
  -5  -3   5   14.38    0.70
   5   3  -5   14.54    0.82
   5   3  -5   13.60    0.75
   5   3  -5   14.37    0.86
  -5  -4   5   33.16    1.28
  -5  -4   5   33.75    1.17
  -5  -4   5   32.06    1.23
  -5  -4   5   32.85    1.11
   5   4  -5   32.05    1.33
   5   4  -5   33.10    1.08
   5   4  -5   33.44    1.17
  -5  -5   5    0.41    0.57
  -5  -5   5    0.65    0.36
  -5  -5   5    0.34    0.37
  -5  -5   5    1.06    0.56
   5   5  -5    0.77    0.64
   5   5  -5    0.05    0.83
  -6   4   5    2.92    0.63
  -6   4   5    1.52    0.67
  -6   4   5    2.48    0.69
   6  -4  -5    2.36    0.76
   6  -4  -5    1.22    0.81
   6  -4  -5    3.04    0.89
   6  -4  -5    1.07    0.78
   6  -4  -5    2.35    0.93
  -6   3   5    1.81    0.60
  -6   3   5    2.77    0.75
  -6   3   5    3.38    0.69
  -6   3   5    2.31    0.39
  -6   3   5    2.14    0.57
   6  -3  -5    2.11    0.63
   6  -3  -5    2.32    0.62
   6  -3  -5    3.03    0.76
   6  -3  -5    3.60    0.77
   6  -3  -5    2.89    0.72
  -6   2   5    7.30    0.70
  -6   2   5    7.81    0.75
  -6   2   5    8.34    0.86
  -6   2   5    7.84    0.76
   6  -2  -5    7.15    0.56
   6  -2  -5   10.20    0.95
   6  -2  -5    7.91    0.71
   6  -2  -5    9.03    0.89
   6  -2  -5    4.97    0.74
  -6   1   5   -0.31    0.50
  -6   1   5    0.08    0.45
  -6   1   5    0.81    0.45
  -6   1   5   -0.16    0.48
   6  -1  -5    0.49    0.45
   6  -1  -5    0.20    0.38
   6  -1  -5    0.10    0.54
   6  -1  -5    0.05    0.43
   6  -1  -5    0.28    0.51
  -6   0   5   33.60    1.35
  -6   0   5   35.00    1.35
  -6   0   5   33.09    1.31
   6   0  -5   33.26    1.30
   6   0  -5   33.29    1.32
   6   0  -5   33.43    1.04
   6   0  -5   33.33    1.26
   6   0  -5   34.74    1.38
  -6  -1   5    0.80    0.43
  -6  -1   5    0.32    0.48
  -6  -1   5   -0.06    0.45
  -6  -1   5    0.27    0.41
   6   1  -5    0.40    0.37
   6   1  -5    0.85    0.43
   6   1  -5    0.22    0.12
   6   1  -5    0.12    0.47
   6   1  -5   -0.02    0.47
  -6  -2   5    8.35    0.77
  -6  -2   5   10.08    0.89
  -6  -2   5    7.44    0.73
  -6  -2   5    6.75    0.64
   6   2  -5    8.31    0.65
   6   2  -5    6.55    0.67
   6   2  -5    7.83    0.58
  -6  -3   5    3.25    0.57
  -6  -3   5    2.00    0.55
  -6  -3   5    2.03    0.46
  -6  -3   5    2.33    0.50
   6   3  -5    3.06    0.58
   6   3  -5    3.40    0.57
  -6  -4   5    1.25    0.45
  -6  -4   5    1.97    0.64
  -6  -4   5    3.10    0.61
  -6  -4   5    2.00    0.54
   6   4  -5    1.82    0.45
   6   4  -5    2.31    0.69
  -7   4   5   14.89    1.37
  -7   4   5   16.16    1.51
  -7   4   5   15.04    1.42
   7  -4  -5   14.17    1.33
   7  -4  -5   15.55    1.44
   7  -4  -5   14.44    1.43
  -7   3   5   18.15    0.95
  -7   3   5   17.20    1.29
  -7   3   5   19.09    1.40
  -7   3   5   15.54    1.56
  -7   3   5   17.24    1.43
   7  -3  -5   18.12    1.47
   7  -3  -5   16.81    1.50
   7  -3  -5   17.75    1.45
   7  -3  -5   15.98    1.56
   7  -3  -5   17.45    1.40
  -7   2   5    9.08    0.90
  -7   2   5    8.05    0.81
  -7   2   5    8.06    0.96
  -7   2   5    8.18    0.93
   7  -2  -5    6.67    0.88
   7  -2  -5    7.30    0.65
   7  -2  -5    8.77    0.89
   7  -2  -5    6.79    0.82
   7  -2  -5    7.79    0.78
   7  -2  -5    7.09    0.95
  -7   1   5   18.08    1.15
  -7   1   5   18.70    1.19
  -7   1   5   18.19    1.30
  -7   1   5   17.67    1.14
   7  -1  -5   17.90    1.27
   7  -1  -5   17.09    1.19
   7  -1  -5   13.71    1.20
   7  -1  -5   19.06    0.98
   7  -1  -5   17.27    1.13
  -7   0   5   -0.79    0.55
  -7   0   5    0.61    0.62
  -7   0   5   -0.04    0.53
   7   0  -5   -0.42    0.32
   7   0  -5   -0.52    0.49
   7   0  -5   -0.43    0.57
   7   0  -5   -0.02    0.45
   7   0  -5    0.12    0.62
  -7  -1   5   18.97    1.21
  -7  -1   5   16.31    1.12
  -7  -1   5   18.79    1.15
  -7  -1   5   18.00    1.05
   7   1  -5   18.15    0.99
   7   1  -5   19.23    1.08
   7   1  -5   18.70    1.26
   7   1  -5   18.57    1.33
  -7  -2   5    8.18    0.77
  -7  -2   5    8.62    0.87
  -7  -2   5    7.06    0.80
  -7  -2   5    7.41    0.73
   7   2  -5    7.13    0.81
   7   2  -5    8.04    0.77
   7   2  -5    7.79    0.78
   7   2  -5    7.82    0.68
  -7  -3   5   19.25    1.26
  -7  -3   5   20.09    1.12
  -7  -3   5   16.60    1.20
  -7  -3   5   16.25    1.18
   7   3  -5   16.78    1.18
   7   3  -5   15.81    1.10
   7   3  -5   16.42    1.21
  -7  -4   5   13.40    1.37
  -7  -4   5   13.99    1.19
  -7  -4   5   15.02    1.39
   7   4  -5   16.62    1.08
   7   4  -5   16.29    1.33
  -8   3   5    5.67    1.09
  -8   3   5    0.98    0.88
  -8   3   5    2.14    0.51
   8  -3  -5    4.26    1.08
   8  -3  -5    3.28    1.13
   8  -3  -5    3.54    1.10
   8  -3  -5    3.90    1.18
  -8   2   5    8.84    1.07
  -8   2   5    7.08    1.09
  -8   2   5    6.17    0.99
  -8   2   5    6.96    1.15
   8  -2  -5    9.49    1.24
   8  -2  -5    8.22    1.09
   8  -2  -5    9.84    0.97
   8  -2  -5    7.70    1.08
  -8   1   5    3.14    0.79
  -8   1   5    2.80    0.93
  -8   1   5    3.44    0.85
  -8   1   5    3.09    0.85
   8  -1  -5    2.15    0.61
   8  -1  -5    1.56    0.84
   8  -1  -5    3.68    0.98
   8  -1  -5    1.29    0.79
   8  -1  -5    4.01    0.80
  -8   0   5   12.01    1.23
  -8   0   5   12.53    1.18
  -8   0   5   11.43    1.09
  -8   0   5   11.87    1.12
   8   0  -5    8.30    0.93
   8   0  -5   11.71    1.02
   8   0  -5   10.85    1.10
   8   0  -5   10.00    0.73
   8   0  -5   10.71    0.94
  -8  -1   5    3.49    0.80
  -8  -1   5    2.76    0.78
  -8  -1   5    1.81    0.84
  -8  -1   5    2.49    0.83
   8   1  -5    1.59    0.71
   8   1  -5    1.05    0.71
   8   1  -5    2.28    0.85
  -8  -2   5    7.36    0.91
  -8  -2   5    7.91    0.97
  -8  -2   5    6.33    0.85
  -8  -2   5    7.40    0.93
   8   2  -5    6.27    0.82
   8   2  -5    7.64    0.73
   8   2  -5    6.63    0.61
   8   2  -5    8.67    1.03
   8   2  -5    9.97    0.98
  -8  -3   5    4.17    0.95
  -8  -3   5    3.45    0.88
  -8  -3   5    4.76    0.92
  -8  -3   5    4.12    0.93
   8   3  -5    3.18    0.81
  -9   2   5   11.43    1.45
  -9   2   5   14.87    1.68
   9  -2  -5   12.41    1.46
   9  -2  -5   13.49    1.22
  -9   1   5   10.68    1.43
  -9   1   5    7.89    1.26
   9  -1  -5    8.13    0.86
   9  -1  -5    9.37    1.35
   9  -1  -5    9.58    1.44
  -9   0   5    0.78    1.05
  -9   0   5    0.46    1.03
  -9   0   5    0.51    1.01
   9   0  -5    0.32    0.42
   9   0  -5    0.10    0.84
   9   0  -5   -0.56    0.94
   9   0  -5   -0.49    1.09
  -9  -1   5    7.08    1.22
  -9  -1   5   10.18    1.18
  -9  -1   5    9.64    1.29
   9   1  -5    8.68    0.92
   9   1  -5    9.02    1.08
   9   1  -5   11.27    1.31
  -9  -2   5   12.60    1.33
  -9  -2   5   12.52    1.35
   9   2  -5   10.90    0.90
   9   2  -5   11.74    1.14
   9   1   6   12.80    1.35
   9   1   6   12.76    1.07
   9   1   6    9.95    1.13
  -9  -1  -6   11.98    1.32
  -9  -1  -6    9.86    1.26
  -9  -1  -6   12.43    1.25
  -9  -1  -6   11.28    1.37
   9   0   6   -0.21    0.30
   9   0   6   -0.40    0.96
   9   0   6    0.33    1.11
   9   0   6   -0.36    0.86
  -9   0  -6   -0.64    1.00
  -9   0  -6   -0.56    0.98
  -9   0  -6   -0.41    1.02
  -9   0  -6    0.96    1.01
   9  -1   6   10.44    1.29
   9  -1   6   10.75    1.03
   9  -1   6   11.48    1.48
  -9   1  -6   10.83    1.21
  -9   1  -6   13.30    1.41
  -9   1  -6   11.46    1.43
  -9   1  -6   10.87    1.43
   8   3   6   19.93    1.61
   8   3   6   22.05    1.01
  -8  -3  -6   21.14    1.57
  -8  -3  -6   23.75    1.41
  -8  -3  -6   20.47    1.89
  -8  -3  -6   20.68    1.57
   8   2   6    9.80    0.64
   8   2   6   10.10    0.95
   8   2   6    7.97    0.98
   8   2   6    8.01    0.86
   8   2   6   10.16    0.66
  -8  -2  -6    9.04    0.89
  -8  -2  -6   10.41    1.04
  -8  -2  -6    8.97    0.93
  -8  -2  -6   10.83    1.23
  -8  -2  -6    8.36    0.92
   8   1   6   15.63    0.69
   8   1   6   15.38    1.36
   8   1   6   13.90    1.15
   8   1   6   15.46    1.19
   8   1   6   12.42    1.21
   8   1   6   15.80    1.01
  -8  -1  -6   12.90    1.11
  -8  -1  -6   13.58    1.22
  -8  -1  -6   13.12    1.19
  -8  -1  -6   13.54    1.15
  -8  -1  -6   15.59    0.74
  -8  -1  -6   13.27    1.25
   8   0   6   40.74    1.69
   8   0   6   37.29    1.76
   8   0   6   43.63    1.91
   8   0   6   43.58    1.49
   8   0   6   43.04    1.77
  -8   0  -6   40.51    1.78
  -8   0  -6   41.03    1.87
  -8   0  -6   36.98    1.79
  -8   0  -6   41.43    1.43
  -8   0  -6   42.87    1.90
  -8   0  -6   41.93    1.80
   8  -1   6   17.46    1.52
   8  -1   6   15.88    1.17
   8  -1   6   14.48    1.27
   8  -1   6   12.93    1.22
   8  -1   6   14.80    1.22
  -8   1  -6   12.80    1.26
  -8   1  -6   17.21    1.15
  -8   1  -6   15.85    1.30
  -8   1  -6   14.18    1.25
  -8   1  -6   13.78    1.18
  -8   1  -6   15.20    1.52
   8  -2   6    8.29    1.00
   8  -2   6    9.53    1.22
   8  -2   6   12.85    1.30
   8  -2   6    9.94    1.17
  -8   2  -6   10.10    1.26
  -8   2  -6    9.08    1.14
  -8   2  -6   10.59    1.02
  -8   2  -6    9.74    1.16
  -8   2  -6    9.41    0.93
   8  -3   6   22.97    1.89
   8  -3   6   22.54    2.08
   8  -3   6   21.44    2.06
  -8   3  -6   23.40    2.14
  -8   3  -6   24.48    1.99
  -8   3  -6   20.73    1.21
   7   4   6    1.20    0.66
   7   4   6    0.44    0.83
  -7  -4  -6    0.19    0.70
  -7  -4  -6    1.54    0.73
  -7  -4  -6    0.44    0.50
  -7  -4  -6    0.57    1.12
   7   3   6   17.63    0.99
   7   3   6   17.39    1.06
   7   3   6   13.91    0.95
   7   3   6   16.95    1.36
  -7  -3  -6   17.22    1.20
  -7  -3  -6   15.88    0.97
  -7  -3  -6   16.61    1.07
  -7  -3  -6   16.99    1.52
  -7  -3  -6   14.89    1.13
   7   2   6    3.03    0.72
   7   2   6    5.02    0.50
   7   2   6    3.28    0.58
   7   2   6    5.18    0.41
   7   2   6    3.71    0.45
   7   2   6    4.04    0.64
  -7  -2  -6    4.48    0.68
  -7  -2  -6    4.62    0.35
  -7  -2  -6    4.27    0.59
  -7  -2  -6    5.61    0.86
  -7  -2  -6    4.52    0.67
  -7  -2  -6    4.66    0.70
   7   1   6   31.77    1.40
   7   1   6   32.39    1.05
   7   1   6   31.45    1.45
   7   1   6   32.37    1.34
   7   1   6   31.26    1.25
   7   1   6   31.56    1.21
  -7  -1  -6   32.98    1.37
  -7  -1  -6   30.21    1.44
  -7  -1  -6   32.18    1.50
  -7  -1  -6   32.05    1.03
  -7  -1  -6   31.88    1.39
  -7  -1  -6   33.04    1.47
   7   0   6   -0.22    0.42
   7   0   6    0.11    0.60
   7   0   6    0.20    0.55
   7   0   6   -0.04    0.49
  -7   0  -6   -0.72    0.48
  -7   0  -6   -0.51    0.59
  -7   0  -6   -0.34    0.59
  -7   0  -6    0.71    0.60
  -7   0  -6    0.21    0.50
  -7   0  -6   -0.10    0.37
   7  -1   6   31.25    1.59
   7  -1   6   32.24    1.33
   7  -1   6   31.41    1.47
   7  -1   6   33.33    1.54
   7  -1   6   32.71    1.47
  -7   1  -6   34.30    1.28
  -7   1  -6   31.71    1.48
  -7   1  -6   30.14    1.52
  -7   1  -6   32.86    2.02
  -7   1  -6   30.79    1.36
  -7   1  -6   32.59    1.50
   7  -2   6    5.38    0.90
   7  -2   6    4.31    0.76
   7  -2   6    4.90    0.79
   7  -2   6    3.54    0.86
   7  -2   6    5.95    0.83
  -7   2  -6    5.19    0.64
  -7   2  -6    3.57    0.80
  -7   2  -6    4.18    0.77
  -7   2  -6    5.48    0.82
  -7   2  -6    4.48    0.89
  -7   2  -6    4.52    0.67
   7  -3   6   12.83    1.21
   7  -3   6   14.85    1.29
   7  -3   6   14.87    1.30
   7  -3   6   17.87    1.53
   7  -3   6   17.68    1.50
  -7   3  -6   16.70    1.52
  -7   3  -6   16.99    1.39
  -7   3  -6   14.81    1.36
  -7   3  -6   16.32    1.53
  -7   3  -6   18.59    1.42
  -7   3  -6   15.86    0.94
   7  -4   6    0.43    1.16
   7  -4   6    0.60    1.11
   7  -4   6    1.38    1.13
   7  -4   6    0.52    1.07
  -7   4  -6   -0.24    0.96
  -7   4  -6   -0.23    0.92
  -7   4  -6    0.07    1.11
   6   4   6    4.62    0.70
   6   4   6    6.96    0.94
  -6  -4  -6    6.24    0.47
  -6  -4  -6    6.72    0.51
  -6  -4  -6    7.26    0.68
  -6  -4  -6    5.53    0.59
  -6  -4  -6    6.12    1.01
   6   3   6    5.28    0.60
   6   3   6    3.69    0.43
   6   3   6    5.13    0.76
   6   3   6    3.47    0.44
  -6  -3  -6    4.67    0.38
  -6  -3  -6    4.36    0.53
  -6  -3  -6    4.51    0.31
  -6  -3  -6    3.91    0.57
  -6  -3  -6    3.42    0.80
  -6  -3  -6    4.73    0.47
  -6  -3  -6    4.84    0.53
   6   2   6    6.71    0.61
   6   2   6    7.19    0.36
   6   2   6    7.36    0.60
   6   2   6    7.85    0.78
   6   2   6    7.30    0.58
   6   2   6    7.25    0.41
  -6  -2  -6    6.87    0.79
  -6  -2  -6    7.18    0.62
  -6  -2  -6    7.71    0.72
  -6  -2  -6    7.87    0.69
  -6  -2  -6    7.59    0.43
  -6  -2  -6    8.42    0.81
   6   1   6   26.65    1.05
   6   1   6   28.33    0.93
   6   1   6   26.53    1.01
   6   1   6   28.81    1.20
   6   1   6   25.36    1.17
   6   1   6   26.28    1.11
  -6  -1  -6   28.72    1.15
  -6  -1  -6   27.13    1.13
  -6  -1  -6   27.36    0.90
  -6  -1  -6   27.71    1.31
  -6  -1  -6   27.15    1.20
  -6  -1  -6   25.94    1.18
   6   0   6   59.80    1.70
   6   0   6   60.00    1.81
   6   0   6   62.87    1.93
   6   0   6   52.61    1.77
  -6   0  -6   58.97    1.67
  -6   0  -6   61.11    1.90
  -6   0  -6   58.11    1.88
  -6   0  -6   59.57    1.87
  -6   0  -6   58.73    1.84
  -6   0  -6   59.71    1.87
   6  -1   6   27.05    1.27
   6  -1   6   27.78    1.14
   6  -1   6   27.84    1.17
   6  -1   6   27.79    1.26
   6  -1   6   26.28    1.31
  -6   1  -6   26.11    1.23
  -6   1  -6   26.54    1.27
  -6   1  -6   26.48    1.19
  -6   1  -6   30.03    1.18
  -6   1  -6   26.31    1.06
   6  -2   6    7.00    0.75
   6  -2   6    7.06    0.80
   6  -2   6    6.51    0.76
   6  -2   6    8.38    0.80
  -6   2  -6    7.76    0.84
  -6   2  -6    7.62    0.72
  -6   2  -6    6.64    0.66
  -6   2  -6    7.63    0.77
  -6   2  -6    7.74    0.77
   6  -3   6    5.20    0.83
   6  -3   6    3.88    0.80
   6  -3   6    3.04    0.79
   6  -3   6    4.37    0.75
   6  -3   6    3.68    0.71
  -6   3  -6    4.11    0.80
  -6   3  -6    4.64    0.78
  -6   3  -6    4.97    0.75
  -6   3  -6    4.21    0.45
  -6   3  -6    3.53    0.68
   6  -4   6    5.27    1.00
   6  -4   6    5.43    0.99
   6  -4   6    7.72    1.07
   6  -4   6    3.35    0.91
   6  -4   6    5.00    0.95
  -6   4  -6    4.20    1.02
  -6   4  -6    6.24    0.98
  -6   4  -6    6.32    0.89
  -6   4  -6    5.55    1.00
   5   5   6    1.16    0.68
   5   5   6    2.14    0.84
  -5  -5  -6    2.36    0.48
  -5  -5  -6    1.58    0.41
  -5  -5  -6    0.95    0.92
  -5  -5  -6    2.00    0.49
   5   4   6    6.03    0.84
   5   4   6    6.36    0.73
  -5  -4  -6    7.43    0.90
  -5  -4  -6    6.63    0.54
  -5  -4  -6    7.38    0.41
  -5  -4  -6    6.17    0.40
  -5  -4  -6    6.51    0.59
  -5  -4  -6    7.68    0.62
  -5  -4  -6    7.44    0.52
   5   3   6   33.08    1.35
   5   3   6   34.21    1.01
   5   3   6   32.04    1.21
  -5  -3  -6   30.21    1.09
  -5  -3  -6   27.97    1.43
  -5  -3  -6   31.12    1.05
  -5  -3  -6   32.32    0.94
  -5  -3  -6   32.51    1.03
  -5  -3  -6   32.70    1.13
   5   2   6   21.91    1.03
   5   2   6   22.01    0.90
   5   2   6   19.65    0.84
   5   2   6   22.47    0.84
  -5  -2  -6   22.92    0.94
  -5  -2  -6   21.53    0.90
  -5  -2  -6   21.91    0.90
  -5  -2  -6   22.03    0.72
  -5  -2  -6   22.33    0.87
  -5  -2  -6   22.97    1.10
   5   1   6   80.81    2.10
   5   1   6   81.01    2.21
   5   1   6   75.93    2.18
   5   1   6   80.49    2.25
   5   1   6   81.45    2.11
  -5  -1  -6   82.10    2.23
  -5  -1  -6   78.68    2.21
  -5  -1  -6   82.45    2.21
  -5  -1  -6   81.91    2.04
  -5  -1  -6   78.12    2.28
  -5  -1  -6   80.30    2.20
   5   0   6    0.59    0.34
   5   0   6   -0.13    0.36
   5   0   6    0.00    0.29
   5   0   6    0.10    0.39
   5   0   6   -0.05    0.31
  -5   0  -6   -0.30    0.30
  -5   0  -6   -0.19    0.35
  -5   0  -6    0.00    0.38
  -5   0  -6   -0.09    0.32
  -5   0  -6    0.24    0.39
  -5   0  -6    0.00    0.26
   5  -1   6   80.93    2.34
   5  -1   6   83.35    2.26
   5  -1   6   83.19    2.31
   5  -1   6   83.56    2.37
   5  -1   6   83.32    2.33
  -5   1  -6   82.90    2.31
  -5   1  -6   81.33    2.24
  -5   1  -6   84.82    2.25
  -5   1  -6   84.18    2.34
  -5   1  -6   78.77    2.35
  -5   1  -6   87.17    2.37
   5  -2   6   20.59    1.05
   5  -2   6   23.32    1.13
   5  -2   6   22.26    1.12
   5  -2   6   22.96    1.05
  -5   2  -6   23.50    1.10
  -5   2  -6   22.15    0.87
  -5   2  -6   23.02    0.99
  -5   2  -6   24.07    1.13
  -5   2  -6   22.20    1.10
  -5   2  -6   22.59    1.03
   5  -3   6   31.73    1.37
   5  -3   6   35.12    1.41
   5  -3   6   33.56    1.45
   5  -3   6   31.51    1.44
  -5   3  -6   31.05    1.28
  -5   3  -6   32.76    1.34
  -5   3  -6   32.27    1.33
  -5   3  -6   32.65    1.43
  -5   3  -6   32.64    1.00
   5  -4   6    6.86    0.89
   5  -4   6    7.41    0.85
   5  -4   6    6.39    0.92
   5  -4   6    6.20    0.86
   5  -4   6    6.98    0.82
  -5   4  -6    6.25    0.85
  -5   4  -6    6.43    0.86
  -5   4  -6    7.57    0.78
  -5   4  -6    6.57    0.80
  -5   4  -6    5.85    0.67
   5  -5   6    2.76    1.09
   5  -5   6    1.85    0.98
   5  -5   6    2.44    0.93
   5  -5   6    0.89    0.86
  -5   5  -6    1.77    0.60
  -5   5  -6    2.04    0.89
  -5   5  -6    2.00    0.92
  -5   5  -6    1.85    0.46
   4   5   6    2.08    0.68
   4   5   6    3.05    0.81
  -4  -5  -6    2.62    0.31
  -4  -5  -6    2.60    0.55
  -4  -5  -6    2.53    0.78
  -4  -5  -6    2.44    0.36
   4   4   6    5.03    0.71
   4   4   6    5.06    0.63
  -4  -4  -6    4.71    0.71
  -4  -4  -6    4.72    0.43
  -4  -4  -6    5.06    0.48
  -4  -4  -6    5.52    0.50
   4   3   6   31.63    0.89
   4   3   6   31.46    0.89
   4   3   6   31.24    1.31
   4   3   6   30.90    1.15
  -4  -3  -6   30.58    1.00
  -4  -3  -6   31.37    0.92
  -4  -3  -6   32.42    1.29
  -4  -3  -6   30.99    0.97
  -4  -3  -6   31.74    0.94
   4   2   6   28.38    0.91
   4   2   6   28.65    1.11
   4   2   6   29.24    0.96
   4   2   6   27.36    0.93
  -4  -2  -6   28.09    1.12
  -4  -2  -6   28.55    0.86
  -4  -2  -6   28.43    0.92
  -4  -2  -6   29.09    0.96
  -4  -2  -6   27.22    0.94
  -4  -2  -6   28.39    0.92
   4   1   6   74.17    1.96
   4   1   6   65.71    1.98
   4   1   6   73.10    1.88
   4   1   6   75.46    1.98
   4   1   6   75.82    1.90
  -4  -1  -6   72.61    1.97
  -4  -1  -6   75.34    2.06
  -4  -1  -6   74.82    1.87
  -4  -1  -6   73.54    1.98
  -4  -1  -6   73.98    1.97
  -4  -1  -6   73.50    1.96
   4   0   6   31.82    0.98
   4   0   6   29.97    1.06
   4   0   6   29.84    1.02
   4   0   6   31.64    1.09
   4   0   6   30.19    1.03
  -4   0  -6   30.72    1.07
  -4   0  -6   30.83    1.06
  -4   0  -6   31.87    1.08
  -4   0  -6   31.32    1.05
  -4   0  -6   29.87    0.95
  -4   0  -6   29.83    1.05
   4  -1   6   73.65    2.05
   4  -1   6   76.13    2.11
   4  -1   6   75.90    2.10
   4  -1   6   73.57    2.06
   4  -1   6   72.67    2.02
  -4   1  -6   76.35    2.11
  -4   1  -6   74.42    2.07
  -4   1  -6   75.10    2.06
  -4   1  -6   75.55    2.02
  -4   1  -6   75.75    1.99
  -4   1  -6   78.17    2.10
   4  -2   6   30.37    1.14
   4  -2   6   29.75    1.10
   4  -2   6   29.38    1.15
   4  -2   6   26.57    1.09
   4  -2   6   28.05    1.13
  -4   2  -6   28.58    0.92
  -4   2  -6   29.08    1.07
  -4   2  -6   29.20    1.16
  -4   2  -6   28.70    1.08
  -4   2  -6   28.38    1.10
  -4   2  -6   27.98    1.05
   4  -3   6   31.79    1.27
   4  -3   6   30.32    1.25
   4  -3   6   33.58    1.34
   4  -3   6   32.31    1.32
   4  -3   6   31.71    1.25
  -4   3  -6   31.65    1.21
  -4   3  -6   32.21    1.17
  -4   3  -6   31.66    0.91
  -4   3  -6   31.74    1.29
   4  -4   6    6.25    0.70
   4  -4   6    4.15    0.72
   4  -4   6    5.36    0.81
   4  -4   6    6.62    0.72
   4  -4   6    5.32    0.71
  -4   4  -6    4.83    0.62
  -4   4  -6    5.26    0.75
  -4   4  -6    4.37    0.52
  -4   4  -6    5.79    0.59
   4  -5   6    2.38    0.73
   4  -5   6    2.15    0.96
   4  -5   6    2.41    0.81
   4  -5   6    3.18    0.82
   4  -5   6    3.68    0.78
  -4   5  -6    2.29    0.44
  -4   5  -6    2.82    0.72
  -4   5  -6    2.59    0.81
  -4   5  -6    2.25    0.35
  -4   5  -6    2.43    0.79
   3   6   6    4.35    0.94
   3   6   6    3.91    0.96
  -3  -6  -6    5.55    0.95
  -3  -6  -6    2.35    0.83
   3   5   6   19.56    1.32
   3   5   6   19.38    1.26
  -3  -5  -6   20.49    0.61
  -3  -5  -6   21.38    0.64
  -3  -5  -6   21.71    1.12
  -3  -5  -6   22.05    1.27
   3   4   6   10.09    0.85
   3   4   6   12.31    0.95
  -3  -4  -6   11.81    0.74
  -3  -4  -6   10.76    0.93
  -3  -4  -6   11.35    0.44
  -3  -4  -6   11.82    0.48
   3   3   6   30.37    1.23
   3   3   6   32.31    0.81
   3   3   6   33.60    0.82
   3   3   6   33.45    1.17
  -3  -3  -6   32.11    0.91
  -3  -3  -6   32.17    0.93
  -3  -3  -6   33.76    0.89
  -3  -3  -6   32.94    1.24
  -3  -3  -6   32.63    0.88
   3   2   6   24.05    0.73
   3   2   6   21.31    0.88
   3   2   6   22.68    0.82
   3   2   6   23.37    0.73
  -3  -2  -6   22.52    0.93
  -3  -2  -6   23.03    0.75
  -3  -2  -6   23.97    0.76
  -3  -2  -6   23.35    0.74
  -3  -2  -6   23.55    0.94
  -3  -2  -6   24.04    0.74
   3   1   6  104.32    2.46
   3   1   6   96.63    2.55
   3   1   6  101.28    2.46
   3   1   6  100.36    2.53
  -3  -1  -6   98.19    2.52
  -3  -1  -6   99.51    2.51
  -3  -1  -6  102.21    2.52
  -3  -1  -6  102.38    2.48
  -3  -1  -6  110.14    2.64
  -3  -1  -6  100.09    2.53
   3   0   6    0.11    0.22
   3   0   6   -0.07    0.22
   3   0   6   -0.14    0.21
   3   0   6   -0.07    0.23
   3   0   6    0.05    0.25
   3   0   6   -0.08    0.26
  -3   0  -6   -0.03    0.26
  -3   0  -6   -0.29    0.18
  -3   0  -6   -0.09    0.23
  -3   0  -6   -0.22    0.22
  -3   0  -6    0.05    0.25
  -3   0  -6   -0.38    0.23
   3  -1   6  102.55    2.61
   3  -1   6   99.10    2.61
   3  -1   6  101.47    2.58
   3  -1   6  103.85    2.60
   3  -1   6  104.01    2.52
   3  -1   6  101.14    2.59
  -3   1  -6  103.47    2.60
  -3   1  -6   99.15    2.61
  -3   1  -6  101.80    2.57
  -3   1  -6  100.11    2.52
  -3   1  -6  103.10    2.62
  -3   1  -6  100.86    2.60
   3  -2   6   23.05    0.95
   3  -2   6   22.66    0.89
   3  -2   6   24.57    0.95
   3  -2   6   22.66    0.92
  -3   2  -6   23.78    0.88
  -3   2  -6   25.34    0.76
  -3   2  -6   24.23    0.93
  -3   2  -6   23.94    0.90
  -3   2  -6   24.63    0.91
  -3   2  -6   23.35    0.94
   3  -3   6   34.01    1.27
   3  -3   6   30.70    1.19
   3  -3   6   32.42    1.20
   3  -3   6   33.26    1.20
   3  -3   6   34.54    1.24
  -3   3  -6   34.92    1.12
  -3   3  -6   33.87    1.22
  -3   3  -6   32.66    1.14
  -3   3  -6   35.22    1.24
  -3   3  -6   34.11    1.21
   3  -4   6   10.05    0.81
   3  -4   6   11.19    0.91
   3  -4   6   10.53    0.82
   3  -4   6   10.80    0.87
   3  -4   6   11.34    1.05
  -3   4  -6   12.30    0.71
  -3   4  -6   11.60    0.91
  -3   4  -6   11.42    0.64
  -3   4  -6   13.04    0.93
   3  -5   6   23.64    1.19
   3  -5   6   21.70    1.22
   3  -5   6   20.85    1.22
   3  -5   6   21.03    1.29
   3  -5   6   23.04    1.56
  -3   5  -6   19.60    1.34
  -3   5  -6   21.16    1.37
  -3   5  -6   23.53    1.25
  -3   5  -6   20.30    1.13
   3  -6   6    5.03    1.24
   3  -6   6    4.38    1.02
   3  -6   6    3.72    0.85
   3  -6   6    4.20    1.04
  -3   6  -6    2.04    0.92
   2   6   6    4.33    0.91
  -2  -6  -6    6.49    0.91
  -2  -6  -6    6.29    0.83
   2   5   6    5.42    0.80
   2   5   6    4.29    0.70
   2   5   6    4.05    0.77
  -2  -5  -6    5.34    0.68
  -2  -5  -6    5.61    0.31
  -2  -5  -6    5.12    0.66
   2   4   6   25.50    1.16
   2   4   6   24.18    1.15
  -2  -4  -6   25.29    1.03
  -2  -4  -6   25.81    1.08
  -2  -4  -6   25.29    0.68
   2   3   6   11.65    0.74
   2   3   6   10.79    0.67
  -2  -3  -6   11.10    0.36
  -2  -3  -6   11.99    0.39
  -2  -3  -6   11.72    0.41
  -2  -3  -6   10.62    0.70
  -2  -3  -6    8.79    0.67
  -2  -3  -6   12.39    0.37
   2   2   6   73.87    1.96
   2   2   6   71.64    1.93
   2   2   6   72.72    1.79
  -2  -2  -6   73.64    1.80
  -2  -2  -6   70.75    1.80
  -2  -2  -6   73.31    1.79
  -2  -2  -6   76.83    1.93
  -2  -2  -6   71.41    1.80
  -2  -2  -6   77.69    1.98
  -2  -2  -6   72.06    1.96
   2   1   6   50.81    1.33
   2   1   6   50.75    1.28
   2   1   6   50.84    1.41
   2   1   6   51.86    1.38
   2   1   6   52.09    1.35
   2   1   6   51.54    1.29
  -2  -1  -6   49.96    1.32
  -2  -1  -6   51.05    1.34
  -2  -1  -6   49.90    1.34
  -2  -1  -6   51.43    1.34
  -2  -1  -6   49.53    1.42
   2   0   6  303.97    7.08
   2   0   6  312.53    7.11
   2   0   6  302.70    7.07
   2   0   6  307.66    7.10
   2   0   6  303.05    7.08
   2   0   6  314.29    7.11
  -2   0  -6  309.12    7.09
  -2   0  -6  310.53    7.11
  -2   0  -6  302.23    7.10
  -2   0  -6  299.38    7.09
  -2   0  -6  302.78    7.09
  -2   0  -6  297.47    7.07
   2  -1   6   52.21    1.41
   2  -1   6   50.33    1.42
   2  -1   6   50.22    1.34
   2  -1   6   51.62    1.42
   2  -1   6   49.85    1.42
   2  -1   6   50.84    1.40
  -2   1  -6   51.47    1.35
  -2   1  -6   50.58    1.42
  -2   1  -6   48.85    1.39
  -2   1  -6   50.13    1.39
  -2   1  -6   52.38    1.42
  -2   1  -6   51.87    1.40
   2  -2   6   75.24    1.97
   2  -2   6   75.36    1.99
   2  -2   6   73.65    2.00
   2  -2   6   75.40    1.84
   2  -2   6   75.01    1.99
   2  -2   6   71.89    1.98
  -2   2  -6   74.69    1.84
  -2   2  -6   72.79    1.98
  -2   2  -6   73.63    1.93
  -2   2  -6   76.18    2.00
  -2   2  -6   72.74    1.97
  -2   2  -6   76.13    1.95
   2  -3   6   11.42    0.70
   2  -3   6   11.49    0.70
   2  -3   6   12.93    0.76
   2  -3   6   11.56    0.41
   2  -3   6   11.54    0.66
   2  -3   6   11.89    0.67
  -2   3  -6   12.00    0.70
  -2   3  -6   13.18    0.75
  -2   3  -6   11.72    0.65
  -2   3  -6   11.75    0.57
  -2   3  -6   11.48    0.60
   2  -4   6   24.41    1.01
   2  -4   6   26.57    1.07
   2  -4   6   24.97    1.02
   2  -4   6   23.82    1.20
   2  -4   6   25.89    1.08
  -2   4  -6   23.85    1.15
  -2   4  -6   24.66    1.05
  -2   4  -6   25.62    1.13
  -2   4  -6   24.87    0.76
  -2   4  -6   26.03    0.79
  -2   4  -6   23.96    1.00
   2  -5   6    5.48    0.64
   2  -5   6    4.87    0.66
   2  -5   6    6.53    0.88
   2  -5   6    4.49    0.62
   2  -5   6    5.72    0.58
  -2   5  -6    6.11    0.64
  -2   5  -6    5.39    0.57
  -2   5  -6    6.20    0.81
  -2   5  -6    5.94    0.81
   2  -6   6    6.65    1.10
   2  -6   6    6.92    0.90
   2  -6   6    7.63    0.92
   2  -6   6    7.95    0.79
  -2   6  -6    5.77    1.04
  -2   6  -6    5.22    0.67
   1   6   6    6.21    0.96
   1   6   6    3.86    0.79
  -1  -6  -6    5.61    0.67
  -1  -6  -6    4.97    0.90
  -1  -6  -6    4.91    0.39
  -1  -6  -6    4.36    0.43
   1   5   6    6.95    0.72
   1   5   6    7.27    0.83
  -1  -5  -6    7.39    0.63
  -1  -5  -6    6.39    0.39
  -1  -5  -6    6.43    0.72
  -1  -5  -6    6.87    0.45
   1   4   6   55.87    1.79
   1   4   6   55.96    1.70
   1   4   6   53.84    1.81
  -1  -4  -6   56.04    1.72
  -1  -4  -6   55.66    1.38
  -1  -4  -6   54.96    1.62
  -1  -4  -6   56.41    1.38
   1   3   6   84.70    2.32
   1   3   6   83.01    2.33
   1   3   6   87.80    2.25
  -1  -3  -6   86.17    2.05
  -1  -3  -6   85.88    2.05
  -1  -3  -6   88.25    2.25
  -1  -3  -6   87.35    2.04
  -1  -3  -6   88.54    2.26
  -1  -3  -6   87.06    2.04
   1   2   6   30.58    0.98
   1   2   6   31.12    0.97
   1   2   6   30.62    0.95
   1   2   6   29.64    0.80
  -1  -2  -6   30.00    0.98
  -1  -2  -6   30.01    0.95
  -1  -2  -6   28.89    0.82
  -1  -2  -6   29.96    0.81
  -1  -2  -6   29.12    0.80
  -1  -2  -6   31.02    0.90
   1   1   6  108.54    2.60
   1   1   6  110.55    2.60
   1   1   6  108.30    2.56
   1   1   6  107.48    2.66
   1   1   6  111.72    2.64
   1   1   6  105.27    2.55
  -1  -1  -6  111.51    2.60
  -1  -1  -6  105.35    2.60
  -1  -1  -6  110.56    2.63
  -1  -1  -6  105.73    2.66
  -1  -1  -6  106.48    2.60
  -1  -1  -6  111.47    2.59
   1   0   6   -0.03    0.17
   1   0   6    0.15    0.20
   1   0   6    0.19    0.18
   1   0   6    0.05    0.14
   1   0   6   -0.15    0.19
   1   0   6    0.29    0.19
  -1   0  -6    0.03    0.17
  -1   0  -6    0.32    0.21
  -1   0  -6    0.03    0.17
  -1   0  -6    0.14    0.18
  -1   0  -6    0.31    0.20
  -1   0  -6   -0.20    0.18
   1  -1   6  110.95    2.69
   1  -1   6  109.65    2.68
   1  -1   6  112.02    2.69
   1  -1   6  106.11    2.63
   1  -1   6  110.93    2.69
   1  -1   6  111.61    2.70
  -1   1  -6  107.58    2.67
  -1   1  -6  110.29    2.68
  -1   1  -6  108.08    2.64
  -1   1  -6  111.93    2.70
  -1   1  -6  108.77    2.70
  -1   1  -6  110.79    2.69
   1  -2   6   30.43    0.85
   1  -2   6   29.87    0.99
   1  -2   6   29.42    0.93
   1  -2   6   29.88    0.94
   1  -2   6   28.98    0.94
   1  -2   6   30.18    0.96
  -1   2  -6   29.35    0.95
  -1   2  -6   29.60    0.89
  -1   2  -6   30.07    0.90
  -1   2  -6   30.04    0.94
  -1   2  -6   29.90    0.95
   1  -3   6   86.78    2.14
   1  -3   6   87.82    2.25
   1  -3   6   85.72    2.23
   1  -3   6   85.91    2.10
   1  -3   6   88.13    2.25
   1  -3   6   82.81    2.30
   1  -3   6   88.78    2.26
  -1   3  -6   85.48    2.30
  -1   3  -6   84.22    2.12
  -1   3  -6   84.26    2.35
  -1   3  -6   86.31    2.24
  -1   3  -6   87.88    2.24
  -1   3  -6   86.86    2.13
   1  -4   6   54.92    1.62
   1  -4   6   54.75    1.38
   1  -4   6   53.57    1.58
   1  -4   6   56.53    1.79
   1  -4   6   55.16    1.61
   1  -4   6   53.67    1.63
  -1   4  -6   55.35    1.80
  -1   4  -6   55.11    1.72
  -1   4  -6   57.49    1.61
  -1   4  -6   53.92    1.58
   1  -5   6    5.81    0.58
   1  -5   6    7.00    0.61
   1  -5   6    6.81    0.82
   1  -5   6    7.21    0.64
   1  -5   6    7.01    0.67
  -1   5  -6    6.25    0.75
  -1   5  -6    6.54    0.66
  -1   5  -6    7.41    0.85
   1  -6   6    6.07    0.79
   1  -6   6    5.62    0.79
   1  -6   6    5.14    0.62
   1  -6   6    5.94    0.56
   1  -6   6    6.55    1.01
  -1   6  -6    5.00    0.49
  -1   6  -6    7.17    1.03
   0   6   6   26.97    1.44
   0   6   6   27.09    1.61
   0  -6  -6   26.64    1.02
   0  -6  -6   26.80    1.02
   0  -6  -6   28.52    1.11
   0  -6  -6   26.47    1.72
   0   5   6  146.24    3.80
   0   5   6  143.93    3.96
   0  -5  -6  145.82    3.90
   0  -5  -6  147.36    3.53
   0  -5  -6  149.74    3.60
   0  -5  -6  144.23    3.53
   0   4   6   46.49    1.57
   0   4   6   48.16    1.43
   0  -4  -6   45.21    1.22
   0  -4  -6   44.99    1.32
   0  -4  -6   45.31    1.15
   0  -4  -6   42.82    1.14
   0  -4  -6   44.79    1.21
   0  -4  -6   43.64    1.49
   0   3   6   62.89    1.84
   0   3   6   63.13    1.57
   0   3   6   63.94    1.70
   0   3   6   65.26    1.58
   0   3   6   66.01    1.69
   0  -3  -6   65.54    1.71
   0  -3  -6   65.32    1.60
   0  -3  -6   64.33    1.61
   0  -3  -6   64.42    1.70
   0  -3  -6   64.21    1.60
   0  -3  -6   63.17    1.60
   0   2   6   37.48    1.07
   0   2   6   38.12    1.02
   0   2   6   36.18    1.12
   0   2   6   37.48    1.15
   0   2   6   37.55    1.01
   0   2   6   38.79    1.01
   0  -2  -6   37.50    1.01
   0  -2  -6   38.79    1.02
   0  -2  -6   40.89    1.15
   0  -2  -6   38.83    1.01
   0  -2  -6   37.74    1.00
   0  -2  -6   37.58    1.02
   0  -2  -6   37.74    1.12
   0  -2  -6   38.23    1.09
   0   1   6  243.90    5.75
   0   1   6  245.91    5.79
   0   1   6  251.63    5.78
   0   1   6  251.17    5.76
   0   1   6  237.35    5.72
   0   1   6  242.23    5.72
   0   1   6  252.70    5.77
   0  -1  -6  249.87    5.78
   0  -1  -6  243.58    5.74
   0  -1  -6  248.28    5.76
   0  -1  -6  265.46    5.77
   0  -1  -6  255.41    5.68
   0  -1  -6  243.77    5.76
   0  -1  -6  249.08    5.75
   0   0   6  260.25    6.05
   0   0   6  265.83    6.05
   0   0   6  259.47    6.06
   0   0   6  265.67    6.07
   0   0   6  259.45    6.06
   0   0   6  259.16    5.97
   0   0  -6  259.86    6.06
   0   0  -6  267.97    5.97
   0   0  -6  259.50    6.06
   0   0  -6  264.19    6.07
   0   0  -6  257.48    6.05
   0   0  -6  259.00    6.05
   0  -1   6  252.35    5.81
   0  -1   6  250.41    5.81
   0  -1   6  247.56    5.81
   0  -1   6  255.50    5.83
   0  -1   6  249.11    5.80
   0  -1   6  241.11    5.82
   0   1  -6  248.65    5.82
   0   1  -6  251.50    5.81
   0   1  -6  255.21    5.83
   0   1  -6  247.55    5.81
   0   1  -6  250.89    5.80
   0   1  -6  249.21    5.80
   0  -2   6   37.28    1.08
   0  -2   6   36.78    1.05
   0  -2   6   36.75    1.08
   0  -2   6   37.89    1.10
   0  -2   6   38.90    0.94
   0  -2   6   37.64    1.11
   0  -2   6   37.60    1.08
   0   2  -6   37.94    1.03
   0   2  -6   37.74    1.10
   0   2  -6   38.12    1.08
   0   2  -6   37.42    1.13
   0   2  -6   39.11    1.10
   0   2  -6   38.50    1.03
   0  -3   6   63.25    1.78
   0  -3   6   63.00    1.71
   0  -3   6   62.58    1.72
   0  -3   6   63.37    1.67
   0  -3   6   66.55    1.64
   0  -3   6   64.54    1.72
   0  -3   6   65.69    1.73
   0   3  -6   65.46    1.79
   0   3  -6   65.85    1.56
   0   3  -6   63.61    1.55
   0   3  -6   67.34    1.87
   0   3  -6   66.15    1.73
   0   3  -6   65.38    1.72
   0  -4   6   44.28    1.26
   0  -4   6   45.67    1.49
   0  -4   6   41.95    1.32
   0  -4   6   46.97    1.33
   0  -4   6   45.41    1.37
   0  -4   6   44.68    1.35
   0  -4   6   44.84    1.34
   0   4  -6   45.23    1.31
   0   4  -6   48.95    1.34
   0   4  -6   43.80    1.55
   0   4  -6   45.22    1.48
   0  -5   6  150.05    3.74
   0  -5   6  148.59    3.91
   0  -5   6  146.67    3.66
   0  -5   6  145.37    3.65
   0  -5   6  147.62    3.56
   0  -5   6  150.00    3.73
   0   5  -6  150.01    3.60
   0   5  -6  144.38    4.00
   0   5  -6  152.95    3.61
   0  -6   6   25.91    1.31
   0  -6   6   28.10    1.07
   0  -6   6   30.31    1.62
   0  -6   6   27.67    1.03
   0  -6   6   25.37    1.31
   0   6  -6   25.85    1.53
   0   6  -6   25.48    0.69
   0   6  -6   22.91    0.68
  -1   6   6    6.74    0.85
   1  -6  -6    4.80    0.65
   1  -6  -6    6.57    1.06
   1  -6  -6    3.33    0.59
  -1   5   6    6.34    0.83
  -1   5   6    7.04    0.26
  -1   5   6    6.26    0.65
   1  -5  -6    7.15    0.54
   1  -5  -6    6.67    0.50
   1  -5  -6    7.55    0.88
   1  -5  -6    7.44    0.62
   1  -5  -6    6.62    0.67
   1  -5  -6    7.17    0.49
  -1   4   6   53.38    1.59
  -1   4   6   54.52    1.44
  -1   4   6   56.59    1.82
   1  -4  -6   56.98    1.48
   1  -4  -6   52.96    1.47
   1  -4  -6   57.05    1.53
   1  -4  -6   56.00    1.54
   1  -4  -6   55.56    1.78
   1  -4  -6   54.63    1.49
  -1   3   6   90.65    2.15
  -1   3   6   85.06    2.14
  -1   3   6   86.75    2.14
  -1   3   6   87.09    2.17
  -1   3   6   83.41    2.33
   1  -3  -6   85.98    2.17
   1  -3  -6   88.02    2.15
   1  -3  -6   82.21    2.15
   1  -3  -6   85.82    2.17
   1  -3  -6   87.72    2.16
  -1   2   6   30.90    0.81
  -1   2   6   30.15    0.81
  -1   2   6   29.56    0.96
  -1   2   6   30.59    0.90
  -1   2   6   29.67    0.87
  -1   2   6   29.30    0.88
  -1   2   6   29.87    0.80
   1  -2  -6   30.10    0.89
   1  -2  -6   29.88    0.89
   1  -2  -6   30.29    0.91
   1  -2  -6   30.14    0.88
   1  -2  -6   29.42    0.97
   1  -2  -6   31.04    0.97
   1  -2  -6   30.36    0.89
  -1   1   6  105.93    2.64
  -1   1   6  110.33    2.64
  -1   1   6  110.48    2.65
  -1   1   6  107.26    2.62
  -1   1   6  107.19    2.62
  -1   1   6  111.70    2.66
   1  -1  -6  110.77    2.66
   1  -1  -6  107.35    2.64
   1  -1  -6  109.31    2.64
   1  -1  -6  106.92    2.64
   1  -1  -6  108.06    2.65
   1  -1  -6  114.06    2.64
  -1   0   6   -0.03    0.19
  -1   0   6   -0.13    0.17
  -1   0   6    0.22    0.20
  -1   0   6    0.16    0.20
  -1   0   6    0.01    0.18
   1   0  -6   -0.08    0.19
   1   0  -6   -0.03    0.19
   1   0  -6    0.11    0.20
   1   0  -6    0.00    0.19
   1   0  -6    0.09    0.10
   1   0  -6    0.11    0.18
  -1  -1   6  110.08    2.65
  -1  -1   6  108.75    2.60
  -1  -1   6  108.03    2.63
  -1  -1   6  109.55    2.63
  -1  -1   6  109.61    2.65
  -1  -1   6  110.16    2.64
   1   1  -6  107.80    2.62
   1   1  -6  106.97    2.64
   1   1  -6  106.62    2.61
   1   1  -6  107.74    2.60
   1   1  -6  104.55    2.60
   1   1  -6  110.18    2.65
  -1  -2   6   29.92    0.92
  -1  -2   6   30.28    0.91
  -1  -2   6   31.21    0.97
  -1  -2   6   30.08    0.90
  -1  -2   6   28.88    0.90
  -1  -2   6   31.11    0.92
   1   2  -6   30.09    0.83
   1   2  -6   30.36    0.85
   1   2  -6   29.37    0.90
   1   2  -6   30.60    0.77
   1   2  -6   28.46    0.95
   1   2  -6   30.48    0.89
   1   2  -6   29.74    0.91
  -1  -3   6   91.08    2.14
  -1  -3   6   83.30    2.19
  -1  -3   6   86.15    2.21
  -1  -3   6   86.85    2.21
  -1  -3   6   83.79    2.30
  -1  -3   6   90.06    2.26
  -1  -3   6   86.96    2.20
   1   3  -6   86.20    2.19
   1   3  -6   86.64    2.37
   1   3  -6   89.30    2.25
   1   3  -6   89.18    2.20
  -1  -4   6   55.27    1.67
  -1  -4   6   53.72    1.53
  -1  -4   6   54.82    1.56
  -1  -4   6   55.78    1.55
  -1  -4   6   57.09    1.56
  -1  -4   6   56.14    1.52
   1   4  -6   55.64    1.49
   1   4  -6   56.86    1.83
   1   4  -6   53.39    1.63
  -1  -5   6    6.38    0.56
  -1  -5   6    7.49    0.60
  -1  -5   6    8.18    0.68
  -1  -5   6    6.30    0.68
  -1  -5   6    7.59    0.65
   1   5  -6    6.84    0.47
   1   5  -6    6.64    0.82
   1   5  -6    7.81    0.46
  -1  -6   6    5.30    0.52
  -1  -6   6    4.52    0.52
  -1  -6   6    5.72    0.61
  -1  -6   6    4.55    0.66
  -1  -6   6    5.43    0.67
  -1  -6   6    5.21    0.49
  -1  -6   6    4.87    0.87
   1   6  -6    5.04    0.97
  -2   6   6    5.99    0.83
   2  -6  -6    5.81    0.79
   2  -6  -6    7.02    0.81
   2  -6  -6    6.58    0.75
   2  -6  -6    5.58    0.53
   2  -6  -6    5.92    1.14
  -2   5   6    5.32    0.44
  -2   5   6    4.47    0.62
  -2   5   6    6.13    0.85
  -2   5   6    5.24    0.45
   2  -5  -6    4.14    0.55
   2  -5  -6    5.68    0.61
   2  -5  -6    4.56    0.44
   2  -5  -6    5.87    0.86
   2  -5  -6    4.57    0.51
  -2   4   6   22.88    0.92
  -2   4   6   25.61    1.21
  -2   4   6   25.88    0.91
   2  -4  -6   25.21    0.96
   2  -4  -6   24.68    1.19
   2  -4  -6   24.68    0.90
   2  -4  -6   25.50    0.95
   2  -4  -6   25.01    0.99
  -2   3   6   11.39    0.48
  -2   3   6   11.45    0.72
  -2   3   6   11.93    0.41
  -2   3   6   10.97    0.52
  -2   3   6   11.76    0.43
  -2   3   6   11.39    0.58
  -2   3   6   12.12    0.63
   2  -3  -6   10.82    0.75
   2  -3  -6   11.04    0.62
   2  -3  -6   11.75    0.58
   2  -3  -6   10.98    0.59
   2  -3  -6   12.26    0.65
  -2   2   6   73.76    1.95
  -2   2   6   75.29    1.88
  -2   2   6   75.00    1.87
  -2   2   6   75.51    1.95
  -2   2   6   75.42    1.94
  -2   2   6   75.59    1.89
  -2   2   6   74.24    1.79
   2  -2  -6   72.28    1.94
   2  -2  -6   71.65    1.93
   2  -2  -6   74.16    1.96
   2  -2  -6   76.11    1.94
   2  -2  -6   72.75    1.94
  -2   1   6   52.63    1.40
  -2   1   6   51.93    1.43
  -2   1   6   51.61    1.41
  -2   1   6   51.54    1.38
  -2   1   6   51.44    1.36
  -2   1   6   51.62    1.39
   2  -1  -6   50.37    1.42
   2  -1  -6   53.55    1.44
   2  -1  -6   51.50    1.41
   2  -1  -6   50.28    1.40
  -2   0   6  304.51    7.22
  -2   0   6  324.61    7.11
  -2   0   6  302.60    7.21
  -2   0   6  308.05    7.24
  -2   0   6  309.44    7.24
   2   0  -6  318.34    7.25
   2   0  -6  311.31    7.22
   2   0  -6  309.75    7.22
   2   0  -6  309.56    7.24
  -2  -1   6   51.76    1.34
  -2  -1   6   49.94    1.38
  -2  -1   6   49.40    1.37
  -2  -1   6   52.97    1.37
  -2  -1   6   50.14    1.37
   2   1  -6   50.76    1.35
   2   1  -6   50.95    1.35
   2   1  -6   49.19    1.28
   2   1  -6   49.16    1.33
   2   1  -6   50.23    1.38
   2   1  -6   51.31    1.39
  -2  -2   6   73.43    1.92
  -2  -2   6   75.85    1.91
  -2  -2   6   73.14    1.97
  -2  -2   6   72.25    1.90
  -2  -2   6   72.52    1.91
  -2  -2   6   75.15    1.85
   2   2  -6   74.22    1.91
   2   2  -6   74.97    1.81
   2   2  -6   74.22    1.97
   2   2  -6   74.08    1.83
   2   2  -6   73.36    1.84
   2   2  -6   74.85    1.83
   2   2  -6   77.72    1.93
  -2  -3   6   11.65    0.58
  -2  -3   6   11.29    0.56
  -2  -3   6   11.21    0.54
  -2  -3   6   11.91    0.58
  -2  -3   6   10.71    0.70
  -2  -3   6   10.88    0.52
   2   3  -6   12.31    0.56
   2   3  -6   11.57    0.53
   2   3  -6   11.55    0.55
   2   3  -6   13.05    0.79
   2   3  -6   11.52    0.51
  -2  -4   6   25.51    0.90
  -2  -4   6   25.27    0.98
  -2  -4   6   26.41    0.84
  -2  -4   6   25.14    0.93
  -2  -4   6   24.61    0.87
   2   4  -6   25.38    0.94
   2   4  -6   24.37    0.81
   2   4  -6   24.49    0.89
   2   4  -6   24.28    1.17
  -2  -5   6    5.30    0.42
  -2  -5   6    4.63    0.52
  -2  -5   6    4.90    0.49
  -2  -5   6    6.15    0.64
  -2  -5   6    5.69    0.53
   2   5  -6    5.93    0.32
   2   5  -6    4.79    0.78
   2   5  -6    4.59    0.29
  -2  -6   6    6.05    0.68
  -2  -6   6    6.18    0.78
  -2  -6   6    6.39    0.71
  -2  -6   6    6.44    0.75
  -2  -6   6    7.23    0.87
   2   6  -6    6.79    1.05
  -3   6   6    4.09    0.57
  -3   6   6    5.44    0.83
   3  -6  -6    2.12    0.87
   3  -6  -6    2.38    1.17
   3  -6  -6    3.54    0.88
   3  -6  -6    3.54    0.67
  -3   5   6   21.36    1.10
  -3   5   6   21.84    1.02
  -3   5   6   22.70    1.14
   3  -5  -6   23.65    1.13
   3  -5  -6   22.86    1.25
   3  -5  -6   21.84    1.03
   3  -5  -6   23.52    1.19
   3  -5  -6   23.01    1.58
  -3   4   6   10.81    0.92
  -3   4   6   13.26    0.77
  -3   4   6   11.66    0.84
  -3   4   6   11.33    0.68
   3  -4  -6   10.86    0.99
   3  -4  -6   11.42    0.75
   3  -4  -6   12.10    0.85
   3  -4  -6   10.88    0.80
   3  -4  -6   11.78    0.80
  -3   3   6   32.86    0.95
  -3   3   6   33.62    1.04
  -3   3   6   33.18    1.00
  -3   3   6   34.55    1.17
  -3   3   6   33.17    1.01
  -3   3   6   31.80    1.18
   3  -3  -6   32.42    1.29
   3  -3  -6   33.65    1.17
   3  -3  -6   32.77    1.17
   3  -3  -6   33.78    1.14
   3  -3  -6   33.20    1.14
  -3   2   6   24.22    0.90
  -3   2   6   24.02    0.89
  -3   2   6   24.16    0.86
  -3   2   6   23.00    0.84
  -3   2   6   24.24    0.84
  -3   2   6   23.23    0.77
   3  -2  -6   24.12    0.90
   3  -2  -6   24.90    0.87
   3  -2  -6   24.47    0.93
   3  -2  -6   22.75    0.88
   3  -2  -6   23.12    0.92
   3  -2  -6   22.62    0.91
  -3   1   6  101.06    2.58
  -3   1   6  104.33    2.66
  -3   1   6  106.12    2.66
  -3   1   6  110.20    2.65
  -3   1   6  102.59    2.62
  -3   1   6  102.38    2.52
   3  -1  -6  103.49    2.67
   3  -1  -6  102.55    2.65
   3  -1  -6  102.31    2.63
   3  -1  -6  104.94    2.66
  -3   0   6    0.29    0.17
  -3   0   6    0.18    0.12
  -3   0   6   -0.05    0.23
  -3   0   6   -0.10    0.26
  -3   0   6    0.19    0.26
  -3   0   6    0.20    0.25
   3   0  -6    0.03    0.25
   3   0  -6   -0.03    0.26
   3   0  -6   -0.21    0.22
   3   0  -6    0.19    0.24
  -3  -1   6  104.70    2.59
  -3  -1   6  103.90    2.58
  -3  -1   6  101.85    2.57
  -3  -1   6  101.54    2.52
  -3  -1   6   98.31    2.55
   3   1  -6  101.62    2.57
   3   1  -6  100.77    2.41
   3   1  -6   99.63    2.57
   3   1  -6  102.48    2.54
   3   1  -6  100.66    2.52
   3   1  -6  102.27    2.53
  -3  -2   6   25.17    0.76
  -3  -2   6   23.68    0.83
  -3  -2   6   23.14    0.91
  -3  -2   6   23.55    0.82
  -3  -2   6   24.58    0.86
  -3  -2   6   24.41    0.86
   3   2  -6   24.13    0.75
   3   2  -6   22.14    0.86
   3   2  -6   24.53    0.76
   3   2  -6   23.76    0.85
   3   2  -6   24.63    0.83
   3   2  -6   23.85    0.73
   3   2  -6   23.39    0.68
  -3  -3   6   33.48    0.96
  -3  -3   6   32.33    1.06
  -3  -3   6   33.21    1.08
  -3  -3   6   33.47    1.04
  -3  -3   6   34.63    1.08
  -3  -3   6   32.38    1.11
   3   3  -6   32.88    0.95
   3   3  -6   33.16    1.02
   3   3  -6   33.17    1.03
   3   3  -6   34.18    1.06
   3   3  -6   33.86    1.27
  -3  -4   6   11.75    0.64
  -3  -4   6   11.50    0.65
  -3  -4   6   12.25    0.58
  -3  -4   6   11.22    0.64
   3   4  -6   11.82    0.58
   3   4  -6   10.76    0.66
   3   4  -6   12.11    0.56
   3   4  -6   10.23    0.99
  -3  -5   6   23.53    1.02
  -3  -5   6   20.70    0.80
  -3  -5   6   21.10    0.96
  -3  -5   6   21.65    0.80
   3   5  -6   19.98    1.30
  -3  -6   6    3.07    0.73
   3   6  -6    3.43    1.02
  -4   5   6    3.23    0.65
  -4   5   6    2.34    0.60
  -4   5   6    2.20    0.66
   4  -5  -6    3.11    0.63
   4  -5  -6    2.42    0.75
   4  -5  -6    2.12    0.75
   4  -5  -6    1.58    0.94
   4  -5  -6    2.51    0.68
  -4   4   6    4.77    0.40
  -4   4   6    5.32    0.55
  -4   4   6    5.15    0.60
  -4   4   6    4.94    0.66
  -4   4   6    5.04    0.25
  -4   4   6    5.11    0.45
   4  -4  -6    5.33    0.62
   4  -4  -6    4.36    0.61
   4  -4  -6    5.05    0.77
   4  -4  -6    5.68    0.69
   4  -4  -6    4.40    0.62
  -4   3   6   31.84    0.96
  -4   3   6   32.58    1.14
  -4   3   6   31.22    1.09
  -4   3   6   29.74    1.18
  -4   3   6   33.39    1.25
  -4   3   6   32.43    1.21
   4  -3  -6   31.13    1.21
   4  -3  -6   31.98    1.27
   4  -3  -6   30.14    1.23
   4  -3  -6   29.38    1.18
   4  -3  -6   34.31    1.32
  -4   2   6   28.83    0.94
  -4   2   6   29.86    1.10
  -4   2   6   27.17    1.09
  -4   2   6   28.05    0.95
  -4   2   6   28.68    1.04
  -4   2   6   28.30    1.04
   4  -2  -6   29.28    1.10
   4  -2  -6   28.11    1.09
   4  -2  -6   29.07    1.08
   4  -2  -6   27.37    0.99
   4  -2  -6   28.52    1.12
   4  -2  -6   29.62    1.09
  -4   1   6   75.83    2.03
  -4   1   6   75.99    2.07
  -4   1   6   72.61    2.06
  -4   1   6   73.11    2.04
  -4   1   6   74.82    1.84
   4  -1  -6   73.24    1.96
   4  -1  -6   71.88    2.02
   4  -1  -6   76.87    2.09
   4  -1  -6   73.21    2.05
   4  -1  -6   71.47    2.03
  -4   0   6   29.17    1.07
  -4   0   6   31.42    1.07
  -4   0   6   32.63    0.94
  -4   0   6   29.76    0.76
  -4   0   6   31.66    1.06
  -4   0   6   30.88    1.10
   4   0  -6   29.94    1.07
   4   0  -6   31.11    1.05
   4   0  -6   27.46    1.07
   4   0  -6   30.82    1.06
  -4  -1   6   76.67    2.06
  -4  -1   6   73.21    2.03
  -4  -1   6   75.63    2.00
  -4  -1   6   78.12    1.74
  -4  -1   6   73.66    2.04
  -4  -1   6   73.71    2.02
   4   1  -6   73.49    2.05
   4   1  -6   74.19    1.99
   4   1  -6   75.62    2.04
  -4  -2   6   27.92    1.02
  -4  -2   6   26.35    0.98
  -4  -2   6   28.78    0.81
  -4  -2   6   26.31    0.97
  -4  -2   6   28.78    1.02
   4   2  -6   29.41    0.90
   4   2  -6   26.64    0.86
   4   2  -6   29.72    0.93
   4   2  -6   27.89    0.70
   4   2  -6   28.11    1.02
   4   2  -6   28.73    0.98
   4   2  -6   26.80    1.04
  -4  -3   6   30.65    1.11
  -4  -3   6   30.09    1.09
  -4  -3   6   32.08    1.08
  -4  -3   6   28.92    1.03
  -4  -3   6   31.64    1.07
   4   3  -6   32.40    1.09
   4   3  -6   33.63    1.27
   4   3  -6   31.56    1.05
  -4  -4   6    4.88    0.54
  -4  -4   6    5.30    0.48
  -4  -4   6    6.03    0.53
  -4  -4   6    6.47    0.65
   4   4  -6    6.48    0.61
   4   4  -6    5.44    0.50
   4   4  -6    5.94    0.79
  -4  -5   6    3.05    0.53
  -4  -5   6    2.52    0.40
  -4  -5   6    2.59    0.56
  -4  -5   6    2.78    0.38
  -4  -5   6    2.07    0.40
   4   5  -6    2.34    0.62
   4   5  -6    3.54    0.82
  -5   5   6    2.96    0.69
  -5   5   6    2.12    0.79
   5  -5  -6    3.70    1.15
   5  -5  -6    1.73    0.85
   5  -5  -6    0.21    0.75
   5  -5  -6    1.92    0.87
   5  -5  -6    1.20    0.92
  -5   4   6    7.15    0.65
  -5   4   6    7.26    0.32
  -5   4   6    5.97    0.56
  -5   4   6    6.49    0.85
  -5   4   6    6.91    0.79
  -5   4   6    7.03    0.64
   5  -4  -6    7.91    0.80
   5  -4  -6    6.91    0.93
   5  -4  -6    7.05    0.79
   5  -4  -6    6.90    0.82
   5  -4  -6    6.90    0.86
  -5   3   6   35.53    1.43
  -5   3   6   32.38    1.05
  -5   3   6   32.32    1.25
  -5   3   6   34.27    1.32
   5  -3  -6   32.70    1.43
   5  -3  -6   32.40    1.45
   5  -3  -6   32.93    1.33
   5  -3  -6   30.12    1.39
   5  -3  -6   32.80    1.35
  -5   2   6   22.35    1.12
  -5   2   6   17.53    0.96
  -5   2   6   20.59    1.01
  -5   2   6   22.59    0.88
   5  -2  -6   20.60    1.04
   5  -2  -6   22.73    1.12
   5  -2  -6   22.28    1.03
   5  -2  -6   22.64    0.90
   5  -2  -6   22.55    1.11
   5  -2  -6   22.62    1.04
  -5   1   6   81.11    2.32
  -5   1   6   80.82    2.28
  -5   1   6   75.85    2.25
  -5   1   6   77.81    2.28
   5  -1  -6   80.09    2.16
   5  -1  -6   82.92    2.31
   5  -1  -6   79.94    2.30
   5  -1  -6   83.54    2.28
   5  -1  -6   82.93    2.31
  -5   0   6   -0.38    0.31
  -5   0   6    0.02    0.32
  -5   0   6    0.65    0.40
  -5   0   6   -0.04    0.39
  -5   0   6   -0.20    0.35
   5   0  -6    0.13    0.33
   5   0  -6   -0.05    0.24
   5   0  -6    0.11    0.37
   5   0  -6   -0.27    0.38
   5   0  -6   -0.10    0.33
  -5  -1   6   81.31    2.29
  -5  -1   6   80.24    2.27
  -5  -1   6   83.69    2.32
  -5  -1   6   81.61    2.31
   5   1  -6   82.96    2.22
   5   1  -6   82.83    1.98
   5   1  -6   85.28    2.30
   5   1  -6   83.11    2.30
   5   1  -6   82.63    2.24
  -5  -2   6   22.29    0.94
  -5  -2   6   23.69    1.03
  -5  -2   6   21.12    0.93
  -5  -2   6   22.88    0.61
  -5  -2   6   23.11    1.00
   5   2  -6   22.37    0.84
   5   2  -6   22.48    0.81
   5   2  -6   23.74    1.01
   5   2  -6   21.64    0.95
  -5  -3   6   32.31    1.20
  -5  -3   6   31.59    1.16
  -5  -3   6   33.09    1.26
  -5  -3   6   32.54    1.07
  -5  -3   6   33.83    1.22
   5   3  -6   33.74    1.21
   5   3  -6   33.01    1.16
   5   3  -6   32.99    1.20
  -5  -4   6    7.60    0.66
  -5  -4   6    6.95    0.60
  -5  -4   6    6.65    0.66
  -5  -4   6    6.11    0.63
   5   4  -6    6.95    0.88
   5   4  -6    8.66    0.74
  -5  -5   6    1.83    0.46
  -5  -5   6    1.72    0.45
  -5  -5   6    2.26    0.66
  -5  -5   6    1.53    0.64
   5   5  -6    2.17    0.89
   5   5  -6    1.77    0.67
  -6   4   6    6.81    0.79
  -6   4   6    5.92    0.70
  -6   4   6    5.05    0.69
   6  -4  -6    6.02    1.02
   6  -4  -6    7.25    1.05
   6  -4  -6    6.59    0.92
   6  -4  -6    7.02    1.00
   6  -4  -6    5.22    0.90
  -6   3   6    3.95    0.70
  -6   3   6    5.38    0.49
  -6   3   6    4.20    0.81
  -6   3   6    4.79    0.67
  -6   3   6    2.88    0.68
   6  -3  -6    4.17    0.78
   6  -3  -6    3.08    0.69
   6  -3  -6    3.86    0.77
   6  -3  -6    4.02    0.80
   6  -3  -6    3.45    0.68
  -6   2   6    6.21    0.72
  -6   2   6    7.93    0.74
  -6   2   6    7.48    0.80
  -6   2   6    7.34    0.78
  -6   2   6    7.96    0.69
   6  -2  -6    6.11    0.71
   6  -2  -6    6.51    0.69
   6  -2  -6    7.57    0.79
   6  -2  -6    6.22    0.77
   6  -2  -6    6.92    0.56
  -6   1   6   26.57    1.28
  -6   1   6   26.74    1.18
  -6   1   6   29.03    1.34
  -6   1   6   28.87    1.27
   6  -1  -6   28.08    1.19
   6  -1  -6   30.27    1.35
   6  -1  -6   26.91    1.09
   6  -1  -6   29.05    1.30
   6  -1  -6   26.11    1.25
  -6   0   6   62.02    1.99
  -6   0   6   59.70    1.94
  -6   0   6   59.04    1.93
   6   0  -6   62.20    1.87
   6   0  -6   62.74    1.99
   6   0  -6   60.23    1.65
   6   0  -6   60.17    1.93
   6   0  -6   60.02    1.89
  -6  -1   6   26.37    1.14
  -6  -1   6   27.33    1.20
  -6  -1   6   30.00    1.26
  -6  -1   6   26.91    1.17
   6   1  -6   27.45    0.75
   6   1  -6   28.56    1.26
   6   1  -6   28.02    1.08
   6   1  -6   26.00    1.13
  -6  -2   6    7.26    0.67
  -6  -2   6    7.15    0.69
  -6  -2   6    7.13    0.69
  -6  -2   6    7.55    0.75
   6   2  -6    7.01    0.72
   6   2  -6    7.78    0.61
   6   2  -6    7.30    0.69
  -6  -3   6    3.68    0.58
  -6  -3   6    3.34    0.58
  -6  -3   6    4.35    0.65
  -6  -3   6    4.11    0.55
   6   3  -6    5.01    0.63
   6   3  -6    3.66    0.54
   6   3  -6    3.39    0.60
  -6  -4   6    6.67    0.78
  -6  -4   6    4.37    0.63
  -6  -4   6    5.97    0.72
  -6  -4   6    4.76    0.58
   6   4  -6    4.81    0.58
   6   4  -6    4.72    0.76
  -7   4   6   -0.04    0.74
  -7   4   6    0.82    0.85
   7  -4  -6   -0.82    1.11
   7  -4  -6    0.28    1.03
   7  -4  -6   -0.11    1.12
  -7   3   6   16.79    0.97
  -7   3   6   14.93    1.31
  -7   3   6   15.18    1.29
  -7   3   6   17.16    1.54
  -7   3   6   16.18    1.44
   7  -3  -6   15.97    1.45
   7  -3  -6   14.52    1.40
   7  -3  -6   15.46    1.32
   7  -3  -6   16.72    1.56
   7  -3  -6   15.79    1.37
  -7   2   6    4.96    0.73
  -7   2   6    4.35    0.87
  -7   2   6    5.47    0.85
  -7   2   6    3.73    0.75
   7  -2  -6    4.20    0.90
   7  -2  -6    4.37    0.71
   7  -2  -6    4.43    0.78
   7  -2  -6    5.13    0.86
   7  -2  -6    4.70    0.77
  -7   1   6   31.50    1.42
  -7   1   6   30.97    1.48
  -7   1   6   35.57    1.63
  -7   1   6   34.09    1.51
   7  -1  -6   31.08    1.27
   7  -1  -6   32.13    1.61
   7  -1  -6   31.27    1.39
   7  -1  -6   33.55    1.50
   7  -1  -6   31.37    1.51
  -7   0   6    0.56    0.63
  -7   0   6    0.48    0.59
  -7   0   6   -0.49    0.53
   7   0  -6    0.17    0.59
   7   0  -6    0.88    0.52
   7   0  -6   -0.11    0.34
   7   0  -6   -0.37    0.64
  -7  -1   6   31.43    1.48
  -7  -1   6   26.24    1.36
  -7  -1   6   32.51    1.44
  -7  -1   6   30.40    1.38
   7   1  -6   31.71    1.29
   7   1  -6   32.85    1.35
   7   1  -6   31.91    1.52
   7   1  -6   31.41    1.49
  -7  -2   6    3.98    0.70
  -7  -2   6    4.26    0.67
  -7  -2   6    5.51    0.76
  -7  -2   6    4.60    0.74
   7   2  -6    2.95    0.72
   7   2  -6    4.22    0.67
   7   2  -6    5.00    0.52
   7   2  -6    3.47    0.55
  -7  -3   6   15.30    1.22
  -7  -3   6   14.49    1.07
  -7  -3   6   15.24    1.30
  -7  -3   6   16.14    1.23
   7   3  -6   18.06    1.25
   7   3  -6   17.17    1.16
   7   3  -6   15.60    1.12
  -7  -4   6    0.95    0.82
  -7  -4   6    0.43    0.66
  -7  -4   6    0.18    0.82
   7   4  -6    0.57    0.62
   7   4  -6    1.65    0.77
  -8   3   6   19.06    2.00
  -8   3   6   22.30    1.14
  -8   3   6   26.98    2.15
  -8   3   6   22.36    1.87
   8  -3  -6   18.60    1.65
   8  -3  -6   20.85    1.92
   8  -3  -6   22.63    1.81
   8  -3  -6   20.51    1.94
  -8   2   6    7.26    1.36
  -8   2   6    7.02    1.01
  -8   2   6   10.71    1.20
  -8   2   6    9.47    1.24
   8  -2  -6   10.52    1.17
   8  -2  -6    7.38    1.12
   8  -2  -6    8.22    0.94
   8  -2  -6    9.06    1.25
  -8   1   6   15.11    1.42
  -8   1   6   14.30    1.45
  -8   1   6   15.01    1.51
  -8   1   6   15.38    1.38
   8  -1  -6   15.90    1.49
   8  -1  -6   14.52    1.20
   8  -1  -6   14.49    1.09
   8  -1  -6   16.24    1.61
   8  -1  -6   13.27    1.35
  -8   0   6   44.01    1.81
  -8   0   6   40.73    1.87
  -8   0   6   42.75    1.84
  -8   0   6   41.50    1.94
   8   0  -6   39.82    1.81
   8   0  -6   45.77    2.01
   8   0  -6   39.05    1.74
   8   0  -6   40.33    1.79
   8   0  -6   40.60    1.32
  -8  -1   6   14.02    1.39
  -8  -1   6   14.76    1.27
  -8  -1   6   15.24    1.34
  -8  -1   6   14.97    1.36
   8   1  -6   14.65    1.48
   8   1  -6   14.64    1.27
   8   1  -6   11.41    1.06
  -8  -2   6    6.87    0.97
  -8  -2   6    9.44    0.98
  -8  -2   6    8.38    1.00
  -8  -2   6    9.10    1.06
   8   2  -6    8.04    0.75
   8   2  -6    8.59    0.86
   8   2  -6    9.55    0.95
   8   2  -6    9.53    1.07
  -8  -3   6   20.06    1.57
   8   3  -6   22.92    1.45
  -9   1   6   11.54    1.34
  -9   1   6   12.00    1.47
   9  -1  -6   10.12    1.46
   9  -1  -6   11.73    0.93
   9  -1  -6   12.02    1.41
  -9   0   6    0.25    1.04
  -9   0   6   -0.04    1.06
  -9   0   6   -0.80    1.06
   9   0  -6   -0.69    1.02
   9   0  -6    1.21    1.21
   9   0  -6    0.54    0.87
   9   0  -6   -0.39    0.40
  -9  -1   6    9.98    1.29
  -9  -1   6    9.34    1.26
  -9  -1   6   12.70    1.36
   9   1  -6    8.95    0.96
   9   1  -6   14.92    1.49
   9   1  -6   11.22    1.16
   9   1   7   19.82    1.86
   9   1   7   16.96    1.57
   9   1   7   16.67    1.46
  -9  -1  -7   16.96    1.70
  -9  -1  -7   19.29    1.81
  -9  -1  -7   15.14    1.46
  -9  -1  -7   16.53    1.59
   9   0   7   -0.68    0.35
   9   0   7    0.42    0.88
   9   0   7    0.23    1.00
   9   0   7   -0.13    1.11
  -9   0  -7   -0.88    1.08
  -9   0  -7    0.91    1.12
  -9   0  -7   -0.72    1.04
  -9   0  -7    0.85    0.62
  -9   0  -7    0.75    1.04
   9  -1   7   18.75    1.92
   9  -1   7   18.51    1.51
   9  -1   7   16.24    1.65
  -9   1  -7   17.49    1.76
  -9   1  -7   18.49    1.82
  -9   1  -7   18.87    1.62
   8   3   7    2.68    0.63
   8   3   7    0.64    0.91
  -8  -3  -7    3.02    0.98
  -8  -3  -7    1.14    0.75
  -8  -3  -7    0.64    0.88
  -8  -3  -7    0.96    1.19
   8   2   7    8.52    0.66
   8   2   7    7.43    0.61
   8   2   7    9.36    1.04
   8   2   7   11.48    1.03
  -8  -2  -7    7.98    0.90
  -8  -2  -7    7.84    1.24
  -8  -2  -7    7.29    0.96
  -8  -2  -7    8.27    1.00
  -8  -2  -7    8.86    1.03
   8   1   7    7.97    0.98
   8   1   7    5.71    0.82
   8   1   7    8.98    1.05
   8   1   7    6.73    0.67
   8   1   7    7.15    0.64
   8   1   7    7.28    0.78
  -8  -1  -7    7.68    0.67
  -8  -1  -7    7.21    1.07
  -8  -1  -7    6.38    0.92
  -8  -1  -7    7.90    0.97
  -8  -1  -7    7.70    0.87
  -8  -1  -7    6.96    0.98
   8   0   7   74.89    2.46
   8   0   7   82.86    2.71
   8   0   7   81.22    2.54
   8   0   7   79.40    2.61
  -8   0  -7   80.86    2.68
  -8   0  -7   78.48    2.60
  -8   0  -7   74.32    2.58
  -8   0  -7   79.93    2.65
   8  -1   7    7.21    0.91
   8  -1   7    8.50    1.07
   8  -1   7    6.71    0.80
   8  -1   7    4.95    0.96
   8  -1   7    9.04    1.13
  -8   1  -7    6.85    0.91
  -8   1  -7    6.41    0.89
  -8   1  -7    8.30    1.03
  -8   1  -7    8.48    1.11
  -8   1  -7    8.36    0.82
  -8   1  -7    7.90    1.02
   8  -2   7    7.32    1.23
   8  -2   7   10.23    1.07
   8  -2   7    8.66    1.19
   8  -2   7    8.29    1.15
  -8   2  -7    9.85    1.02
  -8   2  -7    7.18    1.07
  -8   2  -7    9.64    1.27
  -8   2  -7    6.85    0.90
  -8   2  -7    8.85    1.17
   8  -3   7    2.70    1.27
   8  -3   7    3.08    1.17
   8  -3   7    1.99    1.14
  -8   3  -7    1.76    0.66
  -8   3  -7    2.42    1.31
  -8   3  -7    1.81    1.13
   7   4   7   25.40    1.63
   7   4   7   26.06    1.38
  -7  -4  -7   24.48    1.13
  -7  -4  -7   26.61    2.11
  -7  -4  -7   26.40    1.51
  -7  -4  -7   23.59    1.45
   7   3   7    7.49    0.98
   7   3   7    7.76    0.67
   7   3   7    7.41    0.70
   7   3   7    4.93    0.67
  -7  -3  -7    7.12    0.80
  -7  -3  -7    5.72    1.09
  -7  -3  -7    6.54    0.67
  -7  -3  -7    7.70    0.74
  -7  -3  -7    7.76    0.84
   7   2   7    9.96    1.01
   7   2   7    9.22    0.55
   7   2   7   10.28    0.94
   7   2   7    8.68    0.46
   7   2   7    8.19    0.73
  -7  -2  -7    8.38    0.51
  -7  -2  -7    9.67    0.84
  -7  -2  -7    7.44    0.80
  -7  -2  -7    9.18    0.82
  -7  -2  -7    9.72    1.02
  -7  -2  -7    9.97    0.91
   7   1   7   47.77    1.57
   7   1   7   49.40    1.45
   7   1   7   49.46    1.80
   7   1   7   49.80    1.61
   7   1   7   46.50    1.75
   7   1   7   49.61    1.74
  -7  -1  -7   49.15    1.88
  -7  -1  -7   46.50    1.76
  -7  -1  -7   47.10    1.70
  -7  -1  -7   48.96    1.42
  -7  -1  -7   49.59    1.76
  -7  -1  -7   47.11    1.80
   7   0   7    0.17    0.45
   7   0   7    0.37    0.65
   7   0   7   -0.50    0.55
   7   0   7    0.11    0.50
  -7   0  -7    0.14    0.63
  -7   0  -7   -0.24    0.60
  -7   0  -7    0.11    0.52
  -7   0  -7    0.26    0.62
  -7   0  -7   -0.53    0.54
  -7   0  -7   -0.05    0.38
   7  -1   7   48.61    1.69
   7  -1   7   49.95    1.96
   7  -1   7   49.05    1.81
   7  -1   7   49.53    1.83
   7  -1   7   48.42    1.83
  -7   1  -7   46.72    1.89
  -7   1  -7   50.55    1.87
  -7   1  -7   47.88    1.84
  -7   1  -7   49.81    1.66
  -7   1  -7   49.80    1.88
  -7   1  -7   50.19    1.78
   7  -2   7   10.75    0.95
   7  -2   7    8.95    1.03
   7  -2   7    8.93    0.95
   7  -2   7    9.42    0.93
   7  -2   7   10.18    1.04
  -7   2  -7    9.25    0.93
  -7   2  -7    8.83    1.04
  -7   2  -7    9.06    0.77
  -7   2  -7    9.57    0.98
  -7   2  -7    8.75    0.89
  -7   2  -7    9.36    0.85
   7  -3   7    8.28    1.09
   7  -3   7    8.23    1.14
   7  -3   7    7.36    1.01
   7  -3   7    8.84    1.17
  -7   3  -7    7.19    1.29
  -7   3  -7    7.72    1.12
  -7   3  -7    6.31    0.92
  -7   3  -7    6.47    0.99
  -7   3  -7    6.70    0.65
  -7   3  -7    6.66    1.00
   7  -4   7   22.69    1.98
   7  -4   7   24.84    2.05
   7  -4   7   24.50    1.95
   7  -4   7   20.37    2.01
  -7   4  -7   24.20    1.88
  -7   4  -7   25.15    2.18
  -7   4  -7   25.76    1.76
   6   4   7    4.30    0.89
   6   4   7    7.11    0.78
  -6  -4  -7    5.44    0.44
  -6  -4  -7    5.97    0.61
  -6  -4  -7    6.11    1.07
  -6  -4  -7    6.28    0.53
  -6  -4  -7    5.66    0.39
  -6  -4  -7    4.38    0.64
  -6  -4  -7    5.24    0.63
   6   3   7    3.54    0.58
   6   3   7    5.22    0.80
   6   3   7    3.35    0.43
  -6  -3  -7    4.55    0.53
  -6  -3  -7    3.51    0.55
  -6  -3  -7    4.25    0.33
  -6  -3  -7    5.06    0.50
  -6  -3  -7    4.71    0.61
  -6  -3  -7    4.21    0.85
   6   2   7   24.28    1.10
   6   2   7   22.28    1.17
   6   2   7   25.03    0.73
   6   2   7   24.04    0.70
   6   2   7   22.46    0.95
  -6  -2  -7   26.12    1.37
  -6  -2  -7   23.07    0.80
  -6  -2  -7   23.44    1.09
  -6  -2  -7   25.58    1.04
  -6  -2  -7   24.55    1.14
  -6  -2  -7   25.22    1.10
   6   1   7    3.47    0.48
   6   1   7    4.86    0.65
   6   1   7    4.20    0.61
   6   1   7    3.67    0.44
  -6  -1  -7    4.00    0.60
  -6  -1  -7    5.11    0.58
  -6  -1  -7    3.80    0.65
  -6  -1  -7    3.14    0.36
  -6  -1  -7    3.63    0.59
  -6  -1  -7    3.23    0.51
   6   0   7   49.29    1.72
   6   0   7   48.50    1.49
   6   0   7   48.84    1.59
   6   0   7   46.60    1.58
  -6   0  -7   49.34    1.67
  -6   0  -7   47.42    1.68
  -6   0  -7   46.10    1.60
  -6   0  -7   48.41    1.65
  -6   0  -7   45.30    1.66
  -6   0  -7   48.65    1.45
   6  -1   7    3.46    0.60
   6  -1   7    4.66    0.61
   6  -1   7    4.40    0.63
   6  -1   7    4.19    0.54
   6  -1   7    3.68    0.66
  -6   1  -7    4.38    0.61
  -6   1  -7    4.12    0.65
  -6   1  -7    5.06    0.70
  -6   1  -7    2.55    0.46
  -6   1  -7    4.98    0.66
   6  -2   7   25.24    1.27
   6  -2   7   25.51    1.35
   6  -2   7   23.48    1.21
   6  -2   7   27.74    1.34
   6  -2   7   24.02    1.36
  -6   2  -7   26.60    1.28
  -6   2  -7   24.58    1.36
  -6   2  -7   25.51    1.27
  -6   2  -7   24.39    1.13
  -6   2  -7   25.92    1.08
   6  -3   7    6.42    0.86
   6  -3   7    5.49    0.87
   6  -3   7    4.22    0.84
   6  -3   7    3.48    0.72
   6  -3   7    5.25    0.88
  -6   3  -7    2.96    0.74
  -6   3  -7    5.88    0.90
  -6   3  -7    4.35    0.76
  -6   3  -7    5.19    0.75
  -6   3  -7    4.45    0.73
  -6   3  -7    4.77    0.48
   6  -4   7    4.66    0.96
   6  -4   7    6.91    1.07
   6  -4   7    5.55    1.05
   6  -4   7    6.64    1.05
  -6   4  -7    6.42    0.88
  -6   4  -7    4.80    1.06
  -6   4  -7    4.00    0.80
   5   5   7   17.05    1.32
   5   5   7   20.65    1.50
  -5  -5  -7   18.49    1.00
  -5  -5  -7   17.70    0.87
  -5  -5  -7   17.70    0.96
  -5  -5  -7   18.09    1.75
   5   4   7   35.07    1.43
   5   4   7   36.61    1.61
  -5  -4  -7   36.37    1.00
  -5  -4  -7   35.30    0.98
  -5  -4  -7   34.72    1.64
  -5  -4  -7   35.49    1.23
  -5  -4  -7   34.58    1.18
  -5  -4  -7   35.55    1.17
  -5  -4  -7   35.54    1.12
   5   3   7   68.98    1.79
   5   3   7   66.92    2.12
   5   3   7   66.29    1.98
  -5  -3  -7   68.10    1.84
  -5  -3  -7   67.42    2.19
  -5  -3  -7   67.21    1.91
  -5  -3  -7   68.93    1.88
  -5  -3  -7   66.40    1.81
  -5  -3  -7   66.08    1.75
   5   2   7   22.50    1.09
   5   2   7   22.16    0.94
   5   2   7   22.05    0.89
   5   2   7   23.51    0.90
  -5  -2  -7   23.54    1.14
  -5  -2  -7   21.23    0.77
  -5  -2  -7   23.43    0.91
  -5  -2  -7   22.71    0.97
  -5  -2  -7   23.28    0.95
  -5  -2  -7   23.99    0.93
   5   1   7  120.90    3.05
   5   1   7  125.07    3.17
   5   1   7  122.50    3.15
   5   1   7  119.11    3.20
   5   1   7  122.23    3.04
  -5  -1  -7  122.19    3.17
  -5  -1  -7  122.42    3.16
  -5  -1  -7  123.09    3.16
  -5  -1  -7  118.43    3.13
  -5  -1  -7  123.49    3.25
  -5  -1  -7  123.58    3.01
   5   0   7   -0.20    0.34
   5   0   7   -0.49    0.39
   5   0   7    0.15    0.31
   5   0   7    0.02    0.32
   5   0   7    0.12    0.32
  -5   0  -7   -0.18    0.39
  -5   0  -7   -0.12    0.33
  -5   0  -7    0.29    0.34
  -5   0  -7   -0.06    0.38
  -5   0  -7    0.13    0.28
  -5   0  -7   -0.35    0.38
   5  -1   7  122.35    3.20
   5  -1   7  107.40    3.18
   5  -1   7  121.73    3.25
   5  -1   7  127.22    3.21
   5  -1   7  120.34    3.13
  -5   1  -7  122.58    3.12
  -5   1  -7  122.67    3.13
  -5   1  -7  123.13    3.24
  -5   1  -7  124.71    3.26
  -5   1  -7  122.59    3.19
  -5   1  -7  123.38    3.23
   5  -2   7   23.38    1.13
   5  -2   7   21.57    1.11
   5  -2   7   24.17    1.11
   5  -2   7   23.10    1.19
  -5   2  -7   22.99    1.09
  -5   2  -7   23.67    1.16
  -5   2  -7   23.68    0.92
  -5   2  -7   22.26    1.02
  -5   2  -7   23.81    1.14
  -5   2  -7   23.45    1.08
   5  -3   7   66.82    2.16
   5  -3   7   69.14    2.21
   5  -3   7   68.33    2.18
   5  -3   7   67.19    2.15
   5  -3   7   68.37    2.22
  -5   3  -7   69.00    2.09
  -5   3  -7   71.60    2.15
  -5   3  -7   68.03    1.80
  -5   3  -7   69.26    2.22
  -5   3  -7   64.38    2.13
   5  -4   7   36.08    1.62
   5  -4   7   35.59    1.66
   5  -4   7   38.50    1.74
   5  -4   7   36.34    1.72
   5  -4   7   37.02    1.64
  -5   4  -7   38.91    1.72
  -5   4  -7   39.03    1.68
  -5   4  -7   35.53    1.53
  -5   4  -7   34.95    1.60
   5  -5   7   17.18    1.57
   5  -5   7   14.08    1.40
   5  -5   7   17.02    1.72
   5  -5   7   16.12    1.55
  -5   5  -7   16.71    0.95
  -5   5  -7   17.99    1.16
  -5   5  -7   16.01    1.46
  -5   5  -7   16.93    1.32
   4   5   7    3.76    0.86
   4   5   7    3.86    0.78
  -4  -5  -7    4.02    0.37
  -4  -5  -7    3.78    0.62
  -4  -5  -7    4.28    0.83
  -4  -5  -7    3.47    0.40
   4   4   7   14.64    1.10
   4   4   7   13.73    0.97
  -4  -4  -7   15.21    1.09
  -4  -4  -7   14.16    0.80
  -4  -4  -7   14.37    0.69
  -4  -4  -7   14.74    0.64
   4   3   7   15.53    0.58
   4   3   7   14.80    0.99
   4   3   7   15.60    0.87
   4   3   7   15.50    0.57
  -4  -3  -7   16.21    0.61
  -4  -3  -7   15.41    0.63
  -4  -3  -7   15.29    0.66
  -4  -3  -7   14.86    0.70
  -4  -3  -7   15.60    0.98
   4   2   7   96.34    2.56
   4   2   7   91.96    2.44
   4   2   7   95.26    2.39
   4   2   7   96.65    2.41
  -4  -2  -7   91.60    2.40
  -4  -2  -7   95.73    2.60
  -4  -2  -7   94.46    2.41
  -4  -2  -7   93.79    2.41
  -4  -2  -7   90.11    2.41
  -4  -2  -7   95.18    2.36
   4   1   7   18.52    0.79
   4   1   7   19.34    0.86
   4   1   7   19.56    0.70
   4   1   7   19.05    0.77
   4   1   7   19.05    0.72
  -4  -1  -7   19.15    0.81
  -4  -1  -7   19.06    0.80
  -4  -1  -7   18.61    0.78
  -4  -1  -7   17.45    0.75
  -4  -1  -7   18.00    0.87
  -4  -1  -7   18.25    0.68
   4   0   7  690.20   16.01
   4   0   7  696.42   15.97
   4   0   7  717.90   16.02
   4   0   7  670.79   15.91
   4   0   7  682.63   15.95
  -4   0  -7  701.41   16.00
  -4   0  -7  688.49   15.91
  -4   0  -7  693.02   16.01
  -4   0  -7  693.46   15.99
  -4   0  -7  699.78   16.00
  -4   0  -7  706.50   16.02
   4  -1   7   19.52    0.89
   4  -1   7   19.54    0.89
   4  -1   7   18.80    0.86
   4  -1   7   18.74    0.84
   4  -1   7   19.51    0.85
  -4   1  -7   19.44    0.88
  -4   1  -7   18.63    0.79
  -4   1  -7   19.01    0.85
  -4   1  -7   18.04    0.81
  -4   1  -7   18.11    0.77
  -4   1  -7   19.43    0.87
   4  -2   7   93.37    2.56
   4  -2   7   90.17    2.53
   4  -2   7   95.43    2.57
   4  -2   7   93.92    2.54
   4  -2   7   80.57    2.47
  -4   2  -7   96.47    2.51
  -4   2  -7   95.31    2.52
  -4   2  -7   95.72    2.57
  -4   2  -7   96.22    2.53
  -4   2  -7   94.28    2.35
  -4   2  -7   87.19    2.53
   4  -3   7   17.14    1.01
   4  -3   7   16.36    0.91
   4  -3   7   15.34    0.94
   4  -3   7   17.50    1.05
   4  -3   7   16.49    1.01
  -4   3  -7   15.11    1.00
  -4   3  -7   14.61    0.90
  -4   3  -7   16.51    0.88
  -4   3  -7   14.68    0.62
   4  -4   7   14.70    1.11
   4  -4   7   13.08    1.02
   4  -4   7   15.58    1.07
   4  -4   7   14.82    1.24
   4  -4   7   15.19    1.18
  -4   4  -7   12.66    0.99
  -4   4  -7   15.28    0.90
  -4   4  -7   14.98    1.18
  -4   4  -7   16.01    1.10
  -4   4  -7   16.44    0.95
   4  -5   7    4.69    0.85
   4  -5   7    2.41    0.85
   4  -5   7    3.48    0.75
   4  -5   7    3.56    0.87
   4  -5   7    3.41    0.97
  -4   5  -7    3.52    0.41
  -4   5  -7    2.88    0.71
  -4   5  -7    2.95    0.81
  -4   5  -7    2.85    0.87
  -4   5  -7    3.25    0.48
   3   5   7   -0.23    0.67
   3   5   7    0.14    0.60
  -3  -5  -7   -0.85    0.49
  -3  -5  -7    0.51    0.21
  -3  -5  -7    0.23    0.26
  -3  -5  -7    0.23    0.63
   3   4   7   30.33    1.30
   3   4   7   28.95    1.27
  -3  -4  -7   30.50    1.13
  -3  -4  -7   29.29    0.89
  -3  -4  -7   30.09    0.87
  -3  -4  -7   30.57    1.27
   3   3   7   12.23    0.86
   3   3   7   12.39    0.42
   3   3   7   11.87    0.78
   3   3   7   12.20    0.41
  -3  -3  -7   12.51    0.49
  -3  -3  -7   11.58    0.54
  -3  -3  -7   12.65    0.49
  -3  -3  -7   11.99    0.50
  -3  -3  -7   11.27    0.87
   3   2   7   57.97    1.69
   3   2   7   59.28    1.53
   3   2   7   57.12    1.62
  -3  -2  -7   58.44    1.72
  -3  -2  -7   58.41    1.67
  -3  -2  -7   58.61    1.54
  -3  -2  -7   56.72    1.53
  -3  -2  -7   59.07    1.55
  -3  -2  -7   57.42    1.53
   3   1   7  131.15    3.14
   3   1   7  128.56    3.19
   3   1   7  136.21    3.21
   3   1   7  126.71    3.22
   3   1   7  131.75    3.13
  -3  -1  -7  132.40    3.21
  -3  -1  -7  126.64    3.15
  -3  -1  -7  129.37    3.19
  -3  -1  -7  129.49    3.20
  -3  -1  -7  131.66    3.29
  -3  -1  -7  132.42    3.20
   3   0   7    0.22    0.22
   3   0   7   -0.19    0.24
   3   0   7    0.42    0.28
   3   0   7   -0.54    0.23
   3   0   7   -0.02    0.23
   3   0   7   -0.15    0.23
  -3   0  -7   -0.06    0.24
  -3   0  -7    0.38    0.28
  -3   0  -7   -0.18    0.22
  -3   0  -7    0.13    0.21
  -3   0  -7   -0.12    0.28
  -3   0  -7   -0.01    0.27
   3  -1   7  132.49    3.25
   3  -1   7  131.89    3.27
   3  -1   7  129.72    3.29
   3  -1   7  132.16    3.29
   3  -1   7  130.63    3.19
   3  -1   7  132.41    3.27
  -3   1  -7  130.73    3.29
  -3   1  -7  125.25    3.23
  -3   1  -7  133.59    3.26
  -3   1  -7  130.02    3.20
  -3   1  -7  131.22    3.27
  -3   1  -7  130.27    3.29
   3  -2   7   60.56    1.71
   3  -2   7   57.28    1.72
   3  -2   7   57.94    1.54
   3  -2   7   58.76    1.73
   3  -2   7   56.21    1.70
   3  -2   7   58.77    1.72
  -3   2  -7   59.97    1.71
  -3   2  -7   56.79    1.70
  -3   2  -7   59.21    1.74
  -3   2  -7   58.67    1.55
  -3   2  -7   60.67    1.68
  -3   2  -7   59.37    1.69
   3  -3   7   12.57    0.85
   3  -3   7   10.87    0.75
   3  -3   7   11.12    0.88
   3  -3   7   10.90    0.78
  -3   3  -7   12.29    0.75
  -3   3  -7   12.16    0.69
  -3   3  -7   12.98    0.75
  -3   3  -7   13.95    0.80
  -3   3  -7   11.51    0.83
  -3   3  -7   12.75    0.50
   3  -4   7   31.95    1.40
   3  -4   7   29.98    1.34
   3  -4   7   31.41    1.31
   3  -4   7   32.81    1.28
   3  -4   7   31.85    1.29
  -3   4  -7   31.96    1.56
  -3   4  -7   32.24    1.32
  -3   4  -7   31.93    1.41
  -3   4  -7   32.70    1.09
  -3   4  -7   31.64    1.11
   3  -5   7   -0.89    0.56
   3  -5   7    0.62    0.61
   3  -5   7    0.44    0.81
   3  -5   7   -0.37    0.54
   3  -5   7    0.73    0.68
  -3   5  -7    0.75    0.74
  -3   5  -7   -0.71    0.62
  -3   5  -7    0.73    0.55
  -3   5  -7    0.38    0.61
   2   6   7    2.80    0.89
  -2  -6  -7    0.54    0.83
  -2  -6  -7    1.06    0.75
   2   5   7   56.73    2.01
   2   5   7   52.49    1.95
  -2  -5  -7   56.48    1.87
  -2  -5  -7   56.53    1.84
  -2  -5  -7   54.76    1.39
  -2  -5  -7   56.16    1.41
   2   4   7    2.22    0.56
   2   4   7    2.09    0.55
  -2  -4  -7    2.07    0.47
  -2  -4  -7    3.07    0.27
  -2  -4  -7    2.48    0.24
  -2  -4  -7    1.86    0.49
   2   3   7   73.55    1.65
   2   3   7   68.65    2.00
   2   3   7   69.57    2.01
   2   3   7   70.18    1.65
  -2  -3  -7   71.99    1.71
  -2  -3  -7   73.07    2.00
  -2  -3  -7   69.79    1.73
  -2  -3  -7   68.12    1.73
  -2  -3  -7   70.47    1.71
  -2  -3  -7   68.37    1.97
   2   2   7    0.74    0.30
   2   2   7    0.67    0.29
   2   2   7    0.73    0.28
   2   2   7    0.96    0.18
   2   2   7    0.73    0.15
  -2  -2  -7    0.54    0.19
  -2  -2  -7    0.78    0.17
  -2  -2  -7    0.89    0.20
  -2  -2  -7    1.44    0.35
  -2  -2  -7    1.50    0.39
  -2  -2  -7    0.99    0.29
  -2  -2  -7    0.92    0.18
   2   1   7  328.80    7.52
   2   1   7  316.84    7.47
   2   1   7  312.11    7.38
   2   1   7  317.21    7.39
   2   1   7  325.84    7.45
   2   1   7  318.12    7.44
  -2  -1  -7  315.73    7.51
  -2  -1  -7  323.70    7.44
  -2  -1  -7  319.17    7.45
  -2  -1  -7  340.15    7.48
  -2  -1  -7  320.32    7.43
  -2  -1  -7  316.75    7.44
   2   0   7  238.60    5.70
   2   0   7  242.58    5.74
   2   0   7  244.26    5.77
   2   0   7  248.70    5.78
   2   0   7  245.93    5.75
   2   0   7  245.79    5.77
  -2   0  -7  244.26    5.76
  -2   0  -7  244.54    5.77
  -2   0  -7  245.62    5.77
  -2   0  -7  249.73    5.76
  -2   0  -7  249.17    5.78
  -2   0  -7  245.21    5.74
   2  -1   7  309.55    7.48
   2  -1   7  312.78    7.51
   2  -1   7  324.76    7.44
   2  -1   7  325.10    7.52
   2  -1   7  317.64    7.50
   2  -1   7  323.07    7.49
  -2   1  -7  323.12    7.49
  -2   1  -7  319.61    7.44
  -2   1  -7  324.88    7.49
  -2   1  -7  328.16    7.52
  -2   1  -7  324.16    7.52
  -2   1  -7  318.90    7.49
   2  -2   7    0.42    0.28
   2  -2   7    1.00    0.34
   2  -2   7    0.98    0.32
   2  -2   7    1.10    0.21
   2  -2   7    0.45    0.27
   2  -2   7    0.92    0.31
  -2   2  -7    0.50    0.24
  -2   2  -7    0.98    0.22
  -2   2  -7    1.10    0.30
  -2   2  -7    0.80    0.29
  -2   2  -7    0.74    0.29
  -2   2  -7    1.95    0.36
   2  -3   7   71.47    2.02
   2  -3   7   72.43    2.02
   2  -3   7   69.93    1.77
   2  -3   7   72.74    2.06
   2  -3   7   72.76    2.00
   2  -3   7   73.03    2.00
  -2   3  -7   70.66    1.90
  -2   3  -7   70.70    1.91
  -2   3  -7   74.62    2.06
  -2   3  -7   73.04    2.02
  -2   3  -7   69.53    1.99
   2  -4   7    2.64    0.46
   2  -4   7    2.74    0.58
   2  -4   7    2.34    0.49
   2  -4   7    2.76    0.19
   2  -4   7    2.30    0.50
   2  -4   7    2.49    0.50
  -2   4  -7    2.67    0.33
  -2   4  -7    2.58    0.30
  -2   4  -7    2.21    0.46
  -2   4  -7    2.07    0.61
  -2   4  -7    2.59    0.46
  -2   4  -7    2.30    0.54
   2  -5   7   54.42    1.82
   2  -5   7   55.49    1.76
   2  -5   7   54.61    1.83
   2  -5   7   57.57    2.08
   2  -5   7   55.98    1.89
  -2   5  -7   53.84    2.00
  -2   5  -7   55.02    1.78
  -2   5  -7   52.22    1.97
  -2   5  -7   55.16    1.75
   2  -6   7    1.04    0.83
   2  -6   7    1.99    0.71
   2  -6   7    0.96    1.08
   2  -6   7    0.70    0.82
  -2   6  -7    1.21    0.83
  -2   6  -7    1.47    0.63
   1   6   7   26.29    1.61
   1   6   7   26.45    1.48
  -1  -6  -7   24.46    0.91
  -1  -6  -7   24.51    1.27
  -1  -6  -7   23.91    1.64
   1   5   7   26.74    1.37
   1   5   7   26.29    1.26
  -1  -5  -7   28.05    0.87
  -1  -5  -7   28.38    1.17
  -1  -5  -7   28.77    0.85
   1   4   7  186.58    4.84
   1   4   7  190.19    4.73
   1   4   7  193.78    4.85
  -1  -4  -7  190.00    4.48
  -1  -4  -7  197.79    4.71
  -1  -4  -7  197.45    4.78
  -1  -4  -7  191.82    4.48
   1   3   7   86.31    2.41
   1   3   7   88.18    2.10
   1   3   7   88.94    2.42
   1   3   7   91.62    2.11
  -1  -3  -7   90.15    2.31
  -1  -3  -7   88.24    2.34
  -1  -3  -7   91.65    2.15
  -1  -3  -7   89.28    2.15
  -1  -3  -7   90.17    2.14
  -1  -3  -7   89.27    2.16
   1   2   7   57.45    1.62
   1   2   7   59.03    1.62
   1   2   7   61.43    1.62
   1   2   7   59.50    1.48
  -1  -2  -7   59.90    1.55
  -1  -2  -7   56.53    1.49
  -1  -2  -7   60.26    1.63
  -1  -2  -7   59.27    1.48
  -1  -2  -7   59.42    1.50
  -1  -2  -7   58.29    1.49
  -1  -2  -7   59.41    1.63
   1   1   7   33.44    0.88
   1   1   7   31.11    0.94
   1   1   7   30.86    0.87
   1   1   7   31.95    0.92
   1   1   7   32.76    0.92
   1   1   7   31.54    0.97
  -1  -1  -7   31.63    0.90
  -1  -1  -7   32.23    0.92
  -1  -1  -7   31.59    0.92
  -1  -1  -7   31.68    0.98
  -1  -1  -7   32.45    0.94
  -1  -1  -7   32.82    0.92
   1   0   7   -0.07    0.20
   1   0   7   -0.04    0.19
   1   0   7    0.14    0.15
   1   0   7   -0.08    0.21
   1   0   7    0.07    0.18
   1   0   7    0.17    0.21
  -1   0  -7    0.07    0.20
  -1   0  -7   -0.05    0.21
  -1   0  -7   -0.06    0.17
  -1   0  -7    0.13    0.21
  -1   0  -7    0.20    0.23
  -1   0  -7   -0.38    0.18
   1  -1   7   32.52    0.99
   1  -1   7   31.87    0.97
   1  -1   7   31.75    0.96
   1  -1   7   31.09    0.97
   1  -1   7   31.48    0.97
   1  -1   7   32.06    0.93
  -1   1  -7   32.26    0.97
  -1   1  -7   31.79    0.98
  -1   1  -7   32.15    0.97
  -1   1  -7   31.18    0.95
  -1   1  -7   30.68    0.95
  -1   1  -7   32.90    0.94
   1  -2   7   64.32    1.67
   1  -2   7   60.33    1.64
   1  -2   7   57.43    1.60
   1  -2   7   58.02    1.53
   1  -2   7   59.44    1.62
   1  -2   7   59.40    1.63
  -1   2  -7   58.09    1.53
  -1   2  -7   60.58    1.59
  -1   2  -7   60.78    1.63
  -1   2  -7   57.01    1.57
  -1   2  -7   59.10    1.63
  -1   2  -7   60.33    1.65
   1  -3   7   90.79    2.41
   1  -3   7   89.83    2.19
   1  -3   7   88.59    2.32
   1  -3   7   89.08    2.34
   1  -3   7   90.32    2.19
   1  -3   7   89.29    2.33
   1  -3   7   89.70    2.34
  -1   3  -7   90.86    2.23
  -1   3  -7   86.27    2.33
  -1   3  -7   85.95    2.41
  -1   3  -7   91.43    2.33
  -1   3  -7   85.66    2.21
  -1   3  -7   90.53    2.39
   1  -4   7  197.29    4.89
   1  -4   7  192.45    4.55
   1  -4   7  194.60    4.66
   1  -4   7  191.61    4.75
   1  -4   7  193.76    4.77
   1  -4   7  192.72    4.77
   1  -4   7  191.11    4.76
  -1   4  -7  199.32    4.75
  -1   4  -7  194.03    4.86
  -1   4  -7  199.76    4.75
  -1   4  -7  197.19    4.95
   1  -5   7   29.28    1.23
   1  -5   7   29.35    1.26
   1  -5   7   29.15    0.73
   1  -5   7   29.38    1.46
   1  -5   7   27.77    1.12
   1  -5   7   28.04    0.72
   1  -5   7   29.98    1.19
  -1   5  -7   29.43    1.18
  -1   5  -7   32.64    1.43
  -1   5  -7   28.57    1.42
   1  -6   7   25.46    1.43
   1  -6   7   23.69    1.22
   1  -6   7   24.98    1.45
   1  -6   7   25.29    1.77
  -1   6  -7   22.97    1.04
  -1   6  -7   25.06    1.55
   0   6   7   -0.71    0.67
   0   6   7    0.06    0.82
   0  -6  -7    0.00    0.46
   0  -6  -7    0.28    0.92
   0  -6  -7    0.98    0.46
   0  -6  -7    0.42    0.41
   0   5   7    0.07    0.50
   0   5   7    0.17    0.63
   0  -5  -7   -0.20    0.27
   0  -5  -7   -0.03    0.38
   0  -5  -7    0.30    0.33
   0  -5  -7   -0.32    0.61
   0   4   7    0.01    0.09
   0   4   7   -0.39    0.33
   0   4   7   -0.16    0.10
   0   4   7   -0.36    0.46
   0  -4  -7    0.37    0.32
   0  -4  -7    0.15    0.18
   0  -4  -7    0.08    0.19
   0  -4  -7   -0.01    0.24
   0  -4  -7    0.22    0.45
   0  -4  -7   -0.05    0.20
   0   3   7   -0.09    0.14
   0   3   7    0.55    0.38
   0   3   7    0.12    0.22
   0   3   7   -0.05    0.22
   0  -3  -7    0.02    0.27
   0  -3  -7    0.26    0.25
   0  -3  -7    0.08    0.16
   0  -3  -7    0.14    0.17
   0  -3  -7    0.20    0.18
   0  -3  -7   -0.10    0.18
   0   2   7    0.40    0.21
   0   2   7    0.05    0.15
   0   2   7    0.04    0.25
   0   2   7   -0.25    0.24
   0   2   7    0.06    0.17
   0  -2  -7    0.06    0.16
   0  -2  -7   -0.06    0.17
   0  -2  -7    0.27    0.24
   0  -2  -7    0.08    0.27
   0  -2  -7   -0.01    0.17
   0  -2  -7    0.04    0.15
   0  -2  -7   -0.03    0.15
   0   1   7    0.13    0.20
   0   1   7    0.13    0.16
   0   1   7    0.21    0.15
   0   1   7   -0.03    0.17
   0   1   7   -0.18    0.21
   0   1   7    0.12    0.18
   0   1   7    0.17    0.19
   0  -1  -7    0.04    0.23
   0  -1  -7    0.14    0.17
   0  -1  -7   -0.07    0.18
   0  -1  -7    0.43    0.20
   0  -1  -7    0.21    0.18
   0  -1  -7   -0.07    0.11
   0   0   7    0.12    0.19
   0   0   7    0.10    0.20
   0   0   7    0.09    0.19
   0   0   7    0.05    0.12
   0   0   7    0.23    0.18
   0   0   7    0.10    0.19
   0   0  -7    0.03    0.19
   0   0  -7    0.05    0.20
   0   0  -7    0.30    0.18
   0   0  -7    0.22    0.13
   0   0  -7    0.18    0.21
   0   0  -7    0.35    0.21
   0  -1   7   -0.20    0.19
   0  -1   7   -0.10    0.21
   0  -1   7    0.15    0.20
   0  -1   7   -0.06    0.22
   0  -1   7   -0.03    0.22
   0  -1   7    0.63    0.22
   0   1  -7    0.05    0.19
   0   1  -7    0.22    0.20
   0   1  -7    0.41    0.21
   0   1  -7    0.16    0.20
   0   1  -7   -0.04    0.22
   0   1  -7    0.01    0.18
   0  -2   7   -0.11    0.20
   0  -2   7   -0.01    0.09
   0  -2   7   -0.02    0.19
   0  -2   7   -0.33    0.24
   0  -2   7    0.05    0.21
   0  -2   7   -0.09    0.22
   0  -2   7   -0.19    0.22
   0   2  -7    0.08    0.17
   0   2  -7    0.26    0.21
   0   2  -7   -0.26    0.24
   0   2  -7   -0.19    0.19
   0   2  -7   -0.17    0.18
   0   2  -7   -0.05    0.23
   0  -3   7    0.14    0.26
   0  -3   7    0.01    0.21
   0  -3   7   -0.15    0.32
   0  -3   7   -0.21    0.21
   0  -3   7    0.16    0.17
   0  -3   7    0.06    0.27
   0  -3   7   -0.30    0.23
   0   3  -7    0.19    0.24
   0   3  -7   -0.20    0.37
   0   3  -7   -0.49    0.26
   0   3  -7   -0.01    0.26
   0   3  -7    0.11    0.18
   0   3  -7    0.32    0.16
   0  -4   7   -0.14    0.41
   0  -4   7    0.07    0.32
   0  -4   7   -0.54    0.31
   0  -4   7   -0.11    0.26
   0  -4   7   -0.01    0.31
   0  -4   7    0.18    0.24
   0  -4   7    0.08    0.33
   0   4  -7    0.10    0.40
   0   4  -7    0.16    0.28
   0   4  -7   -0.25    0.33
   0   4  -7   -0.13    0.47
   0  -5   7    0.29    0.42
   0  -5   7   -0.12    0.55
   0  -5   7    0.17    0.29
   0  -5   7    0.33    0.40
   0  -5   7    0.15    0.43
   0   5  -7    0.51    0.64
   0   5  -7    0.07    0.33
   0  -6   7   -0.90    0.61
   0  -6   7    0.28    0.29
   0  -6   7   -0.31    0.49
   0  -6   7    0.20    0.46
   0  -6   7   -0.36    0.79
   0  -6   7    0.03    0.64
   0   6  -7   -0.12    0.81
  -1   6   7   24.36    1.36
  -1   6   7   24.05    1.61
   1  -6  -7   23.82    1.17
   1  -6  -7   26.98    1.78
   1  -6  -7   26.40    1.24
  -1   5   7   29.10    1.22
  -1   5   7   27.86    0.75
  -1   5   7   30.98    0.77
  -1   5   7   28.50    1.44
   1  -5  -7   28.74    1.06
   1  -5  -7   28.82    0.93
   1  -5  -7   29.33    1.10
   1  -5  -7   29.22    1.45
   1  -5  -7   29.16    0.96
   1  -5  -7   29.55    0.96
  -1   4   7  191.66    4.83
  -1   4   7  195.23    4.49
  -1   4   7  170.26    4.50
  -1   4   7  188.02    4.60
   1  -4  -7  193.77    4.53
   1  -4  -7  195.33    4.56
   1  -4  -7  194.57    4.81
   1  -4  -7  193.12    4.56
   1  -4  -7  188.42    4.52
   1  -4  -7  191.68    4.52
  -1   3   7   89.22    2.25
  -1   3   7   86.77    2.42
  -1   3   7   97.45    2.27
  -1   3   7   86.40    2.23
  -1   3   7   92.50    2.25
   1  -3  -7   88.07    2.27
   1  -3  -7   88.04    2.26
   1  -3  -7   89.76    2.26
   1  -3  -7   89.85    2.26
   1  -3  -7   90.30    2.27
  -1   2   7   59.54    1.49
  -1   2   7   59.21    1.57
  -1   2   7   58.72    1.57
  -1   2   7   59.62    1.46
  -1   2   7   61.65    1.59
  -1   2   7   61.20    1.65
  -1   2   7   60.12    1.50
   1  -2  -7   61.03    1.58
   1  -2  -7   58.87    1.64
   1  -2  -7   58.70    1.57
   1  -2  -7   60.85    1.65
   1  -2  -7   59.05    1.57
   1  -2  -7   59.99    1.59
   1  -2  -7   60.67    1.58
  -1   1   7   32.39    0.95
  -1   1   7   31.47    0.95
  -1   1   7   32.40    0.93
  -1   1   7   30.91    0.91
  -1   1   7   32.61    0.95
  -1   1   7   30.35    0.93
   1  -1  -7   30.83    0.95
   1  -1  -7   31.93    0.95
   1  -1  -7   30.43    0.92
   1  -1  -7   32.55    0.92
   1  -1  -7   32.64    0.96
   1  -1  -7   32.87    0.96
  -1   0   7    0.63    0.22
  -1   0   7   -0.03    0.20
  -1   0   7    0.09    0.18
  -1   0   7    0.33    0.22
  -1   0   7    0.10    0.21
   1   0  -7    0.06    0.21
   1   0  -7    0.13    0.19
   1   0  -7   -0.11    0.21
   1   0  -7    0.04    0.10
   1   0  -7   -0.19    0.20
   1   0  -7    0.13    0.20
  -1  -1   7   30.50    0.94
  -1  -1   7   32.34    0.95
  -1  -1   7   31.56    0.97
  -1  -1   7   31.33    0.94
  -1  -1   7   31.17    0.96
   1   1  -7   32.78    0.91
   1   1  -7   30.86    0.90
   1   1  -7   30.23    0.94
   1   1  -7   31.88    0.93
   1   1  -7   31.42    0.93
   1   1  -7   32.74    0.97
  -1  -2   7   60.04    1.57
  -1  -2   7   57.32    1.58
  -1  -2   7   57.58    1.57
  -1  -2   7   60.51    1.59
  -1  -2   7   58.17    1.59
  -1  -2   7   58.82    1.59
   1   2  -7   57.22    1.51
   1   2  -7   60.42    1.59
   1   2  -7   61.42    1.53
   1   2  -7   58.42    1.56
   1   2  -7   59.76    1.63
   1   2  -7   60.46    1.60
  -1  -3   7   91.02    2.33
  -1  -3   7   88.38    2.31
  -1  -3   7   88.72    2.32
  -1  -3   7   91.27    2.35
  -1  -3   7   92.01    2.33
  -1  -3   7   91.70    2.32
  -1  -3   7   93.93    2.20
   1   3  -7   91.60    2.31
   1   3  -7   87.62    2.11
   1   3  -7   92.73    2.12
   1   3  -7   86.80    2.45
   1   3  -7   93.34    2.32
   1   3  -7   89.98    2.34
  -1  -4   7  198.22    4.74
  -1  -4   7  196.03    4.71
  -1  -4   7  196.42    4.81
  -1  -4   7  195.85    4.66
  -1  -4   7  192.61    4.70
  -1  -4   7  193.00    4.73
  -1  -4   7  197.78    4.73
   1   4  -7  198.73    4.69
   1   4  -7  195.88    4.80
   1   4  -7  196.82    4.68
   1   4  -7  194.55    4.96
  -1  -5   7   29.50    1.13
  -1  -5   7   29.48    1.08
  -1  -5   7   28.59    1.32
  -1  -5   7   27.44    0.99
  -1  -5   7   30.38    1.06
  -1  -5   7   28.75    1.16
   1   5  -7   29.32    1.29
   1   5  -7   29.98    0.95
   1   5  -7   26.90    1.41
   1   5  -7   30.30    0.95
  -1  -6   7   27.60    1.15
  -1  -6   7   25.86    1.10
  -1  -6   7   24.62    1.31
  -1  -6   7   25.54    0.98
  -1  -6   7   25.65    1.32
  -1  -6   7   23.56    1.55
  -1  -6   7   25.31    0.96
   1   6  -7   25.17    1.59
  -2   6   7    1.69    0.73
   2  -6  -7    2.05    0.73
   2  -6  -7   -0.11    1.05
   2  -6  -7    1.16    0.45
   2  -6  -7    0.83    0.71
  -2   5   7   55.90    2.03
  -2   5   7   56.52    1.58
  -2   5   7   52.87    1.75
  -2   5   7   56.44    1.56
   2  -5  -7   53.75    1.64
   2  -5  -7   54.36    1.61
   2  -5  -7   54.18    1.72
   2  -5  -7   56.85    2.07
   2  -5  -7   59.15    1.78
  -2   4   7    2.26    0.28
  -2   4   7    2.81    0.41
  -2   4   7    2.05    0.37
  -2   4   7    3.00    0.60
  -2   4   7    2.34    0.35
   2  -4  -7    2.66    0.45
   2  -4  -7    2.89    0.62
   2  -4  -7    2.65    0.36
   2  -4  -7    2.40    0.41
   2  -4  -7    2.95    0.42
  -2   3   7   71.53    1.92
  -2   3   7   70.06    1.73
  -2   3   7   71.64    1.90
  -2   3   7   71.83    1.74
  -2   3   7   71.29    1.81
  -2   3   7   71.22    1.82
  -2   3   7   71.08    2.02
   2  -3  -7   70.54    1.93
   2  -3  -7   73.85    1.93
   2  -3  -7   72.40    1.92
   2  -3  -7   68.78    1.92
   2  -3  -7   70.08    2.04
  -2   2   7    0.57    0.24
  -2   2   7    0.88    0.22
  -2   2   7    1.14    0.15
  -2   2   7    1.46    0.24
  -2   2   7    0.43    0.26
  -2   2   7    0.89    0.27
  -2   2   7    1.14    0.25
   2  -2  -7    0.80    0.34
   2  -2  -7    0.93    0.29
   2  -2  -7    0.67    0.26
   2  -2  -7    0.96    0.30
   2  -2  -7    0.96    0.33
   2  -2  -7    1.05    0.25
  -2   1   7  325.96    7.57
  -2   1   7  322.92    7.56
  -2   1   7  315.99    7.49
  -2   1   7  318.16    7.52
  -2   1   7  325.15    7.53
  -2   1   7  323.39    7.54
   2  -1  -7  325.82    7.57
   2  -1  -7  333.51    7.56
   2  -1  -7  324.16    7.55
   2  -1  -7  325.62    7.56
  -2   0   7  245.55    5.85
  -2   0   7  248.91    5.83
  -2   0   7  249.15    5.68
  -2   0   7  244.54    5.83
  -2   0   7  247.62    5.84
  -2   0   7  249.98    5.83
   2   0  -7  241.61    5.68
   2   0  -7  246.97    5.83
   2   0  -7  254.50    5.85
   2   0  -7  244.02    5.82
   2   0  -7  254.95    5.86
  -2  -1   7  322.98    7.53
  -2  -1   7  339.83    7.50
  -2  -1   7  320.30    7.54
  -2  -1   7  317.60    7.54
  -2  -1   7  317.75    7.55
   2   1  -7  321.14    7.45
   2   1  -7  323.68    7.49
   2   1  -7  319.71    7.51
   2   1  -7  321.85    7.55
   2   1  -7  327.94    7.55
   2   1  -7  328.15    7.52
  -2  -2   7    1.20    0.34
  -2  -2   7    1.33    0.25
  -2  -2   7    0.97    0.24
  -2  -2   7    1.08    0.28
  -2  -2   7    1.10    0.22
  -2  -2   7    1.00    0.27
   2   2  -7    0.90    0.22
   2   2  -7    0.84    0.19
   2   2  -7    1.15    0.26
   2   2  -7    0.90    0.16
   2   2  -7    0.90    0.29
   2   2  -7    1.24    0.28
   2   2  -7    1.02    0.21
  -2  -3   7   69.76    1.88
  -2  -3   7   71.77    1.85
  -2  -3   7   69.39    1.88
  -2  -3   7   68.59    1.95
  -2  -3   7   70.06    1.87
  -2  -3   7   69.09    1.86
   2   3  -7   72.31    1.88
   2   3  -7   70.21    1.86
   2   3  -7   71.18    1.77
   2   3  -7   73.25    1.85
   2   3  -7   67.58    2.01
  -2  -4   7    2.34    0.32
  -2  -4   7    3.05    0.38
  -2  -4   7    3.04    0.45
  -2  -4   7    2.33    0.37
  -2  -4   7    1.94    0.39
   2   4  -7    2.59    0.33
   2   4  -7    1.30    0.57
   2   4  -7    2.87    0.40
  -2  -5   7   55.31    1.56
  -2  -5   7   53.97    1.70
  -2  -5   7   57.62    1.79
  -2  -5   7   56.57    1.68
  -2  -5   7   55.76    1.58
   2   5  -7   52.39    1.99
   2   5  -7   55.79    1.46
   2   5  -7   57.55    1.47
  -2  -6   7    1.71    0.28
  -2  -6   7    1.29    0.66
  -2  -6   7    1.88    0.63
  -2  -6   7    1.83    0.28
  -2  -6   7    1.03    0.78
  -2  -6   7    1.00    0.62
   2   6  -7    1.17    0.86
  -3   5   7    0.54    0.51
  -3   5   7    0.37    0.73
  -3   5   7   -0.19    0.42
  -3   5   7   -0.27    0.51
   3  -5  -7   -0.54    0.43
   3  -5  -7   -0.53    0.60
   3  -5  -7    0.18    0.55
   3  -5  -7    0.61    0.87
   3  -5  -7   -0.31    0.48
  -3   4   7   32.41    1.41
  -3   4   7   31.13    0.89
  -3   4   7   29.48    1.21
  -3   4   7   31.84    1.07
  -3   4   7   28.87    1.15
   3  -4  -7   31.35    1.41
   3  -4  -7   32.35    1.25
   3  -4  -7   31.93    1.17
   3  -4  -7   32.44    1.23
   3  -4  -7   33.01    1.22
  -3   3   7   11.99    0.58
  -3   3   7   12.08    0.77
  -3   3   7   11.94    0.54
  -3   3   7   12.79    0.63
  -3   3   7   13.19    0.72
  -3   3   7   10.79    0.80
  -3   3   7   14.21    0.57
   3  -3  -7   10.81    0.88
   3  -3  -7   10.98    0.76
   3  -3  -7   13.41    0.73
   3  -3  -7   12.50    0.77
   3  -3  -7   13.14    0.72
  -3   2   7   57.77    1.56
  -3   2   7   58.28    1.68
  -3   2   7   58.40    1.62
  -3   2   7   59.27    1.66
  -3   2   7   57.89    1.60
  -3   2   7   57.09    1.60
   3  -2  -7   56.97    1.66
   3  -2  -7   57.91    1.65
   3  -2  -7   56.24    1.66
   3  -2  -7   57.66    1.63
   3  -2  -7   58.76    1.69
  -3   1   7  135.38    3.31
  -3   1   7  133.29    3.34
  -3   1   7  129.82    3.29
  -3   1   7  134.37    3.27
  -3   1   7  136.36    3.34
  -3   1   7  127.72    3.19
   3  -1  -7  134.50    3.33
   3  -1  -7  133.42    3.31
   3  -1  -7  132.38    3.33
   3  -1  -7  135.16    3.35
  -3   0   7    0.07    0.27
  -3   0   7    0.44    0.18
  -3   0   7   -0.37    0.27
  -3   0   7   -0.02    0.24
  -3   0   7    0.15    0.14
  -3   0   7    0.05    0.24
   3   0  -7   -0.29    0.26
   3   0  -7    0.05    0.24
   3   0  -7    0.07    0.27
   3   0  -7    0.13    0.24
  -3  -1   7  134.67    3.30
  -3  -1   7  131.78    3.31
  -3  -1   7  132.58    3.30
  -3  -1   7  137.23    3.24
  -3  -1   7  134.61    3.31
   3   1  -7  133.62    3.16
   3   1  -7  132.86    3.27
   3   1  -7  132.55    3.30
   3   1  -7  134.67    3.32
   3   1  -7  127.65    3.23
   3   1  -7  133.07    3.26
  -3  -2   7   58.15    1.63
  -3  -2   7   55.55    1.62
  -3  -2   7   56.63    1.67
  -3  -2   7   57.68    1.61
  -3  -2   7   60.47    1.53
  -3  -2   7   57.79    1.61
   3   2  -7   58.69    1.53
   3   2  -7   57.05    1.52
   3   2  -7   56.82    1.64
   3   2  -7   60.30    1.51
   3   2  -7   59.38    1.62
   3   2  -7   58.01    1.46
   3   2  -7   57.10    1.62
  -3  -3   7   12.69    0.74
  -3  -3   7   12.73    0.65
  -3  -3   7   12.79    0.69
  -3  -3   7   11.44    0.62
  -3  -3   7   12.36    0.68
   3   3  -7   13.17    0.87
   3   3  -7   12.97    0.55
   3   3  -7   12.85    0.67
   3   3  -7   12.61    0.57
   3   3  -7   13.01    0.64
  -3  -4   7   30.60    1.07
  -3  -4   7   30.87    1.09
  -3  -4   7   31.28    1.05
  -3  -4   7   29.99    1.02
   3   4  -7   30.93    1.04
   3   4  -7   32.52    1.02
   3   4  -7   29.98    1.03
   3   4  -7   32.65    1.42
  -3  -5   7    0.22    0.45
  -3  -5   7    0.25    0.35
  -3  -5   7   -0.14    0.43
  -3  -5   7    0.19    0.36
   3   5  -7    0.67    0.70
   3   5  -7    0.20    0.22
   3   5  -7   -0.11    0.23
  -4   5   7    4.12    0.65
  -4   5   7    2.60    0.63
  -4   5   7    2.84    0.71
   4  -5  -7    3.46    0.78
   4  -5  -7    2.67    0.99
   4  -5  -7    4.01    0.72
   4  -5  -7    3.76    0.69
   4  -5  -7    2.62    0.75
  -4   4   7   15.40    0.96
  -4   4   7   14.73    1.05
  -4   4   7   14.21    0.66
  -4   4   7   14.34    0.53
  -4   4   7   14.02    0.71
  -4   4   7   14.48    1.02
  -4   4   7   13.52    0.73
   4  -4  -7   14.59    1.03
   4  -4  -7   15.61    1.28
   4  -4  -7   13.72    0.96
   4  -4  -7   12.50    0.95
   4  -4  -7   14.86    1.05
  -4   3   7   15.83    0.66
  -4   3   7   16.32    0.91
  -4   3   7   15.77    0.67
  -4   3   7   15.03    0.87
  -4   3   7   15.10    0.77
  -4   3   7   16.28    0.85
  -4   3   7   16.55    0.97
   4  -3  -7   14.84    0.89
   4  -3  -7   15.55    1.06
   4  -3  -7   16.06    0.95
   4  -3  -7   15.16    0.97
   4  -3  -7   16.44    0.87
  -4   2   7   95.94    2.55
  -4   2   7   93.47    2.39
  -4   2   7   85.78    2.50
  -4   2   7   93.10    2.40
  -4   2   7   98.15    2.50
  -4   2   7   95.03    2.47
   4  -2  -7   90.42    2.50
   4  -2  -7   91.03    2.40
   4  -2  -7   93.12    2.55
   4  -2  -7   95.51    2.53
   4  -2  -7   90.35    2.53
   4  -2  -7   93.25    2.53
  -4   1   7   19.18    0.88
  -4   1   7   19.95    0.64
  -4   1   7   19.60    0.83
  -4   1   7   18.12    0.84
  -4   1   7   18.68    0.90
   4  -1  -7   18.73    0.86
   4  -1  -7   18.91    0.88
   4  -1  -7   18.11    0.81
   4  -1  -7   18.36    0.89
  -4   0   7  706.89   16.05
  -4   0   7  703.61   16.22
  -4   0   7  717.13   16.21
  -4   0   7  692.25   16.23
  -4   0   7  699.90   16.21
  -4   0   7  676.27   15.94
   4   0  -7  723.64   16.23
   4   0  -7  704.27   16.19
   4   0  -7  701.74   16.23
   4   0  -7  706.55   16.19
  -4  -1   7   20.65    0.81
  -4  -1   7   18.53    0.81
  -4  -1   7   18.78    0.86
  -4  -1   7   18.28    0.80
  -4  -1   7   18.80    0.86
   4   1  -7   19.03    0.85
   4   1  -7   19.02    0.77
   4   1  -7   18.50    0.81
   4   1  -7   18.76    0.81
  -4  -2   7   93.87    2.49
  -4  -2   7   95.57    2.50
  -4  -2   7   97.33    2.53
  -4  -2   7   96.78    2.31
  -4  -2   7   95.38    2.51
   4   2  -7   92.85    2.40
   4   2  -7   91.38    2.38
   4   2  -7   93.43    2.24
   4   2  -7   94.67    2.54
   4   2  -7   95.20    2.39
   4   2  -7   95.32    2.49
   4   2  -7   96.41    2.52
  -4  -3   7   16.42    0.84
  -4  -3   7   14.71    0.80
  -4  -3   7   15.16    0.75
  -4  -3   7   15.41    0.77
  -4  -3   7   15.98    0.78
   4   3  -7   15.54    0.51
   4   3  -7   15.75    0.82
   4   3  -7   16.64    0.76
   4   3  -7   15.63    0.71
   4   3  -7   15.06    0.93
  -4  -4   7   13.79    0.80
  -4  -4   7   13.18    0.72
  -4  -4   7   14.73    0.83
  -4  -4   7   14.90    0.89
   4   4  -7   14.54    0.73
   4   4  -7   14.05    1.14
   4   4  -7   15.26    0.85
  -4  -5   7    2.41    0.47
  -4  -5   7    3.15    0.46
  -4  -5   7    3.42    0.61
  -4  -5   7    2.80    0.58
   4   5  -7    3.13    0.84
   4   5  -7    4.04    0.40
   4   5  -7    3.40    0.64
   4   5  -7    2.94    0.27
  -5   5   7   16.98    1.40
  -5   5   7   19.09    1.15
   5  -5  -7   19.32    1.63
   5  -5  -7   17.71    1.36
   5  -5  -7   14.95    1.50
   5  -5  -7   17.49    1.48
   5  -5  -7   20.47    1.90
  -5   4   7   36.22    1.55
  -5   4   7   34.23    1.28
  -5   4   7   36.54    1.01
  -5   4   7   36.89    1.33
  -5   4   7   36.94    1.65
  -5   4   7   37.08    1.29
   5  -4  -7   32.87    1.51
   5  -4  -7   37.27    1.66
   5  -4  -7   38.45    1.82
   5  -4  -7   35.83    1.62
   5  -4  -7   33.13    1.56
  -5   3   7   69.75    2.20
  -5   3   7   70.46    2.08
  -5   3   7   67.75    1.87
   5  -3  -7   69.83    2.16
   5  -3  -7   64.99    2.19
   5  -3  -7   72.28    2.18
   5  -3  -7   70.86    2.20
   5  -3  -7   68.42    2.20
  -5   2   7   22.27    0.91
  -5   2   7   21.25    0.85
  -5   2   7   24.77    1.13
  -5   2   7   21.22    1.11
  -5   2   7   24.61    1.06
   5  -2  -7   23.43    1.12
   5  -2  -7   22.19    1.05
   5  -2  -7   23.88    0.95
   5  -2  -7   24.83    1.10
   5  -2  -7   25.06    1.19
   5  -2  -7   24.94    1.13
  -5   1   7  119.17    2.93
  -5   1   7  121.49    3.20
  -5   1   7  127.25    3.28
  -5   1   7  124.00    3.23
   5  -1  -7  119.32    3.20
   5  -1  -7  119.82    3.25
   5  -1  -7  121.38    3.10
   5  -1  -7  125.69    3.26
   5  -1  -7  122.91    3.24
  -5   0   7   -0.17    0.36
  -5   0   7   -0.03    0.30
  -5   0   7   -0.10    0.40
  -5   0   7    0.12    0.41
  -5   0   7    0.08    0.34
   5   0  -7   -0.08    0.41
   5   0  -7   -0.07    0.33
   5   0  -7   -0.41    0.34
   5   0  -7    0.01    0.26
   5   0  -7   -0.10    0.39
  -5  -1   7  124.33    3.19
  -5  -1   7  108.75    3.13
  -5  -1   7  124.10    3.21
  -5  -1   7  123.36    3.19
   5   1  -7  124.41    2.89
   5   1  -7  123.41    3.18
   5   1  -7  122.74    3.13
   5   1  -7  121.99    3.19
  -5  -2   7   25.38    0.67
  -5  -2   7   24.88    1.02
  -5  -2   7   22.56    1.06
  -5  -2   7   23.98    1.08
  -5  -2   7   23.50    0.99
   5   2  -7   23.38    1.00
   5   2  -7   23.11    1.04
   5   2  -7   23.22    0.90
   5   2  -7   22.97    0.87
  -5  -3   7   68.25    1.96
  -5  -3   7   65.52    1.99
  -5  -3   7   65.10    1.97
  -5  -3   7   69.08    1.82
  -5  -3   7   68.80    2.03
   5   3  -7   69.38    1.95
   5   3  -7   69.61    1.99
  -5  -4   7   34.25    1.37
  -5  -4   7   34.87    1.24
  -5  -4   7   34.16    1.31
  -5  -4   7   37.54    1.43
   5   4  -7   36.77    1.66
   5   4  -7   38.24    1.22
   5   4  -7   34.98    1.37
  -5  -5   7   18.26    1.15
  -5  -5   7   15.63    1.25
  -5  -5   7   18.49    0.97
  -5  -5   7   17.04    1.21
   5   5  -7   16.23    1.44
   5   5  -7   15.36    1.16
   5   5  -7   18.83    0.73
  -6   4   7    4.47    0.37
  -6   4   7    6.17    0.79
  -6   4   7    5.70    0.68
  -6   4   7    7.90    1.06
  -6   4   7    5.92    0.72
   6  -4  -7    6.03    1.03
   6  -4  -7    6.99    1.06
   6  -4  -7    5.57    0.96
   6  -4  -7    3.84    0.84
   6  -4  -7    6.46    0.96
  -6   3   7    5.16    0.86
  -6   3   7    5.48    0.52
  -6   3   7    3.68    0.74
  -6   3   7    4.30    0.72
   6  -3  -7    3.42    0.70
   6  -3  -7    5.52    0.80
   6  -3  -7    5.09    0.85
   6  -3  -7    5.75    0.84
   6  -3  -7    4.81    0.82
  -6   2   7   24.78    1.39
  -6   2   7   25.93    1.26
  -6   2   7   19.85    1.26
  -6   2   7   24.90    1.06
   6  -2  -7   26.06    1.36
   6  -2  -7   25.55    1.22
   6  -2  -7   25.10    1.27
   6  -2  -7   25.79    1.29
  -6   1   7    4.53    0.68
  -6   1   7    3.52    0.66
  -6   1   7    4.12    0.62
  -6   1   7    3.92    0.54
   6  -1  -7    4.70    0.54
   6  -1  -7    4.28    0.64
   6  -1  -7    4.22    0.68
   6  -1  -7    4.24    0.62
  -6   0   7   47.22    1.67
  -6   0   7   48.18    1.71
  -6   0   7   44.97    1.63
   6   0  -7   45.76    1.63
   6   0  -7   49.86    1.63
   6   0  -7   46.95    1.39
   6   0  -7   51.11    1.72
   6   0  -7   49.20    1.64
  -6  -1   7    3.92    0.57
  -6  -1   7    4.47    0.59
  -6  -1   7    3.46    0.61
  -6  -1   7    4.37    0.62
   6   1  -7    4.48    0.36
   6   1  -7    4.34    0.51
   6   1  -7    3.70    0.64
   6   1  -7    3.97    0.58
  -6  -2   7   25.16    1.14
  -6  -2   7   25.56    1.17
  -6  -2   7   24.62    1.22
  -6  -2   7   23.64    1.17
   6   2  -7   25.00    1.02
   6   2  -7   25.39    0.97
   6   2  -7   26.51    1.23
  -6  -3   7    4.56    0.56
  -6  -3   7    5.35    0.71
  -6  -3   7    3.96    0.61
  -6  -3   7    4.52    0.64
   6   3  -7    3.91    0.58
   6   3  -7    4.19    0.64
   6   3  -7    4.51    0.63
  -6  -4   7    5.60    0.80
  -6  -4   7    6.68    0.80
  -6  -4   7    5.93    0.69
  -6  -4   7    5.34    0.61
   6   4  -7    5.34    0.78
   6   4  -7    6.51    0.64
  -7   4   7   26.72    1.55
  -7   4   7   26.18    1.32
  -7   4   7   20.86    1.68
   7  -4  -7   24.69    2.10
   7  -4  -7   21.20    2.03
   7  -4  -7   25.31    1.95
  -7   3   7    7.61    1.10
  -7   3   7    7.43    0.90
  -7   3   7    9.39    0.86
  -7   3   7    6.90    1.00
   7  -3  -7    6.99    0.99
   7  -3  -7    5.73    0.98
   7  -3  -7    5.84    1.05
   7  -3  -7    8.25    1.13
  -7   2   7    9.62    1.05
  -7   2   7    8.92    0.76
  -7   2   7    8.50    0.89
  -7   2   7    9.81    0.98
  -7   2   7    9.16    0.95
   7  -2  -7    8.77    0.91
   7  -2  -7    7.66    1.04
   7  -2  -7    9.27    0.97
   7  -2  -7    7.00    0.82
   7  -2  -7    8.26    0.96
  -7   1   7   50.92    1.90
  -7   1   7   48.00    1.86
  -7   1   7   47.32    1.83
  -7   1   7   50.21    1.95
   7  -1  -7   48.74    1.97
   7  -1  -7   51.24    1.90
   7  -1  -7   48.26    1.62
   7  -1  -7   49.57    1.79
   7  -1  -7   48.72    1.92
  -7   0   7    0.33    0.59
  -7   0   7    0.57    0.56
  -7   0   7   -0.37    0.64
   7   0  -7   -0.32    0.36
   7   0  -7   -0.53    0.64
   7   0  -7   -0.48    0.55
   7   0  -7   -1.20    0.50
  -7  -1   7   47.30    1.80
  -7  -1   7   48.20    1.83
  -7  -1   7   48.27    1.79
  -7  -1   7   46.33    1.74
   7   1  -7   49.50    1.74
   7   1  -7   49.22    1.68
   7   1  -7   48.11    1.18
   7   1  -7   49.81    1.83
   7   1  -7   47.60    1.78
   7   1  -7   49.43    1.18
  -7  -2   7    8.12    0.80
  -7  -2   7   10.74    1.08
  -7  -2   7   10.28    0.99
  -7  -2   7    8.34    0.88
   7   2  -7    9.29    0.77
   7   2  -7    9.42    0.90
   7   2  -7    7.44    0.67
   7   2  -7    9.48    0.83
  -7  -3   7    6.90    0.91
  -7  -3   7    7.48    0.86
  -7  -3   7    6.00    0.82
  -7  -3   7    5.47    0.75
   7   3  -7    6.83    0.80
   7   3  -7    7.38    0.81
   7   3  -7    7.97    0.87
  -7  -4   7   25.43    1.49
  -7  -4   7   27.08    1.68
  -7  -4   7   24.86    1.70
   7   4  -7   25.59    1.49
   7   4  -7   24.68    1.29
  -8   3   7    1.19    1.28
  -8   3   7    2.12    1.17
  -8   3   7    1.04    0.76
   8  -3  -7    0.59    1.09
   8  -3  -7    0.31    1.19
   8  -3  -7    1.76    1.15
   8  -3  -7    2.61    1.22
  -8   2   7    5.21    0.97
  -8   2   7    8.49    1.23
  -8   2   7    9.12    1.13
  -8   2   7    7.25    1.16
   8  -2  -7    9.59    1.29
   8  -2  -7    7.94    0.99
   8  -2  -7    8.34    1.19
   8  -2  -7   11.72    1.29
  -8   1   7    8.15    1.05
  -8   1   7    7.85    0.98
  -8   1   7    5.82    1.08
  -8   1   7    6.28    1.00
   8  -1  -7    8.89    0.80
   8  -1  -7    6.46    0.93
   8  -1  -7    8.41    1.16
   8  -1  -7    6.09    1.05
   8  -1  -7    6.82    1.04
  -8   0   7   71.42    2.54
  -8   0   7   83.77    2.73
  -8   0   7   79.85    2.66
  -8   0   7   78.63    2.65
   8   0  -7   79.19    2.12
   8   0  -7   73.91    2.49
   8   0  -7   81.78    2.76
   8   0  -7   80.30    2.62
   8   0  -7   76.23    2.63
  -8  -1   7    6.72    0.95
  -8  -1   7    7.84    1.04
  -8  -1   7    7.02    0.94
  -8  -1   7    7.27    1.00
   8   1  -7    6.20    1.02
   8   1  -7    6.64    0.84
   8   1  -7    6.48    0.85
  -8  -2   7    8.75    0.96
  -8  -2   7    7.18    1.04
  -8  -2   7    7.77    1.01
  -8  -2   7    8.48    1.05
   8   2  -7    7.65    0.70
   8   2  -7    9.21    0.83
   8   2  -7   11.35    1.18
  -8  -3   7    1.47    0.93
  -8  -3   7    1.13    0.97
   8   3  -7    0.53    0.75
   8   3  -7   -0.22    0.78
  -9   1   7   16.91    1.63
  -9   1   7   15.13    1.52
   9  -1  -7   15.85    1.64
   9  -1  -7   16.16    1.50
   9  -1  -7   16.33    1.31
  -9   0   7    0.81    1.07
  -9   0   7   -0.37    1.01
  -9   0   7   -0.89    1.07
   9   0  -7    0.66    0.41
   9   0  -7   -1.00    1.22
   9   0  -7    1.16    1.08
   9   0  -7   -0.23    0.90
  -9  -1   7   15.89    1.47
  -9  -1   7   16.27    1.43
  -9  -1   7   14.98    1.42
   9   1  -7   20.08    1.67
   9   1  -7   19.16    1.73
   9   1   8    0.29    0.83
   9   1   8   -0.50    1.07
   9   1   8    0.30    0.87
   9   1   8    0.04    0.36
  -9  -1  -8    0.81    1.20
  -9  -1  -8    2.25    1.07
  -9  -1  -8    2.58    1.08
  -9  -1  -8    0.01    1.08
   9   0   8    0.19    1.11
   9   0   8    1.06    0.89
   9   0   8   -0.01    1.02
  -9   0  -8   -0.98    1.14
  -9   0  -8    0.99    1.11
  -9   0  -8    0.73    1.12
  -9   0  -8    0.48    1.10
  -9   0  -8   -1.11    0.67
   9  -1   8    2.12    1.19
   9  -1   8    0.62    1.28
   9  -1   8   -0.01    0.89
  -9   1  -8    0.67    1.17
  -9   1  -8   -0.15    1.05
  -9   1  -8    1.80    1.28
  -9   1  -8    0.31    0.90
   8   3   8    1.95    0.96
   8   3   8    2.06    0.66
  -8  -3  -8    2.83    1.23
  -8  -3  -8    2.50    0.98
  -8  -3  -8    0.57    0.76
  -8  -3  -8    2.09    0.91
   8   2   8    1.84    0.79
   8   2   8    3.10    0.60
   8   2   8    3.10    0.85
  -8  -2  -8    3.30    1.11
  -8  -2  -8    2.69    0.89
  -8  -2  -8    3.78    0.87
  -8  -2  -8    2.55    0.74
  -8  -2  -8    1.26    0.84
  -8  -2  -8    3.33    0.35
   8   1   8    3.60    0.84
   8   1   8    4.03    0.63
   8   1   8    5.09    0.58
   8   1   8    5.30    0.99
   8   1   8    3.87    0.82
   8   1   8    4.12    0.74
  -8  -1  -8    1.97    0.84
  -8  -1  -8    4.64    1.01
  -8  -1  -8    4.70    0.83
  -8  -1  -8    4.66    0.93
  -8  -1  -8    4.26    0.91
  -8  -1  -8    4.01    0.51
   8   0   8   -0.15    0.65
   8   0   8   -0.54    0.68
   8   0   8   -0.24    0.75
   8   0   8    0.80    0.85
  -8   0  -8    0.30    0.47
  -8   0  -8    1.14    0.86
  -8   0  -8   -0.64    0.80
  -8   0  -8    0.39    0.77
  -8   0  -8   -0.72    0.80
  -8   0  -8    0.32    0.74
   8  -1   8    5.35    0.90
   8  -1   8    4.06    0.99
   8  -1   8    3.21    1.02
   8  -1   8    3.70    0.80
   8  -1   8    2.79    0.87
  -8   1  -8    4.95    0.75
  -8   1  -8    4.04    1.04
  -8   1  -8    3.59    0.86
  -8   1  -8    2.56    0.91
  -8   1  -8    3.05    0.97
   8  -2   8    2.58    1.12
   8  -2   8    4.12    0.99
   8  -2   8    3.64    1.04
  -8   2  -8    2.65    0.93
  -8   2  -8    4.03    1.15
  -8   2  -8    2.26    1.03
  -8   2  -8    4.35    0.87
   8  -3   8   -0.10    1.27
   8  -3   8    0.68    1.16
   8  -3   8    2.48    1.18
  -8   3  -8    3.03    1.20
  -8   3  -8    1.39    0.68
  -8   3  -8    0.94    1.31
   7   4   8    1.50    0.71
   7   4   8    2.60    0.98
  -7  -4  -8    2.23    0.56
  -7  -4  -8    0.69    0.77
  -7  -4  -8    2.14    0.80
  -7  -4  -8    1.53    1.18
   7   3   8   11.92    1.11
   7   3   8   10.89    0.96
   7   3   8   10.84    1.00
  -7  -3  -8   11.01    1.19
  -7  -3  -8   10.94    1.03
  -7  -3  -8   13.16    1.15
  -7  -3  -8   11.14    0.48
  -7  -3  -8   12.52    1.19
  -7  -3  -8    9.52    0.96
   7   2   8    0.54    0.23
   7   2   8    1.10    0.64
   7   2   8    0.59    0.49
   7   2   8    1.52    0.68
   7   2   8    1.19    0.54
   7   2   8    1.37    0.32
  -7  -2  -8    1.98    0.61
  -7  -2  -8    0.55    0.59
  -7  -2  -8    1.59    0.66
  -7  -2  -8    0.94    0.82
  -7  -2  -8    1.12    0.32
  -7  -2  -8    1.32    0.55
   7   1   8   95.26    2.42
   7   1   8   92.48    2.72
   7   1   8   88.77    2.47
   7   1   8   87.06    2.63
   7   1   8   85.71    2.66
   7   1   8   87.50    2.49
  -7  -1  -8   88.48    2.35
  -7  -1  -8   88.53    2.69
  -7  -1  -8   87.71    2.77
  -7  -1  -8   93.51    2.67
  -7  -1  -8   89.07    2.70
  -7  -1  -8   89.36    2.65
   7   0   8    0.17    0.51
   7   0   8   -0.20    0.65
   7   0   8   -0.78    0.56
   7   0   8    0.70    0.57
  -7   0  -8   -0.05    0.41
  -7   0  -8   -0.17    0.63
  -7   0  -8    0.90    0.62
  -7   0  -8   -0.03    0.54
  -7   0  -8    0.16    0.55
  -7   0  -8   -0.30    0.61
   7  -1   8   89.18    2.65
   7  -1   8   87.46    2.69
   7  -1   8   90.35    2.56
   7  -1   8   88.03    2.70
   7  -1   8   89.60    2.80
  -7   1  -8   86.52    2.68
  -7   1  -8   87.63    2.75
  -7   1  -8   86.34    2.75
  -7   1  -8   86.53    2.52
  -7   1  -8   89.61    2.61
  -7   1  -8   83.44    2.69
   7  -2   8    0.80    0.72
   7  -2   8    1.31    0.74
   7  -2   8    1.37    0.80
   7  -2   8    1.65    0.88
   7  -2   8    0.93    0.78
  -7   2  -8    1.33    0.70
  -7   2  -8    1.08    0.84
  -7   2  -8    1.24    0.62
  -7   2  -8    0.44    0.58
  -7   2  -8    0.87    0.78
  -7   2  -8   -0.14    0.68
   7  -3   8    9.51    1.21
   7  -3   8   10.67    1.17
   7  -3   8   11.85    1.23
   7  -3   8   11.33    1.21
  -7   3  -8    9.74    1.09
  -7   3  -8    9.80    1.03
  -7   3  -8   10.01    1.10
  -7   3  -8    9.48    1.21
  -7   3  -8    9.52    0.96
   7  -4   8    3.86    1.30
   7  -4   8    0.39    1.17
   7  -4   8    4.08    1.27
   7  -4   8    2.16    1.14
  -7   4  -8    2.33    1.01
  -7   4  -8    2.55    1.29
  -7   4  -8    2.95    1.12
   6   4   8    1.95    0.82
   6   4   8    1.76    0.65
  -6  -4  -8    1.48    0.44
  -6  -4  -8    1.57    0.35
  -6  -4  -8    1.42    0.41
  -6  -4  -8    1.97    0.61
  -6  -4  -8    0.27    0.98
  -6  -4  -8    0.89    0.38
  -6  -4  -8    1.97    0.57
   6   3   8    4.42    0.52
   6   3   8    4.71    0.62
   6   3   8    6.78    0.87
  -6  -3  -8    5.36    0.50
  -6  -3  -8    4.63    0.56
  -6  -3  -8    4.87    0.64
  -6  -3  -8    6.32    0.93
  -6  -3  -8    6.83    0.65
  -6  -3  -8    6.63    0.66
   6   2   8   54.26    1.38
   6   2   8   55.21    1.39
   6   2   8   54.78    1.76
   6   2   8   52.34    1.66
   6   2   8   52.78    1.88
  -6  -2  -8   55.26    1.76
  -6  -2  -8   54.37    1.52
  -6  -2  -8   58.68    1.78
  -6  -2  -8   57.35    1.98
  -6  -2  -8   54.31    1.72
  -6  -2  -8   56.81    1.80
   6   1   8   17.76    0.89
   6   1   8   18.29    1.02
   6   1   8   17.25    0.84
   6   1   8   17.35    1.05
  -6  -1  -8   17.54    0.96
  -6  -1  -8   15.38    1.14
  -6  -1  -8   17.14    1.04
  -6  -1  -8   16.92    0.96
  -6  -1  -8   17.52    0.77
  -6  -1  -8   16.80    1.03
   6   0   8  351.89    8.57
   6   0   8  357.28    8.49
   6   0   8  352.89    8.47
   6   0   8  361.55    8.40
  -6   0  -8  355.98    8.55
  -6   0  -8  359.64    8.56
  -6   0  -8  353.50    8.56
  -6   0  -8  357.33    8.39
  -6   0  -8  350.02    8.57
  -6   0  -8  364.04    8.59
   6  -1   8   18.84    1.17
   6  -1   8   15.83    0.97
   6  -1   8   17.45    1.09
   6  -1   8   18.34    1.12
  -6   1  -8   16.70    0.90
  -6   1  -8   17.42    1.00
  -6   1  -8   17.13    1.12
  -6   1  -8   14.71    1.02
  -6   1  -8   14.17    1.08
   6  -2   8   54.26    1.86
   6  -2   8   54.54    1.89
   6  -2   8   57.59    2.02
   6  -2   8   54.35    1.93
   6  -2   8   53.27    1.93
  -6   2  -8   55.99    1.72
  -6   2  -8   56.81    2.02
  -6   2  -8   55.14    1.96
  -6   2  -8   58.01    1.94
  -6   2  -8   54.48    1.91
  -6   2  -8   55.90    1.86
   6  -3   8    5.31    0.88
   6  -3   8    4.09    0.80
   6  -3   8    6.64    0.87
   6  -3   8    4.85    0.88
   6  -3   8    4.44    0.91
  -6   3  -8    5.20    0.75
  -6   3  -8    6.21    0.86
  -6   3  -8    6.11    0.54
  -6   3  -8    4.66    0.79
  -6   3  -8    5.80    0.77
  -6   3  -8    5.36    0.92
   6  -4   8    2.07    1.07
   6  -4   8    0.89    0.94
   6  -4   8    1.26    0.88
   6  -4   8    1.45    0.88
  -6   4  -8    1.57    0.83
  -6   4  -8    1.80    0.77
  -6   4  -8    1.42    0.97
   5   5   8    5.67    0.98
   5   5   8    5.98    0.85
  -5  -5  -8    7.59    0.70
  -5  -5  -8    6.55    0.63
  -5  -5  -8    7.37    1.15
   5   4   8    0.52    0.55
   5   4   8    1.09    0.70
  -5  -4  -8    0.86    0.40
  -5  -4  -8    1.01    0.28
  -5  -4  -8    1.14    0.38
  -5  -4  -8    0.66    0.44
  -5  -4  -8    0.81    0.42
  -5  -4  -8    1.21    0.28
  -5  -4  -8    0.48    0.76
   5   3   8    4.86    0.50
   5   3   8    5.51    0.75
   5   3   8    5.17    0.61
  -5  -3  -8    5.63    0.52
  -5  -3  -8    5.86    0.52
  -5  -3  -8    6.08    0.62
  -5  -3  -8    4.99    0.79
  -5  -3  -8    4.82    0.53
  -5  -3  -8    6.37    0.61
   5   2   8    3.04    0.58
   5   2   8    3.63    0.42
   5   2   8    3.69    0.49
   5   2   8    3.36    0.48
  -5  -2  -8    2.56    0.42
  -5  -2  -8    2.12    0.60
  -5  -2  -8    2.37    0.33
  -5  -2  -8    3.45    0.43
  -5  -2  -8    2.62    0.44
  -5  -2  -8    2.92    0.48
   5   1   8    4.83    0.46
   5   1   8    4.55    0.58
   5   1   8    4.52    0.49
   5   1   8    4.44    0.52
   5   1   8    4.27    0.42
  -5  -1  -8    4.86    0.61
  -5  -1  -8    4.74    0.54
  -5  -1  -8    4.22    0.52
  -5  -1  -8    4.70    0.40
  -5  -1  -8    5.30    0.52
  -5  -1  -8    4.27    0.48
   5   0   8    0.32    0.34
   5   0   8   -0.19    0.35
   5   0   8    0.21    0.34
   5   0   8   -0.21    0.41
   5   0   8    0.20    0.37
  -5   0  -8    0.24    0.30
  -5   0  -8   -0.25    0.40
  -5   0  -8    0.26    0.41
  -5   0  -8    0.36    0.37
  -5   0  -8   -0.28    0.40
  -5   0  -8   -0.28    0.33
   5  -1   8    4.92    0.56
   5  -1   8    5.85    0.58
   5  -1   8    5.00    0.62
   5  -1   8    6.23    0.63
   5  -1   8    5.15    0.59
  -5   1  -8    5.02    0.49
  -5   1  -8    4.49    0.52
  -5   1  -8    4.24    0.56
  -5   1  -8    4.73    0.54
  -5   1  -8    4.71    0.58
  -5   1  -8    5.24    0.64
   5  -2   8    2.26    0.55
   5  -2   8    3.58    0.55
   5  -2   8    1.80    0.53
   5  -2   8    3.76    0.62
  -5   2  -8    3.11    0.61
  -5   2  -8    3.65    0.61
  -5   2  -8    4.38    0.61
  -5   2  -8    3.00    0.51
  -5   2  -8    3.43    0.44
  -5   2  -8    2.46    0.51
   5  -3   8    5.66    0.78
   5  -3   8    5.56    0.80
   5  -3   8    5.71    0.69
   5  -3   8    5.47    0.79
   5  -3   8    6.07    0.74
  -5   3  -8    5.37    0.67
  -5   3  -8    6.21    0.58
  -5   3  -8    5.86    0.79
  -5   3  -8    5.80    0.67
  -5   3  -8    5.85    0.71
   5  -4   8    0.66    0.72
   5  -4   8    0.67    0.73
   5  -4   8   -0.64    0.64
   5  -4   8    0.77    0.74
   5  -4   8    2.12    0.86
  -5   4  -8    0.92    0.68
  -5   4  -8    0.59    0.58
  -5   4  -8    0.45    0.66
  -5   4  -8    2.40    0.73
  -5   4  -8    1.37    0.84
   5  -5   8    5.65    1.14
   5  -5   8    7.00    1.30
   5  -5   8    8.35    1.16
   5  -5   8    8.39    1.11
  -5   5  -8    7.08    0.79
  -5   5  -8    7.17    1.09
  -5   5  -8    7.49    1.06
   4   5   8   29.74    1.56
   4   5   8   30.68    1.57
  -4  -5  -8   29.56    1.32
  -4  -5  -8   31.49    1.67
  -4  -5  -8   30.07    1.05
  -4  -5  -8   30.03    0.99
   4   4   8    1.84    0.59
   4   4   8    2.73    0.68
  -4  -4  -8    2.05    0.34
  -4  -4  -8    1.72    0.36
  -4  -4  -8    2.49    0.71
   4   3   8    8.18    0.79
   4   3   8    8.04    0.46
   4   3   8    8.09    0.46
   4   3   8    7.95    0.75
  -4  -3  -8    9.53    0.55
  -4  -3  -8    8.01    0.60
  -4  -3  -8    9.17    0.56
  -4  -3  -8    8.69    0.77
  -4  -3  -8    9.43    0.50
   4   2   8   35.54    1.12
   4   2   8   32.95    1.25
   4   2   8   34.78    1.08
  -4  -2  -8   33.43    1.30
  -4  -2  -8   35.41    1.11
  -4  -2  -8   34.73    1.13
  -4  -2  -8   34.18    1.12
  -4  -2  -8   35.26    1.10
  -4  -2  -8   34.08    1.06
   4   1   8   21.69    0.78
   4   1   8   19.74    0.88
   4   1   8   21.48    0.88
   4   1   8   21.81    0.76
   4   1   8   21.67    0.84
  -4  -1  -8   21.30    0.76
  -4  -1  -8   21.82    0.95
  -4  -1  -8   20.50    0.84
  -4  -1  -8   20.50    0.87
  -4  -1  -8   21.06    0.83
  -4  -1  -8   20.44    0.87
   4   0   8  281.90    6.60
   4   0   8  274.98    6.54
   4   0   8  273.44    6.50
   4   0   8  276.67    6.54
  -4   0  -8  284.31    6.58
  -4   0  -8  274.92    6.57
  -4   0  -8  269.86    6.58
  -4   0  -8  275.81    6.58
  -4   0  -8  273.72    6.50
  -4   0  -8  269.35    6.58
   4  -1   8   21.53    0.89
   4  -1   8   20.96    0.92
   4  -1   8   21.64    0.97
   4  -1   8   22.22    0.90
  -4   1  -8   21.14    0.85
  -4   1  -8   21.79    0.87
  -4   1  -8   20.80    0.95
  -4   1  -8   21.41    0.93
  -4   1  -8   20.72    0.89
  -4   1  -8   20.04    0.92
   4  -2   8   35.33    1.30
   4  -2   8   33.18    1.24
   4  -2   8   34.95    1.32
   4  -2   8   33.94    1.28
   4  -2   8   34.24    1.31
  -4   2  -8   35.27    1.32
  -4   2  -8   36.17    1.30
  -4   2  -8   35.48    1.25
  -4   2  -8   34.37    1.11
  -4   2  -8   36.82    1.29
  -4   2  -8   37.15    1.32
   4  -3   8    8.85    0.78
   4  -3   8    8.90    0.80
   4  -3   8    9.63    0.83
   4  -3   8    8.73    0.88
   4  -3   8    8.72    0.81
  -4   3  -8    7.63    0.75
  -4   3  -8    8.07    0.81
  -4   3  -8    9.60    0.80
  -4   3  -8    8.31    0.53
   4  -4   8    2.48    0.61
   4  -4   8    2.50    0.64
   4  -4   8    2.16    0.67
   4  -4   8    1.54    0.65
   4  -4   8    2.68    0.78
  -4   4  -8    1.31    0.67
  -4   4  -8    2.36    0.55
  -4   4  -8    2.71    0.68
  -4   4  -8    2.14    0.62
  -4   4  -8    1.91    0.49
   4  -5   8   31.57    1.62
   4  -5   8   29.81    1.74
   4  -5   8   28.91    1.68
   4  -5   8   33.49    1.96
   4  -5   8   28.54    1.66
  -4   5  -8   30.72    1.19
  -4   5  -8   29.93    1.06
  -4   5  -8   29.71    1.68
  -4   5  -8   31.15    1.66
   3   5   8    8.17    0.91
   3   5   8    7.26    0.92
  -3  -5  -8    8.50    0.78
  -3  -5  -8    8.00    0.47
  -3  -5  -8    7.91    0.53
  -3  -5  -8    7.62    0.87
   3   4   8  110.07    3.13
[truncated: 525,934 more chars]
