# Supplementary material for: Crystal structure and Hirshfeld surface analysis of 5-hy­droxy­penta­nehydrazide
Source: Acta Crystallogr E Crystallogr Commun. 2024 Apr 9;80(Pt 5):459–62. doi: 10.1107/S2056989024002871 (PMC11074568; doi:10.1107/S2056989024002871)
Supplement: Supplementary file 2 [file e-80-00459-Isup2.hkl]

data_I                                                                          
_shelx_title ' shelxt_a.res in Pca2(1)'                                         
_shelx_refln_list_code          4                                               
_shelx_F_calc_maximum       67.11                                               
_exptl_crystal_F_000       288.00                                               
_reflns_d_resolution_high  0.7631                                               
                                                                                
loop_                                                                           
 _space_group_symop_operation_xyz                                               
 'x, y, z'                                                                      
 '-x, -y, z+1/2'                                                                
 'x+1/2, -y, z'                                                                 
 '-x+1/2, y, z+1/2'                                                             
                                                                                
_cell_length_a     7.1686                                                       
_cell_length_b     4.8491                                                       
_cell_length_c    19.1276                                                       
_cell_angle_alpha  90.000                                                       
_cell_angle_beta   90.000                                                       
_cell_angle_gamma  90.000                                                       
                                                                                
_shelx_F_squared_multiplier     1.000                                           
                                                                                
loop_                                                                           
 _refln_index_h                                                                 
 _refln_index_k                                                                 
 _refln_index_l                                                                 
 _refln_F_squared_calc                                                          
 _refln_F_squared_meas                                                          
 _refln_F_squared_sigma                                                         
 _refln_observed_status                                                         
   0   0 -24         70.61         75.26         2.56 o                         
   2   0 -24        118.57        127.84         3.24 o                         
   0   1 -24          3.75          4.62         0.97 o                         
   1   1 -24         45.59         49.20         1.35 o                         
   2   1 -24         11.74         11.22         1.19 o                         
   2   0 -23         63.19         64.44         2.16 o                         
   1   1 -23         31.25         29.33         1.00 o                         
   2   1 -23         40.80         40.70         1.25 o                         
   3   1 -23        121.80        124.19         2.19 o                         
   1   2 -23         76.33         81.89         1.84 o                         
   2   2 -23         50.01         47.96         1.40 o                         
   0   0 -22        141.69        140.03         2.56 o                         
   2   0 -22        290.11        294.86         3.30 o                         
   4   0 -22        121.29        128.93         3.49 o                         
   0   1 -22        127.91        129.36         2.35 o                         
   1   1 -22         94.67         94.29         1.35 o                         
   2   1 -22         15.69         14.99         0.82 o                         
   3   1 -22        143.86        149.11         2.13 o                         
   4   1 -22         59.51         57.62         1.62 o                         
   0   2 -22         32.62         29.21         1.29 o                         
   1   2 -22         72.13         75.99         1.51 o                         
   2   2 -22         59.31         62.03         1.88 o                         
   3   2 -22         13.44         14.66         1.09 o                         
   0   3 -22        208.01        218.22         3.71 o                         
   2   0 -21          7.95          9.64         0.99 o                         
   4   0 -21         49.41         46.82         1.74 o                         
   1   1 -21         46.57         47.86         0.89 o                         
   2   1 -21        114.50        114.46         1.35 o                         
   3   1 -21         13.11         12.52         0.73 o                         
   4   1 -21         16.63         13.17         1.01 o                         
   1   2 -21         29.44         29.43         0.80 o                         
   2   2 -21         23.93         23.90         0.82 o                         
   3   2 -21         31.68         35.20         1.15 o                         
   4   2 -21          8.30          9.67         1.05 o                         
   1   3 -21        102.95        102.74         1.73 o                         
   2   3 -21        100.33        102.31         1.68 o                         
   0   0 -20         47.49         47.40         1.61 o                         
   2   0 -20        145.22        141.81         1.64 o                         
   4   0 -20         18.96         20.93         1.16 o                         
   0   1 -20         87.91         91.18         1.46 o                         
   1   1 -20         86.69         85.55         1.10 o                         
   2   1 -20         18.80         20.25         0.66 o                         
   3   1 -20         37.64         35.49         0.73 o                         
   4   1 -20          8.86          9.53         0.78 o                         
   5   1 -20          9.57         10.60         1.04 o                         
   0   2 -20         12.71         12.46         0.91 o                         
   1   2 -20          6.70          7.53         0.62 o                         
   2   2 -20         29.06         29.38         0.79 o                         
   3   2 -20          4.21          5.42         0.68 o                         
   4   2 -20         24.07         22.58         0.98 o                         
   0   3 -20         62.25         59.64         1.66 o                         
   1   3 -20         15.08         16.78         0.78 o                         
   2   3 -20          7.01          8.12         0.80 o                         
   3   3 -20         19.22         16.71         0.97 o                         
   2   0 -19         19.95         20.33         0.79 o                         
   4   0 -19         37.36         35.87         1.26 o                         
   6   0 -19         15.67         19.26         2.00 o                         
   1   1 -19        174.75        169.88         1.51 o                         
   2   1 -19         56.62         59.72         1.11 o                         
   3   1 -19          4.24          4.06         0.50 o                         
   4   1 -19         38.88         36.80         0.91 o                         
   5   1 -19         25.53         25.27         1.04 o                         
   1   2 -19         14.78         14.09         0.58 o                         
   2   2 -19         50.92         52.42         1.02 o                         
   3   2 -19         42.62         42.65         0.92 o                         
   4   2 -19         36.92         38.29         0.99 o                         
   5   2 -19         46.72         43.13         1.32 o                         
   1   3 -19         64.07         63.14         1.13 o                         
   2   3 -19         37.38         40.04         0.97 o                         
   3   3 -19         42.12         42.85         1.03 o                         
   4   3 -19         16.38         16.48         1.08 o                         
   1   4 -19          7.25          6.43         0.83 o                         
   0   0 -18        194.20        198.24         3.02 o                         
   2   0 -18        120.78        114.25         1.62 o                         
   4   0 -18         12.62         13.65         0.98 o                         
   6   0 -18        145.66        139.67         3.07 o                         
   0   1 -18        237.26        244.96         2.79 o                         
   1   1 -18         27.18         27.78         0.70 o                         
   2   1 -18         53.26         52.55         0.83 o                         
   3   1 -18         49.79         48.00         0.86 o                         
   4   1 -18          2.11          1.76         0.60 o                         
   5   1 -18          3.91          2.66         0.70 o                         
   6   1 -18          1.60          1.45         0.96 o                         
   0   2 -18         35.94         33.58         0.92 o                         
   1   2 -18         11.80         12.58         0.59 o                         
   2   2 -18         61.53         57.16         1.05 o                         
   3   2 -18          6.78          6.85         0.60 o                         
   4   2 -18         42.85         46.03         0.93 o                         
   5   2 -18         12.72         14.52         0.77 o                         
   0   3 -18         53.70         51.01         1.43 o                         
   1   3 -18         62.50         63.19         1.05 o                         
   2   3 -18         24.41         24.15         0.77 o                         
   3   3 -18          8.64          8.70         0.69 o                         
   4   3 -18          0.65          0.30         0.74 o                         
   0   4 -18         73.59         73.11         1.70 o                         
   1   4 -18         63.49         64.27         1.25 o                         
   2   4 -18          2.41          2.12         0.76 o                         
   2   0 -17          9.80          8.36         0.69 o                         
   4   0 -17        148.36        139.60         1.97 o                         
   6   0 -17         14.09         17.09         1.34 o                         
   1   1 -17        415.30        392.61         2.43 o                         
   2   1 -17         31.37         32.16         0.62 o                         
   3   1 -17         44.23         41.53         0.77 o                         
   4   1 -17         16.44         16.60         0.61 o                         
   5   1 -17         49.54         46.79         1.10 o                         
   6   1 -17         11.19         10.58         0.88 o                         
   1   2 -17         43.35         41.61         0.81 o                         
   2   2 -17         79.90         75.04         1.02 o                         
   3   2 -17         10.70          8.66         0.54 o                         
   4   2 -17         12.86         11.85         0.47 o                         
   5   2 -17        143.88        145.70         1.54 o                         
   6   2 -17         22.64         24.44         1.09 o                         
   1   3 -17         14.63         18.16         0.59 o                         
   2   3 -17         15.67         15.23         0.66 o                         
   3   3 -17         55.36         54.47         1.02 o                         
   4   3 -17        170.16        180.74         1.72 o                         
   5   3 -17         81.63         77.50         1.77 o                         
   1   4 -17         37.34         34.65         0.78 o                         
   2   4 -17          7.17          8.53         0.70 o                         
   3   4 -17         32.57         37.31         1.00 o                         
   0   0 -16       2332.31       2278.66        20.05 o                         
   2   0 -16         20.64         22.88         0.76 o                         
   4   0 -16         94.83         80.07         1.58 o                         
   6   0 -16         38.14         38.87         1.36 o                         
   0   1 -16        220.17        215.23         2.07 o                         
   1   1 -16        680.22        649.27         3.49 o                         
   2   1 -16        116.27        113.91         1.06 o                         
   3   1 -16         42.33         38.72         0.99 o                         
   4   1 -16         15.66         15.78         0.65 o                         
   5   1 -16          7.08          5.17         0.62 o                         
   6   1 -16         53.39         53.84         1.22 o                         
   7   1 -16          0.05          1.41         0.91 o                         
   0   2 -16       1091.21       1035.57         7.55 o                         
   1   2 -16         25.46         23.88         0.57 o                         
   2   2 -16         26.41         25.82         0.68 o                         
   3   2 -16        170.65        181.35         1.57 o                         
   4   2 -16         25.84         23.40         0.56 o                         
   5   2 -16         28.03         29.81         0.77 o                         
   6   2 -16         69.87         74.08         1.40 o                         
   0   3 -16          3.74          2.59         0.57 o                         
   1   3 -16        142.47        132.00         1.20 o                         
   2   3 -16         74.70         79.95         1.19 o                         
   3   3 -16        166.63        174.13         1.52 o                         
   4   3 -16         62.15         61.86         1.07 o                         
   5   3 -16         26.16         25.46         0.83 o                         
   0   4 -16         36.20         28.96         0.94 o                         
   1   4 -16          0.51          0.66         0.50 o                         
   2   4 -16         77.31         79.14         1.13 o                         
   3   4 -16        176.34        186.84         1.90 o                         
   4   4 -16          5.32          6.03         0.76 o                         
   2   0 -15       2031.25       1932.02        13.09 o                         
   4   0 -15         23.86         22.65         0.94 o                         
   6   0 -15         15.33         18.30         1.10 o                         
   1   1 -15        240.60        229.15         1.59 o                         
   2   1 -15         83.53         87.36         0.91 o                         
   3   1 -15        462.20        415.35         2.44 o                         
   4   1 -15        157.97        168.77         1.51 o                         
   5   1 -15         21.02         21.44         0.71 o                         
   6   1 -15          6.41          6.92         0.67 o                         
   7   1 -15         51.57         56.35         1.29 o                         
   1   2 -15        140.18        143.44         1.17 o                         
   2   2 -15        392.94        357.38         2.26 o                         
   3   2 -15        107.11        112.88         1.31 o                         
   4   2 -15         21.14         17.64         0.54 o                         
   5   2 -15        131.91        143.28         1.34 o                         
   6   2 -15         40.80         43.68         1.02 o                         
   1   3 -15        201.09        190.53         1.43 o                         
   2   3 -15         20.28         22.15         0.58 o                         
   3   3 -15         19.96         16.65         0.58 o                         
   4   3 -15        143.32        162.24         1.40 o                         
   5   3 -15         26.33         28.64         0.77 o                         
   6   3 -15         38.33         42.45         1.30 o                         
   1   4 -15        249.79        246.62         1.75 o                         
   2   4 -15         39.12         38.23         0.78 o                         
   3   4 -15         39.71         42.03         0.86 o                         
   4   4 -15          1.69          2.58         0.70 o                         
   1   5 -15         26.70         30.53         0.99 o                         
   0   0 -14       1272.13       1267.15        11.35 o                         
   2   0 -14         61.53         59.14         0.95 o                         
   4   0 -14        546.03        499.48         4.25 o                         
   6   0 -14         59.94         65.67         1.78 o                         
   0   1 -14        352.75        367.18         2.90 o                         
   1   1 -14        295.87        279.01         1.64 o                         
   2   1 -14        321.44        336.08         1.96 o                         
   3   1 -14        340.70        331.30         2.08 o                         
   4   1 -14          5.82          6.97         0.50 o                         
   5   1 -14         26.20         21.04         0.69 o                         
   6   1 -14         83.63         84.95         1.20 o                         
   7   1 -14          0.75          0.00         0.70 o                         
   0   2 -14        209.53        196.58         1.78 o                         
   1   2 -14         43.47         44.85         0.66 o                         
   2   2 -14         52.04         49.14         0.73 o                         
   3   2 -14         23.65         29.11         0.47 o                         
   4   2 -14         22.98         18.48         0.54 o                         
   5   2 -14         18.72         22.32         0.66 o                         
   6   2 -14         35.73         37.40         0.85 o                         
   7   2 -14         40.33         42.02         1.20 o                         
   0   3 -14         37.19         36.76         0.89 o                         
   1   3 -14         99.47         92.09         0.98 o                         
   2   3 -14        203.32        201.37         1.57 o                         
   3   3 -14        315.82        311.72         2.07 o                         
   4   3 -14          1.00          1.25         0.40 o                         
   5   3 -14         13.55         16.56         0.58 o                         
   6   3 -14        112.27        114.07         1.50 o                         
   0   4 -14         56.66         52.51         1.18 o                         
   1   4 -14          7.48          6.45         0.45 o                         
   2   4 -14         92.60         91.46         1.03 o                         
   3   4 -14        199.50        208.31         1.67 o                         
   4   4 -14         17.16         18.60         0.75 o                         
   5   4 -14         53.89         53.64         1.39 o                         
   0   5 -14         12.14         16.32         0.96 o                         
   1   5 -14         74.17         76.55         1.34 o                         
   2   5 -14         37.62         34.83         1.06 o                         
   2   0 -13        116.25        109.20         1.17 o                         
   4   0 -13        132.75        129.31         1.71 o                         
   6   0 -13         30.76         28.92         1.15 o                         
   8   0 -13         39.78         39.16         1.72 o                         
   1   1 -13        273.24        269.01         1.57 o                         
   2   1 -13         40.65         40.09         0.55 o                         
   3   1 -13         19.68         18.52         0.46 o                         
   4   1 -13        142.67        149.26         1.38 o                         
   5   1 -13         59.31         58.50         0.97 o                         
   6   1 -13         12.15         12.41         0.63 o                         
   7   1 -13          1.26          1.14         0.62 o                         
   1   2 -13         46.79         44.78         0.63 o                         
   2   2 -13         46.55         50.91         0.67 o                         
   3   2 -13        129.84        126.63         1.05 o                         
   4   2 -13         18.32         15.91         0.49 o                         
   5   2 -13         56.49         57.24         0.92 o                         
   6   2 -13         20.42         19.73         0.65 o                         
   7   2 -13          7.85          8.51         0.92 o                         
   1   3 -13        175.74        170.77         1.23 o                         
   2   3 -13         42.15         41.20         0.74 o                         
   3   3 -13         31.71         35.93         0.73 o                         
   4   3 -13        105.65        102.31         1.04 o                         
   5   3 -13         61.75         66.41         0.91 o                         
   6   3 -13         14.20         15.59         0.74 o                         
   1   4 -13         57.76         56.51         0.76 o                         
   2   4 -13         24.24         25.07         0.55 o                         
   3   4 -13         39.23         37.71         0.77 o                         
   4   4 -13         42.00         44.48         0.99 o                         
   5   4 -13         81.80         81.97         1.43 o                         
   1   5 -13         12.12         13.23         0.64 o                         
   2   5 -13          6.48          4.59         0.60 o                         
   3   5 -13         36.94         39.71         1.12 o                         
   0   0 -12        757.78        762.50         7.03 o                         
   2   0 -12        189.88        192.56         1.68 o                         
   4   0 -12         99.26         99.40         1.49 o                         
   6   0 -12        263.71        263.83         2.90 o                         
   8   0 -12         75.41         72.45         2.44 o                         
   0   1 -12        503.88        542.96         3.92 o                         
   1   1 -12         62.97         62.29         0.62 o                         
   2   1 -12        131.22        129.90         0.92 o                         
   3   1 -12        316.26        321.63         2.06 o                         
   4   1 -12          3.56          2.45         0.38 o                         
   5   1 -12         13.68         12.00         0.55 o                         
   6   1 -12          5.50          4.31         0.51 o                         
   7   1 -12         34.64         32.66         0.78 o                         
   8   1 -12          1.18          1.36         0.82 o                         
   0   2 -12         70.73         70.64         0.91 o                         
   1   2 -12         17.04         16.63         0.43 o                         
   2   2 -12         91.36         87.14         0.80 o                         
   3   2 -12         10.82         10.18         0.37 o                         
   4   2 -12         31.81         34.23         0.64 o                         
   5   2 -12         18.34         17.42         0.55 o                         
   6   2 -12          2.65          2.27         0.54 o                         
   7   2 -12         11.71         13.63         0.84 o                         
   0   3 -12        233.52        229.24         2.05 o                         
   1   3 -12        112.06        108.81         0.90 o                         
   2   3 -12         15.46         13.27         0.43 o                         
   3   3 -12         20.98         20.41         0.49 o                         
   4   3 -12         53.59         52.06         0.82 o                         
   5   3 -12         49.66         48.11         0.78 o                         
   6   3 -12         27.46         26.64         0.74 o                         
   0   4 -12        192.42        194.38         1.95 o                         
   1   4 -12         55.26         56.75         0.72 o                         
   2   4 -12          5.14          5.77         0.47 o                         
   3   4 -12         66.96         66.39         0.92 o                         
   4   4 -12         58.47         57.13         0.91 o                         
   5   4 -12         56.26         53.59         1.09 o                         
   0   5 -12         55.50         55.76         1.25 o                         
   1   5 -12          1.65          1.06         0.54 o                         
   2   5 -12         43.22         44.88         0.97 o                         
   3   5 -12         67.57         67.58         1.32 o                         
   2   0 -11         71.23         67.44         0.84 o                         
   4   0 -11        109.62        113.29         1.52 o                         
   6   0 -11        110.93        110.12         2.07 o                         
   8   0 -11          7.16          6.11         1.18 o                         
   1   1 -11        125.57        134.41         0.87 o                         
   2   1 -11        213.71        229.23         1.35 o                         
   3   1 -11         25.34         23.64         0.47 o                         
   4   1 -11        160.18        166.55         1.28 o                         
   5   1 -11        198.42        195.43         1.57 o                         
   6   1 -11          0.15          0.45         0.47 o                         
   7   1 -11          5.28          5.55         0.55 o                         
   8   1 -11         20.08         18.91         1.03 o                         
   1   2 -11        110.57        112.25         0.84 o                         
   2   2 -11        127.43        127.87         0.94 o                         
   3   2 -11         46.29         43.63         0.60 o                         
   4   2 -11        125.37        119.18         0.98 o                         
   5   2 -11         32.92         29.72         0.66 o                         
   6   2 -11         38.03         37.21         0.72 o                         
   7   2 -11         57.16         58.05         1.17 o                         
   1   3 -11        229.04        226.83         1.39 o                         
   2   3 -11         11.69         10.57         0.37 o                         
   3   3 -11         74.06         71.51         0.77 o                         
   4   3 -11         26.98         27.43         0.57 o                         
   5   3 -11         47.38         45.43         0.72 o                         
   6   3 -11          5.97          5.59         0.54 o                         
   7   3 -11         35.88         36.95         1.04 o                         
   1   4 -11         27.43         28.48         0.62 o                         
   2   4 -11         12.26         12.16         0.45 o                         
   3   4 -11          2.72          2.55         0.42 o                         
   4   4 -11         23.49         22.02         0.58 o                         
   5   4 -11         53.95         56.39         1.04 o                         
   6   4 -11          1.91          1.86         0.94 o                         
   1   5 -11         30.25         29.47         1.02 o                         
   2   5 -11         15.06         14.18         0.94 o                         
   3   5 -11         47.43         45.38         0.96 o                         
   4   5 -11         16.66         16.54         0.87 o                         
   0   0 -10        487.23        497.13         4.64 o                         
   2   0 -10        398.05        421.94         3.24 o                         
   4   0 -10        230.22        223.81         2.66 o                         
   6   0 -10        262.58        264.05         3.07 o                         
   8   0 -10        172.66        162.62         3.42 o                         
   0   1 -10        244.79        246.16         1.96 o                         
   1   1 -10        135.65        142.98         0.90 o                         
   2   1 -10        164.89        174.20         1.08 o                         
   3   1 -10        212.41        221.61         1.39 o                         
   4   1 -10         34.24         34.39         0.61 o                         
   5   1 -10        162.88        155.99         1.31 o                         
   6   1 -10         36.29         34.54         0.69 o                         
   7   1 -10         34.38         33.46         0.73 o                         
   8   1 -10          1.91          1.39         0.85 o                         
   0   2 -10        171.23        188.12         1.58 o                         
   1   2 -10         59.86         56.71         0.55 o                         
   2   2 -10         33.60         35.27         0.46 o                         
   3   2 -10          2.53          2.62         0.28 o                         
   4   2 -10         22.01         21.32         0.46 o                         
   5   2 -10         14.95         14.87         0.49 o                         
   6   2 -10         54.12         51.95         0.91 o                         
   7   2 -10         21.98         23.37         0.74 o                         
   8   2 -10         17.41         17.69         1.02 o                         
   0   3 -10        266.15        262.78         2.18 o                         
   1   3 -10         66.57         68.65         0.67 o                         
   2   3 -10          4.84          4.85         0.30 o                         
   3   3 -10         43.55         43.88         0.61 o                         
   4   3 -10         42.21         40.90         0.66 o                         
   5   3 -10         23.99         21.86         0.50 o                         
   6   3 -10         40.59         42.77         0.80 o                         
   7   3 -10          2.78          1.43         0.57 o                         
   0   4 -10        278.68        278.54         2.31 o                         
   1   4 -10         15.24         15.81         0.44 o                         
   2   4 -10         63.99         67.56         0.89 o                         
   3   4 -10        172.21        173.90         1.36 o                         
   4   4 -10         24.99         24.82         0.59 o                         
   5   4 -10         65.86         59.95         1.03 o                         
   6   4 -10          2.56          3.63         0.74 o                         
   0   5 -10        211.81        215.15         2.61 o                         
   1   5 -10        108.87        110.52         1.23 o                         
   2   5 -10         23.62         23.85         0.73 o                         
   3   5 -10         14.47         16.49         0.62 o                         
   4   5 -10         17.61         18.22         0.76 o                         
   2   0  -9        144.18        127.56         1.23 o                         
   4   0  -9        182.64        177.34         1.82 o                         
   6   0  -9        199.91        197.91         2.15 o                         
   8   0  -9        179.60        171.80         2.90 o                         
   1   1  -9        106.35        112.08         0.72 o                         
   2   1  -9        342.72        367.16         2.03 o                         
   3   1  -9         83.58         83.62         0.72 o                         
   4   1  -9        131.30        138.04         1.05 o                         
   5   1  -9        610.70        617.29         3.61 o                         
   6   1  -9         13.63         14.48         0.51 o                         
   7   1  -9        287.93        290.03         1.97 o                         
   8   1  -9          6.42          7.54         0.81 o                         
   1   2  -9        425.15        451.89         2.26 o                         
   2   2  -9         47.91         43.76         0.48 o                         
   3   2  -9         26.45         28.61         0.48 o                         
   4   2  -9        336.34        337.77         1.93 o                         
   5   2  -9        128.23        127.88         1.10 o                         
   6   2  -9         82.71         84.75         1.04 o                         
   7   2  -9         27.53         27.30         0.81 o                         
   8   2  -9         30.81         31.35         0.96 o                         
   1   3  -9        472.46        477.64         2.56 o                         
   2   3  -9        354.43        361.03         2.01 o                         
   3   3  -9         75.54         70.26         0.68 o                         
   4   3  -9          9.34          9.99         0.36 o                         
   5   3  -9         19.66         19.62         0.51 o                         
   6   3  -9         24.99         24.84         0.60 o                         
   7   3  -9        109.10        106.59         1.47 o                         
   1   4  -9         76.71         78.06         0.73 o                         
   2   4  -9         35.84         36.52         0.76 o                         
   3   4  -9        116.37        115.13         1.08 o                         
   4   4  -9         18.41         18.47         0.53 o                         
   5   4  -9          3.53          3.74         0.50 o                         
   6   4  -9         17.13         15.99         0.71 o                         
   1   5  -9         23.81         24.18         0.68 o                         
   2   5  -9        230.08        234.09         1.89 o                         
   3   5  -9         14.59         12.99         0.56 o                         
   4   5  -9         12.71         11.84         0.66 o                         
   0   0  -8        506.03        512.46         5.74 o                         
   2   0  -8       2545.63       2525.04        19.36 o                         
   4   0  -8       1105.81       1141.38         8.62 o                         
   6   0  -8       1506.43       1492.51        10.74 o                         
   8   0  -8          0.24          0.81         0.85 o                         
   0   1  -8       2414.27       2339.25        15.46 o                         
   1   1  -8       1090.39       1126.88         5.26 o                         
   2   1  -8        129.45        127.99         0.86 o                         
   3   1  -8        524.54        552.33         2.93 o                         
   4   1  -8         93.00         87.93         0.79 o                         
   5   1  -8         21.12         20.44         0.50 o                         
   6   1  -8         69.45         70.16         1.00 o                         
   7   1  -8        381.42        367.11         2.30 o                         
   8   1  -8         17.92         16.95         0.84 o                         
   0   2  -8        191.33        200.23         1.53 o                         
   1   2  -8        443.83        456.45         2.26 o                         
   2   2  -8       1015.60       1007.66         4.78 o                         
   3   2  -8        262.64        269.35         1.51 o                         
   4   2  -8        148.91        146.43         1.00 o                         
   5   2  -8         12.70         12.26         0.40 o                         
   6   2  -8        230.26        235.22         1.71 o                         
   7   2  -8          4.44          3.50         0.55 o                         
   8   2  -8         14.88         14.55         0.94 o                         
   0   3  -8        630.47        647.15         4.49 o                         
   1   3  -8        181.83        170.49         1.04 o                         
   2   3  -8          9.78         10.72         0.28 o                         
   3   3  -8        364.76        376.72         2.05 o                         
   4   3  -8         36.80         36.00         0.60 o                         
   5   3  -8         23.57         24.17         0.53 o                         
   6   3  -8         23.72         24.29         0.60 o                         
   7   3  -8         48.72         44.68         0.95 o                         
   0   4  -8         11.18         11.02         0.46 o                         
   1   4  -8        560.67        555.94         2.99 o                         
   2   4  -8        313.07        306.80         2.17 o                         
   3   4  -8        489.00        481.55         3.00 o                         
   4   4  -8          9.07          8.43         0.51 o                         
   5   4  -8          3.52          3.88         0.45 o                         
   6   4  -8          5.88          5.91         0.58 o                         
   0   5  -8        179.12        178.66         2.44 o                         
   1   5  -8         52.85         50.81         0.81 o                         
   2   5  -8         53.40         49.68         0.81 o                         
   3   5  -8         35.70         33.17         0.66 o                         
   4   5  -8        128.44        125.48         1.46 o                         
   0   6  -8         39.18         40.15         2.18 o                         
   2   0  -7       1037.55       1028.71         7.25 o                         
   4   0  -7       3021.63       2919.31        21.14 o                         
   6   0  -7        198.80        199.72         2.03 o                         
   8   0  -7        343.77        325.90         3.53 o                         
   1   1  -7        135.59        132.55         0.80 o                         
   2   1  -7       1310.73       1347.48         6.65 o                         
   3   1  -7        531.56        546.91         2.89 o                         
   4   1  -7         78.68         77.42         0.75 o                         
   5   1  -7        502.70        509.89         2.87 o                         
   6   1  -7         17.99         17.11         0.52 o                         
   7   1  -7        203.24        203.20         1.46 o                         
   8   1  -7         30.24         30.88         0.86 o                         
   1   2  -7        235.24        247.22         1.28 o                         
   2   2  -7          2.98          4.03         0.20 o                         
   3   2  -7        235.41        242.36         1.37 o                         
   4   2  -7        378.58        389.25         2.05 o                         
   5   2  -7         96.11         97.03         0.89 o                         
   6   2  -7        109.39        104.42         1.11 o                         
   7   2  -7         37.93         36.73         0.76 o                         
   8   2  -7         37.62         36.11         1.13 o                         
   1   3  -7        378.07        372.41         1.96 o                         
   2   3  -7        287.99        295.25         1.71 o                         
   3   3  -7         51.93         52.01         0.59 o                         
   4   3  -7         61.69         64.64         0.73 o                         
   5   3  -7        285.33        284.40         1.98 o                         
   6   3  -7         17.86         18.93         0.57 o                         
   7   3  -7         30.87         29.20         0.87 o                         
   1   4  -7        809.77        810.78         4.59 o                         
   2   4  -7          9.95         10.82         0.38 o                         
   3   4  -7        126.60        130.57         1.13 o                         
   4   4  -7         55.69         60.96         0.92 o                         
   5   4  -7        154.13        149.34         1.35 o                         
   6   4  -7         24.75         23.63         0.75 o                         
   1   5  -7        121.65        121.41         1.11 o                         
   2   5  -7        227.07        230.48         1.76 o                         
   3   5  -7          0.60          0.37         0.48 o                         
   4   5  -7         13.21         14.53         0.52 o                         
   5   5  -7         73.43         73.45         1.21 o                         
   1   6  -7        102.38        102.37         1.75 o                         
   0   0  -6       1134.24       1087.23        10.26 o                         
   2   0  -6       1260.85       1277.15         9.40 o                         
   4   0  -6        119.80        126.48         1.38 o                         
   6   0  -6        247.94        250.02         2.31 o                         
   8   0  -6        171.79        170.18         2.15 o                         
   0   1  -6       1039.20       1042.98         6.66 o                         
   1   1  -6        458.21        452.24         2.24 o                         
   2   1  -6        214.03        210.79         1.25 o                         
   3   1  -6        419.05        423.78         2.27 o                         
   4   1  -6        307.83        309.65         1.88 o                         
   5   1  -6        324.22        342.08         1.99 o                         
   6   1  -6        111.37        114.33         1.05 o                         
   7   1  -6        134.30        133.22         1.28 o                         
   8   1  -6         62.97         59.99         1.11 o                         
   9   1  -6         47.23         47.76         1.39 o                         
   0   2  -6        157.45        159.24         1.18 o                         
   1   2  -6        138.51        124.54         0.74 o                         
   2   2  -6        302.15        308.16         1.58 o                         
   3   2  -6        105.72         99.04         0.69 o                         
   4   2  -6        118.08        118.17         0.82 o                         
   5   2  -6         91.63         93.38         0.85 o                         
   6   2  -6         29.41         30.48         0.65 o                         
   7   2  -6         19.30         18.90         0.60 o                         
   8   2  -6         40.42         38.48         0.98 o                         
   0   3  -6        293.30        270.34         2.00 o                         
   1   3  -6        373.09        360.41         1.98 o                         
   2   3  -6         48.16         48.59         0.57 o                         
   3   3  -6        135.39        138.52         1.00 o                         
   4   3  -6        126.84        131.61         1.12 o                         
   5   3  -6        132.77        133.68         1.15 o                         
   6   3  -6         19.02         17.95         0.52 o                         
   7   3  -6         70.68         67.91         1.20 o                         
   0   4  -6        184.00        187.29         1.71 o                         
   1   4  -6        239.08        231.05         1.59 o                         
   2   4  -6        109.66        103.99         0.92 o                         
   3   4  -6         49.88         48.29         0.69 o                         
   4   4  -6         19.80         21.65         0.61 o                         
   5   4  -6         27.87         29.22         0.62 o                         
   6   4  -6         25.69         25.45         0.78 o                         
   0   5  -6        623.98        615.36         5.77 o                         
   1   5  -6         30.81         28.98         0.59 o                         
   2   5  -6         22.02         22.07         0.62 o                         
   3   5  -6         91.97         89.90         1.32 o                         
   4   5  -6         10.87         10.47         0.56 o                         
   5   5  -6          7.98          7.63         0.70 o                         
   0   6  -6        107.98        106.39         2.22 o                         
   1   6  -6         19.76         20.65         0.97 o                         
   2   6  -6         27.01         25.31         1.04 o                         
   2   0  -5       1046.77       1049.72         7.78 o                         
   4   0  -5        810.11        845.37         6.12 o                         
   6   0  -5        135.43        139.10         1.57 o                         
   8   0  -5         43.50         45.24         1.29 o                         
   1   1  -5        669.88        651.88         3.06 o                         
   2   1  -5         82.48         85.94         0.61 o                         
   3   1  -5         74.40         78.61         0.60 o                         
   4   1  -5         80.83         83.44         0.70 o                         
   5   1  -5        128.71        131.09         0.98 o                         
   6   1  -5          1.09          0.88         0.30 o                         
   7   1  -5         73.95         73.32         1.12 o                         
   8   1  -5         10.05         10.83         0.83 o                         
   9   1  -5         34.29         36.82         1.29 o                         
   1   2  -5        251.87        258.14         1.26 o                         
   2   2  -5          1.78          2.07         0.16 o                         
   3   2  -5        171.78        189.87         1.07 o                         
   4   2  -5         36.72         37.46         0.49 o                         
   5   2  -5          7.35          8.55         0.34 o                         
   6   2  -5         30.27         31.81         0.77 o                         
   7   2  -5         32.84         30.98         0.72 o                         
   8   2  -5         31.20         33.24         1.00 o                         
   1   3  -5         12.11         13.72         0.24 o                         
   2   3  -5        137.22        136.23         0.97 o                         
   3   3  -5         78.21         72.09         0.67 o                         
   4   3  -5         78.22         77.40         0.76 o                         
   5   3  -5         59.78         59.43         0.77 o                         
   6   3  -5         11.05         10.55         0.57 o                         
   7   3  -5         71.70         71.15         1.19 o                         
   8   3  -5         12.76         12.75         1.11 o                         
   1   4  -5        195.65        185.57         1.27 o                         
   2   4  -5         35.78         32.99         0.44 o                         
   3   4  -5         39.43         38.49         0.64 o                         
   4   4  -5         54.98         51.44         0.78 o                         
   5   4  -5        137.03        135.05         1.13 o                         
   6   4  -5          6.99          8.10         0.64 o                         
   7   4  -5         62.41         63.65         1.51 o                         
   1   5  -5         64.00         60.54         0.76 o                         
   2   5  -5         59.07         58.92         0.95 o                         
   3   5  -5         86.40         84.29         1.05 o                         
   4   5  -5          5.86          6.43         0.66 o                         
   5   5  -5          0.48          0.26         0.76 o                         
   1   6  -5         57.46         55.90         1.40 o                         
   2   6  -5         36.70         38.23         1.19 o                         
   0   0  -4        712.22        698.52         6.53 o                         
   2   0  -4       2295.26       2141.95        15.45 o                         
   4   0  -4         59.80         60.42         0.82 o                         
   6   0  -4          6.27          5.08         0.53 o                         
   8   0  -4         18.42         17.95         0.98 o                         
   0   1  -4        757.89        733.88         4.78 o                         
   1   1  -4       1004.87        953.28         4.30 o                         
   2   1  -4        193.95        195.89         1.11 o                         
   3   1  -4        376.61        389.72         2.08 o                         
   4   1  -4        287.67        293.64         1.63 o                         
   5   1  -4         10.69         12.35         0.32 o                         
   6   1  -4        178.44        176.50         1.32 o                         
   7   1  -4         15.23         14.62         0.61 o                         
   8   1  -4         18.57         18.77         0.78 o                         
   9   1  -4         14.90         11.39         1.10 o                         
   0   2  -4       1060.24       1013.90         8.07 o                         
   1   2  -4         25.03         32.72         0.29 o                         
   2   2  -4        232.09        240.27         1.22 o                         
   3   2  -4         73.45         71.63         0.54 o                         
   4   2  -4         45.43         41.36         0.49 o                         
   5   2  -4         63.54         61.54         0.65 o                         
   6   2  -4         62.94         59.95         1.02 o                         
   7   2  -4          7.52          8.47         0.52 o                         
   8   2  -4         26.06         26.53         0.95 o                         
   0   3  -4        159.59        173.55         1.38 o                         
   1   3  -4        164.90        165.37         1.43 o                         
   2   3  -4         57.49         59.90         0.60 o                         
   3   3  -4        332.06        324.84         2.36 o                         
   4   3  -4         53.41         55.42         0.69 o                         
   5   3  -4         45.08         44.95         0.62 o                         
   6   3  -4         33.25         30.54         0.75 o                         
   7   3  -4         10.55         10.83         0.67 o                         
   8   3  -4          1.05          0.44         0.93 o                         
   0   4  -4        186.10        180.84         1.69 o                         
   1   4  -4         14.81         14.35         0.31 o                         
   2   4  -4          9.34          9.54         0.34 o                         
   3   4  -4         93.88         94.42         0.85 o                         
   4   4  -4        127.34        125.38         1.13 o                         
   5   4  -4          2.32          2.65         0.33 o                         
   6   4  -4         10.27         10.01         0.80 o                         
   7   4  -4         27.34         30.02         1.03 o                         
   0   5  -4         56.56         54.17         1.01 o                         
   1   5  -4         66.15         63.42         0.87 o                         
   2   5  -4         62.41         59.10         1.19 o                         
   3   5  -4         50.16         49.44         0.92 o                         
   4   5  -4         14.71         15.14         0.54 o                         
   5   5  -4         36.52         35.11         0.94 o                         
   0   6  -4          1.60          0.09         1.37 o                         
   1   6  -4         23.12         22.70         0.98 o                         
   2   6  -4         21.64         23.95         0.94 o                         
   2   0  -3       1963.49       1793.91        12.98 o                         
   4   0  -3        247.23        266.67         2.17 o                         
   6   0  -3         70.68         74.24         1.27 o                         
   8   0  -3         91.55         94.37         1.83 o                         
   1   1  -3        905.29        818.83         3.70 o                         
   2   1  -3        436.70        448.72         2.30 o                         
   3   1  -3         78.38         79.19         0.57 o                         
   4   1  -3         46.24         48.57         0.48 o                         
   5   1  -3        153.60        152.39         1.06 o                         
   6   1  -3         11.51         11.06         0.39 o                         
   7   1  -3          4.99          5.33         0.54 o                         
   8   1  -3         35.46         35.90         0.88 o                         
   9   1  -3         71.17         69.94         1.68 o                         
   1   2  -3        368.29        384.66         1.94 o                         
   2   2  -3        124.94        122.79         0.72 o                         
   3   2  -3        320.95        333.15         1.74 o                         
   4   2  -3        166.54        163.96         1.03 o                         
   5   2  -3          6.51          6.61         0.29 o                         
   6   2  -3         28.80         30.64         0.62 o                         
   7   2  -3         17.53         18.05         0.57 o                         
   8   2  -3         14.11         13.56         0.73 o                         
   1   3  -3         25.01         25.41         0.32 o                         
   2   3  -3         80.96         83.52         0.73 o                         
   3   3  -3        102.97         98.20         0.77 o                         
   4   3  -3         74.12         71.11         0.69 o                         
   5   3  -3         33.17         33.99         0.64 o                         
   6   3  -3          8.00          8.18         0.52 o                         
   7   3  -3        126.97        127.95         1.44 o                         
   8   3  -3          1.76          0.00         0.87 o                         
   1   4  -3        221.48        213.78         1.40 o                         
   2   4  -3         26.47         23.67         0.62 o                         
   3   4  -3         36.21         40.00         0.62 o                         
   4   4  -3         48.10         45.91         0.69 o                         
   5   4  -3         30.37         31.43         0.53 o                         
   6   4  -3         12.53         12.75         0.65 o                         
   7   4  -3         95.45         92.81         1.61 o                         
   1   5  -3        101.02        104.88         1.07 o                         
   2   5  -3         39.51         39.04         1.02 o                         
   3   5  -3         44.96         45.35         0.88 o                         
   4   5  -3         27.40         26.63         0.76 o                         
   5   5  -3         52.89         52.79         1.06 o                         
   1   6  -3         13.36         14.29         0.56 o                         
   2   6  -3         12.38         12.28         0.66 o                         
   2   0  -2       2946.35       2632.02        22.71 o                         
   4   0  -2        358.02        387.48         3.30 o                         
   6   0  -2         74.55         81.55         1.25 o                         
   8   0  -2         24.14         22.94         0.99 o                         
   0   1  -2         34.20         36.37         0.33 o                         
   1   1  -2       1035.04        964.73         5.29 o                         
   2   1  -2        351.61        353.44         1.84 o                         
   3   1  -2        861.86        885.05         4.66 o                         
   4   1  -2        130.35        125.87         0.90 o                         
   5   1  -2         11.32         12.91         0.36 o                         
   6   1  -2        144.20        149.15         1.22 o                         
   7   1  -2         16.19         14.29         0.54 o                         
   8   1  -2         49.77         49.56         1.02 o                         
   9   1  -2         95.44         92.56         2.25 o                         
   0   2  -2        804.58        782.12         7.21 o                         
   1   2  -2        166.53        175.50         1.02 o                         
   2   2  -2         30.59         33.80         0.34 o                         
   3   2  -2        134.27        134.67         0.92 o                         
   4   2  -2         57.85         71.60         0.60 o                         
   5   2  -2         14.10         13.42         0.37 o                         
   6   2  -2         43.63         42.24         0.72 o                         
   7   2  -2         22.81         24.25         0.62 o                         
   8   2  -2          1.75          1.13         0.63 o                         
   0   3  -2        297.37        327.14         2.37 o                         
   1   3  -2          9.44          9.59         0.24 o                         
   2   3  -2        357.89        371.16         2.16 o                         
   3   3  -2        421.13        425.19         2.34 o                         
   4   3  -2          1.41          1.05         0.27 o                         
   5   3  -2          1.46          1.37         0.35 o                         
   6   3  -2        140.72        136.63         1.49 o                         
   7   3  -2         24.35         25.88         0.78 o                         
   8   3  -2         20.04         20.59         0.98 o                         
   0   4  -2         92.81         84.52         0.91 o                         
   1   4  -2        128.12        125.55         1.06 o                         
   2   4  -2         61.29         58.55         0.89 o                         
   3   4  -2         95.26         93.97         0.92 o                         
   4   4  -2        106.32        104.68         1.15 o                         
   5   4  -2         57.97         59.47         0.84 o                         
   6   4  -2         68.05         68.86         1.05 o                         
   7   4  -2         51.10         51.38         1.19 o                         
   0   5  -2         11.62          7.93         0.66 o                         
   1   5  -2         86.24         79.33         0.96 o                         
   2   5  -2         76.74         77.12         1.23 o                         
   3   5  -2         37.20         39.43         0.74 o                         
   4   5  -2         45.87         46.33         1.07 o                         
   5   5  -2         25.48         24.97         0.85 o                         
   0   6  -2         92.27         92.25         2.69 o                         
   1   6  -2         23.48         23.89         0.93 o                         
   2   6  -2         39.69         40.39         0.87 o                         
   3   6  -2          0.64          0.00         0.97 o                         
   4   0  -1        378.51        393.91         2.98 o                         
   6   0  -1         21.10         18.63         0.72 o                         
   8   0  -1        132.79        125.29         1.91 o                         
   1   1  -1       3528.92       2951.36        69.29 o                         
   2   1  -1        388.12        395.68         2.13 o                         
   3   1  -1        932.74        946.80         4.72 o                         
   4   1  -1        498.49        516.89         2.79 o                         
   5   1  -1         74.45         75.74         0.78 o                         
   6   1  -1         21.93         23.01         0.57 o                         
   7   1  -1         48.52         39.81         0.86 o                         
   8   1  -1        112.19        106.84         1.38 o                         
   9   1  -1         28.63         28.67         1.25 o                         
   1   2  -1        867.14        935.90         5.91 o                         
   2   2  -1        809.14        822.71         4.30 o                         
   3   2  -1         89.10         91.65         0.62 o                         
   4   2  -1         71.71         70.28         0.64 o                         
   5   2  -1        225.41        237.14         1.51 o                         
   6   2  -1         63.20         62.77         0.84 o                         
   7   2  -1         19.06         21.02         0.60 o                         
   8   2  -1         82.30         81.25         1.23 o                         
   1   3  -1        322.61        355.75         2.15 o                         
   2   3  -1          4.94          4.89         0.28 o                         
   3   3  -1         84.57        102.72         0.76 o                         
   4   3  -1        225.31        232.17         1.55 o                         
   5   3  -1        408.40        412.12         2.74 o                         
   6   3  -1         53.69         54.65         0.93 o                         
   7   3  -1        114.45        113.18         1.35 o                         
   8   3  -1        107.34        108.60         1.72 o                         
   1   4  -1        165.98        158.93         1.35 o                         
   2   4  -1         24.27         30.99         0.74 o                         
   3   4  -1         61.52         62.97         0.74 o                         
   4   4  -1         10.66         12.17         0.51 o                         
   5   4  -1        388.48        398.90         2.62 o                         
   6   4  -1         64.88         65.98         1.03 o                         
   7   4  -1         60.89         61.31         1.31 o                         
   1   5  -1        157.35        150.22         1.40 o                         
   2   5  -1         30.45         28.59         0.76 o                         
   3   5  -1          4.58          2.25         0.41 o                         
   4   5  -1        274.22        281.65         2.32 o                         
   5   5  -1         39.99         40.38         1.11 o                         
   1   6  -1         12.50         14.79         0.59 o                         
   2   6  -1         59.02         53.00         1.39 o                         
   3   6  -1         54.73         54.77         1.59 o                         
   2   0   0        672.04        571.51         4.24 o                         
   4   0   0        259.43        301.00         2.50 o                         
   6   0   0        168.53        162.76         1.69 o                         
   8   0   0        146.42        136.97         2.22 o                         
   2   1   0         89.73        101.52         0.58 o                         
   3   1   0         97.42         90.09         0.65 o                         
   4   1   0        405.42        416.58         2.29 o                         
   5   1   0         43.97         58.73         0.65 o                         
   6   1   0        496.99        489.97         3.04 o                         
   7   1   0          5.61          4.05         0.53 o                         
   8   1   0          0.91          0.59         0.51 o                         
   9   1   0         72.94         66.52         1.64 o                         
   0   2   0       4504.00       4043.44        62.69 o                         
   1   2   0         51.15         47.93         0.38 o                         
   2   2   0        246.08        253.37         1.35 o                         
   3   2   0        192.58        200.37         1.22 o                         
   4   2   0          1.16          3.55         0.27 o                         
   5   2   0         34.22         37.00         0.56 o                         
   6   2   0         22.62         22.30         0.55 o                         
   7   2   0        246.12        248.94         2.08 o                         
   8   2   0         87.99         82.57         1.39 o                         
   0   3   0        174.84        188.80         1.45 o                         
   1   3   0        820.04        941.40         5.40 o                         
   2   3   0          2.20          0.95         0.16 o                         
   4   3   0         77.88         77.97         0.72 o                         
   5   3   0          1.29          1.25         0.36 o                         
   6   3   0        223.40        234.85         1.95 o                         
   7   3   0         13.66         13.75         0.68 o                         
   8   3   0         47.39         49.74         1.23 o                         
   0   4   0        137.42        162.02         1.46 o                         
   1   4   0         55.41         56.69         0.70 o                         
   2   4   0        122.11        127.57         1.14 o                         
   3   4   0       1050.39       1037.66         6.19 o                         
   4   4   0          8.42         10.15         0.38 o                         
   5   4   0        261.69        261.33         2.08 o                         
   6   4   0         97.13        102.79         1.20 o                         
   7   4   0        355.65        352.61         2.97 o                         
   0   5   0         15.50         16.59         0.52 o                         
   1   5   0         20.56         14.86         0.51 o                         
   2   5   0        141.77        139.10         1.36 o                         
   3   5   0        280.67        260.56         2.12 o                         
   4   5   0          0.18          0.00         0.53 o                         
   5   5   0          0.01          0.89         0.60 o                         
   0   6   0         29.02         26.02         1.40 o                         
   1   6   0          0.00          0.00         0.52 o                         
   2   6   0          0.49          0.16         0.69 o                         
   3   6   0         95.83        101.38         2.50 o                         
   4   0   1        378.44        394.35         3.35 o                         
   6   0   1         21.12         19.28         0.63 o                         
   8   0   1        132.72        123.80         2.12 o                         
   1   1   1       3529.20       3152.58        69.29 o                         
   2   1   1        388.31        397.36         2.08 o                         
   3   1   1        932.28        946.76         5.09 o                         
   4   1   1        499.05        519.17         2.86 o                         
   5   1   1         74.67         75.71         0.74 o                         
   6   1   1         21.96         23.91         0.49 o                         
   7   1   1         48.29         40.62         0.92 o                         
   8   1   1        112.36        109.73         1.49 o                         
   9   1   1         28.68         30.97         1.38 o                         
   1   2   1        866.54        927.94         5.64 o                         
   2   2   1        808.39        814.95         4.14 o                         
   3   2   1         88.99         90.73         0.68 o                         
   4   2   1         71.70         70.19         0.72 o                         
   5   2   1        225.34        237.46         1.53 o                         
   6   2   1         63.22         63.39         0.83 o                         
   7   2   1         19.01         19.50         0.67 o                         
   8   2   1         82.01         81.58         1.38 o                         
   1   3   1        322.73        358.33         1.96 o                         
   2   3   1          4.90          4.56         0.19 o                         
   3   3   1         84.45        103.25         0.84 o                         
   4   3   1        225.30        230.74         1.45 o                         
   5   3   1        408.66        412.09         2.64 o                         
   6   3   1         53.75         54.50         0.93 o                         
   7   3   1        114.34        117.44         1.45 o                         
   8   3   1        107.31        106.68         1.77 o                         
   1   4   1        166.19        158.22         1.24 o                         
   2   4   1         24.24         29.11         0.58 o                         
   3   4   1         61.57         61.11         0.78 o                         
   4   4   1         10.66         11.68         0.45 o                         
   5   4   1        388.94        400.32         2.97 o                         
   6   4   1         64.93         64.78         1.01 o                         
   7   4   1         60.90         60.84         1.35 o                         
   1   5   1        157.60        151.24         1.34 o                         
   2   5   1         30.48         28.25         0.68 o                         
   3   5   1          4.61          2.60         0.54 o                         
   4   5   1        274.59        280.26         2.40 o                         
   5   5   1         40.11         41.00         1.10 o                         
   1   6   1         12.38         13.94         0.67 o                         
   2   6   1         58.97         51.55         1.07 o                         
   3   6   1         54.83         55.32         1.52 o                         
   2   0   2       2943.96       2648.48        26.87 o                         
   4   0   2        358.57        392.12         3.33 o                         
   6   0   2         74.47         82.14         1.30 o                         
   8   0   2         24.20         23.76         1.16 o                         
   0   1   2         34.44         36.46         0.39 o                         
   1   1   2       1033.22        950.19         4.68 o                         
   2   1   2        351.99        354.63         1.83 o                         
   3   1   2        861.72        889.57         4.65 o                         
   4   1   2        130.29        125.71         0.94 o                         
   5   1   2         11.39         13.15         0.39 o                         
   6   1   2        144.50        151.27         1.22 o                         
   7   1   2         16.24         14.89         0.59 o                         
   8   1   2         49.74         51.28         1.13 o                         
   9   1   2         95.20         90.96         2.47 o                         
   0   2   2        803.90        782.69         8.72 o                         
   1   2   2        166.64        176.13         0.96 o                         
   2   2   2         30.50         34.02         0.33 o                         
   3   2   2        134.14        135.45         0.92 o                         
   4   2   2         57.75         71.32         0.69 o                         
   5   2   2         14.03         13.02         0.36 o                         
   6   2   2         43.82         41.94         0.74 o                         
   7   2   2         22.80         24.39         0.73 o                         
   8   2   2          1.73          1.90         0.73 o                         
   0   3   2        297.49        328.20         2.59 o                         
   1   3   2          9.32          9.68         0.22 o                         
   2   3   2        357.67        371.11         2.09 o                         
   3   3   2        421.32        427.19         2.61 o                         
   4   3   2          1.41          1.15         0.23 o                         
   5   3   2          1.46          1.81         0.34 o                         
   6   3   2        140.54        141.74         1.29 o                         
   7   3   2         24.33         25.70         0.73 o                         
   8   3   2         20.05         22.16         1.09 o                         
   0   4   2         92.49         83.64         1.10 o                         
   1   4   2        127.94        127.05         1.10 o                         
   2   4   2         61.38         56.56         0.69 o                         
   3   4   2         95.45         94.12         0.84 o                         
   4   4   2        106.28        106.65         1.03 o                         
   5   4   2         58.13         59.15         1.00 o                         
   6   4   2         68.13         68.16         1.28 o                         
   7   4   2         51.24         49.65         1.34 o                         
   0   5   2         11.61          8.75         0.47 o                         
   1   5   2         86.36         80.32         0.92 o                         
   2   5   2         76.80         76.84         1.01 o                         
   3   5   2         37.12         37.34         0.95 o                         
   4   5   2         45.86         46.74         1.04 o                         
   5   5   2         25.40         23.78         1.73 o                         
   0   6   2         92.28         95.25         2.83 o                         
   1   6   2         23.60         25.39         0.80 o                         
   2   6   2         39.73         41.55         0.97 o                         
   3   6   2          0.61          0.00         0.91 o                         
   2   0   3       1964.20       1792.18        13.68 o                         
   4   0   3        247.08        268.13         2.42 o                         
   6   0   3         70.74         74.10         1.26 o                         
   8   0   3         91.49         93.02         1.39 o                         
   1   1   3        905.24        811.18         4.02 o                         
   2   1   3        436.33        449.10         2.41 o                         
   3   1   3         78.46         80.36         0.59 o                         
   4   1   3         46.24         48.40         0.57 o                         
   5   1   3        153.68        151.99         1.19 o                         
   6   1   3         11.51         11.57         0.45 o                         
   7   1   3          4.96          4.72         0.46 o                         
   8   1   3         35.46         35.61         0.95 o                         
   9   1   3         71.03         72.36         1.92 o                         
   1   2   3        368.26        382.19         1.86 o                         
   2   2   3        124.78        123.42         0.77 o                         
   3   2   3        320.83        337.71         1.93 o                         
   4   2   3        166.19        164.66         1.16 o                         
   5   2   3          6.55          6.98         0.33 o                         
   6   2   3         28.87         30.07         0.75 o                         
   7   2   3         17.52         18.22         0.62 o                         
   8   2   3         14.10         14.55         0.82 o                         
   1   3   3         24.94         25.23         0.37 o                         
   2   3   3         81.14         84.39         0.67 o                         
   3   3   3        102.93         99.17         0.80 o                         
   4   3   3         74.14         71.88         0.71 o                         
   5   3   3         33.24         34.49         0.67 o                         
   6   3   3          8.00          8.30         0.50 o                         
   7   3   3        126.83        129.92         1.37 o                         
   8   3   3          1.77          0.91         1.02 o                         
   1   4   3        221.43        210.44         1.48 o                         
   2   4   3         26.55         23.53         0.48 o                         
   3   4   3         36.20         40.27         0.60 o                         
   4   4   3         47.98         45.58         0.74 o                         
   5   4   3         30.40         30.85         0.78 o                         
   6   4   3         12.52         12.99         0.70 o                         
   7   4   3         95.65         93.70         1.97 o                         
   1   5   3        100.96        105.23         0.93 o                         
   2   5   3         39.58         39.82         0.89 o                         
   3   5   3         44.92         43.58         1.06 o                         
   4   5   3         27.40         27.01         0.83 o                         
   5   5   3         52.78         51.43         1.43 o                         
   1   6   3         13.32         14.93         0.69 o                         
   2   6   3         12.36         12.45         0.62 o                         
   0   0   4        711.59        682.81         6.53 o                         
   2   0   4       2294.81       2131.20        15.45 o                         
   4   0   4         60.00         60.43         0.86 o                         
   6   0   4          6.29          4.32         0.58 o                         
   8   0   4         18.46         20.80         1.10 o                         
   0   1   4        758.38        727.34         4.52 o                         
   1   1   4       1003.84        948.49         4.30 o                         
   2   1   4        194.23        197.96         1.11 o                         
   3   1   4        377.09        390.62         2.13 o                         
   4   1   4        287.59        294.24         1.77 o                         
   5   1   4         10.65         11.87         0.40 o                         
   6   1   4        178.49        176.01         1.42 o                         
   7   1   4         15.19         15.22         0.57 o                         
   8   1   4         18.53         18.82         0.83 o                         
   9   1   4         14.81         13.05         1.27 o                         
   0   2   4       1060.52       1010.58         6.77 o                         
   1   2   4         25.01         32.63         0.29 o                         
   2   2   4        231.82        239.62         1.30 o                         
   3   2   4         73.42         72.28         0.63 o                         
   4   2   4         45.52         41.05         0.56 o                         
   5   2   4         63.53         61.70         0.73 o                         
   6   2   4         63.02         61.20         1.06 o                         
   7   2   4          7.54          7.48         0.49 o                         
   8   2   4         26.13         25.18         0.80 o                         
   0   3   4        159.26        171.75         1.37 o                         
   1   3   4        164.68        168.37         1.10 o                         
   2   3   4         57.42         60.24         0.57 o                         
   3   3   4        332.35        326.43         1.92 o                         
   4   3   4         53.46         56.40         0.65 o                         
   5   3   4         45.09         44.61         0.76 o                         
   6   3   4         33.25         31.62         0.72 o                         
   7   3   4         10.56         12.10         0.66 o                         
   8   3   4          1.04          1.23         0.82 o                         
   0   4   4        186.35        180.06         1.94 o                         
   1   4   4         14.82         14.57         0.31 o                         
   2   4   4          9.26          8.79         0.36 o                         
   3   4   4         93.90         95.48         1.05 o                         
   4   4   4        127.27        124.85         1.16 o                         
   5   4   4          2.30          2.42         0.50 o                         
   6   4   4         10.25          9.96         0.71 o                         
   7   4   4         27.38         30.87         1.48 o                         
   0   5   4         56.53         55.18         1.14 o                         
   1   5   4         66.33         65.72         0.80 o                         
   2   5   4         62.45         60.67         0.77 o                         
   3   5   4         50.14         51.48         1.37 o                         
   4   5   4         14.67         16.25         0.73 o                         
   5   5   4         36.43         35.04         1.01 o                         
   0   6   4          1.64          2.23         0.73 o                         
   1   6   4         23.12         21.99         0.78 o                         
   2   6   4         21.63         22.40         0.92 o                         
   2   0   5       1047.64       1063.72         7.41 o                         
   4   0   5        809.28        845.37         6.42 o                         
   6   0   5        135.79        139.78         1.99 o                         
   8   0   5         43.52         47.83         1.53 o                         
   1   1   5        669.67        650.78         3.00 o                         
   2   1   5         82.41         86.32         0.59 o                         
   3   1   5         74.23         78.48         0.67 o                         
   4   1   5         80.97         84.13         0.74 o                         
   5   1   5        128.94        131.90         1.12 o                         
   6   1   5          1.09          0.26         0.39 o                         
   7   1   5         74.09         74.20         1.08 o                         
   8   1   5         10.05         11.78         0.67 o                         
   9   1   5         34.30         36.54         1.48 o                         
   1   2   5        251.76        255.08         1.31 o                         
   2   2   5          1.78          2.13         0.18 o                         
   3   2   5        171.69        187.34         1.22 o                         
   4   2   5         36.59         36.84         0.54 o                         
   5   2   5          7.38          8.44         0.43 o                         
   6   2   5         30.38         32.80         0.73 o                         
   7   2   5         32.91         33.10         0.71 o                         
   8   2   5         31.35         31.44         0.84 o                         
   1   3   5         12.18         13.85         0.29 o                         
   2   3   5        137.24        137.61         0.94 o                         
   3   3   5         78.35         72.67         0.69 o                         
   4   3   5         78.11         77.42         0.76 o                         
   5   3   5         59.57         61.14         0.85 o                         
   6   3   5         11.07         10.67         0.53 o                         
   7   3   5         71.74         71.48         1.20 o                         
   8   3   5         12.73         12.17         1.36 o                         
   1   4   5        195.53        182.75         1.30 o                         
   2   4   5         35.84         32.25         0.63 o                         
   3   4   5         39.45         38.43         0.77 o                         
   4   4   5         54.96         52.84         0.89 o                         
   5   4   5        137.17        134.81         1.43 o                         
   6   4   5          6.95          8.35         0.74 o                         
   7   4   5         62.39         60.34         1.62 o                         
   1   5   5         64.04         61.75         0.91 o                         
   2   5   5         59.16         59.18         0.89 o                         
   3   5   5         86.55         85.25         1.10 o                         
   4   5   5          5.82          6.66         0.53 o                         
   5   5   5          0.48          1.64         0.73 o                         
   1   6   5         57.61         55.60         1.16 o                         
   2   6   5         36.68         42.34         1.24 o                         
   0   0   6       1133.83       1088.25        10.26 o                         
   2   0   6       1261.97       1283.63         8.96 o                         
   4   0   6        119.86        128.16         1.25 o                         
   6   0   6        247.38        247.18         3.50 o                         
   8   0   6        171.94        174.90         2.46 o                         
   0   1   6       1038.05       1030.77         6.67 o                         
   1   1   6        458.74        454.41         2.24 o                         
   2   1   6        214.31        213.06         1.19 o                         
   3   1   6        419.91        426.28         2.33 o                         
   4   1   6        307.54        309.38         1.81 o                         
   5   1   6        324.19        336.58         2.22 o                         
   6   1   6        111.27        113.97         1.11 o                         
   7   1   6        134.31        132.39         1.33 o                         
   8   1   6         62.94         62.46         1.15 o                         
   9   1   6         47.24         47.10         1.57 o                         
   0   2   6        157.47        156.55         1.22 o                         
   1   2   6        138.69        125.19         0.78 o                         
   2   2   6        302.56        308.63         1.70 o                         
   3   2   6        105.79         98.34         0.78 o                         
   4   2   6        118.20        117.87         0.94 o                         
   5   2   6         91.52         91.34         1.15 o                         
   6   2   6         29.60         30.31         0.60 o                         
   7   2   6         19.29         19.08         0.69 o                         
   8   2   6         40.35         38.75         1.21 o                         
   0   3   6        293.38        267.20         2.03 o                         
   1   3   6        373.37        360.20         1.97 o                         
   2   3   6         48.07         47.96         0.51 o                         
   3   3   6        135.36        137.53         0.96 o                         
   4   3   6        126.93        130.79         1.04 o                         
   5   3   6        132.70        137.48         1.29 o                         
   6   3   6         19.09         17.62         0.65 o                         
   7   3   6         70.61         66.16         1.24 o                         
   0   4   6        184.27        188.57         1.91 o                         
   1   4   6        238.77        229.03         1.57 o                         
   2   4   6        109.59        104.68         1.07 o                         
   3   4   6         49.80         47.74         0.82 o                         
   4   4   6         19.88         21.97         0.52 o                         
   5   4   6         27.95         28.55         0.65 o                         
   6   4   6         25.67         23.37         1.11 o                         
   0   5   6        623.94        612.89         5.51 o                         
   1   5   6         30.83         28.99         0.61 o                         
   2   5   6         22.07         21.83         0.59 o                         
   3   5   6         91.72         89.94         1.20 o                         
   4   5   6         10.84         11.07         0.62 o                         
   5   5   6          7.98          8.15         0.81 o                         
   0   6   6        107.97        113.83         2.02 o                         
   1   6   6         19.83         22.53         0.71 o                         
   2   6   6         26.96         27.54         1.03 o                         
   2   0   7       1036.98       1023.07         6.94 o                         
   4   0   7       3022.89       2894.72        20.14 o                         
   6   0   7        199.02        198.36         2.55 o                         
   8   0   7        343.28        328.59         4.75 o                         
   1   1   7        135.24        132.00         0.82 o                         
   2   1   7       1310.44       1335.27         6.50 o                         
   3   1   7        532.07        550.48         2.89 o                         
   4   1   7         78.82         79.69         0.75 o                         
   5   1   7        502.94        504.61         3.47 o                         
   6   1   7         18.01         16.87         0.59 o                         
   7   1   7        202.62        202.44         1.68 o                         
   8   1   7         30.22         30.11         0.86 o                         
   1   2   7        234.89        247.58         1.37 o                         
   2   2   7          3.01          4.04         0.20 o                         
   3   2   7        235.58        241.54         1.48 o                         
   4   2   7        379.21        390.48         2.57 o                         
   5   2   7         96.32         96.96         1.09 o                         
   6   2   7        109.55        101.46         1.21 o                         
   7   2   7         38.08         38.41         0.79 o                         
   8   2   7         37.40         35.22         1.05 o                         
   1   3   7        377.90        375.14         1.98 o                         
   2   3   7        287.64        295.15         1.63 o                         
   3   3   7         52.01         51.17         0.62 o                         
   4   3   7         61.60         65.60         0.73 o                         
   5   3   7        285.58        282.57         2.11 o                         
   6   3   7         17.86         19.15         0.80 o                         
   7   3   7         30.79         30.48         0.91 o                         
   1   4   7        809.98        800.27         4.28 o                         
   2   4   7          9.93         10.58         0.37 o                         
   3   4   7        126.49        128.34         1.21 o                         
   4   4   7         55.75         59.43         0.84 o                         
   5   4   7        154.15        149.91         1.43 o                         
   6   4   7         24.74         23.85         0.88 o                         
   1   5   7        121.46        120.10         0.99 o                         
   2   5   7        226.78        231.06         1.83 o                         
   3   5   7          0.60          0.32         0.54 o                         
   4   5   7         13.19         13.74         0.74 o                         
   5   5   7         73.24         73.12         1.64 o                         
   1   6   7        102.82        105.54         1.39 o                         
   0   0   8        506.68        515.01         5.07 o                         
   2   0   8       2545.81       2533.90        17.50 o                         
   4   0   8       1106.24       1140.37         8.54 o                         
   6   0   8       1507.04       1484.05        13.46 o                         
   8   0   8          0.24          0.29         1.10 o                         
   0   1   8       2416.08       2334.06        15.45 o                         
   1   1   8       1090.55       1123.79         5.49 o                         
   2   1   8        129.54        127.72         0.82 o                         
   3   1   8        524.24        554.22         2.79 o                         
   4   1   8         93.18         89.94         0.78 o                         
   5   1   8         21.30         21.26         0.49 o                         
   6   1   8         69.33         71.32         1.18 o                         
   7   1   8        381.29        370.81         2.54 o                         
   8   1   8         17.93         17.34         0.80 o                         
   0   2   8        190.63        197.37         1.44 o                         
   1   2   8        443.52        454.47         2.42 o                         
   2   2   8       1015.02       1017.55         5.11 o                         
   3   2   8        262.19        270.15         1.63 o                         
   4   2   8        148.81        144.95         1.15 o                         
   5   2   8         12.72         13.79         0.46 o                         
   6   2   8        229.73        226.83         1.75 o                         
   7   2   8          4.43          4.51         0.51 o                         
   8   2   8         14.92         14.82         1.06 o                         
   0   3   8        629.99        639.99         4.73 o                         
   1   3   8        181.74        169.94         1.07 o                         
   2   3   8          9.79         10.57         0.30 o                         
   3   3   8        364.83        376.55         2.16 o                         
   4   3   8         36.81         36.07         0.62 o                         
   5   3   8         23.65         24.14         0.64 o                         
   6   3   8         23.79         21.81         0.77 o                         
   7   3   8         48.82         45.44         1.14 o                         
   0   4   8         11.17         10.69         0.50 o                         
   1   4   8        561.04        550.82         3.22 o                         
   2   4   8        313.07        307.64         2.03 o                         
   3   4   8        489.42        485.02         3.30 o                         
   4   4   8          9.02          9.14         0.47 o                         
   5   4   8          3.50          3.65         0.53 o                         
   6   4   8          5.91          6.23         0.69 o                         
   0   5   8        179.60        177.51         2.19 o                         
   1   5   8         52.89         52.09         0.75 o                         
   2   5   8         53.42         50.48         1.18 o                         
   3   5   8         35.87         35.56         0.86 o                         
   4   5   8        128.35        124.25         1.89 o                         
   0   6   8         39.16         41.36         1.67 o                         
   2   0   9        144.02        127.42         1.25 o                         
   4   0   9        182.38        178.28         1.74 o                         
   6   0   9        199.67        198.97         6.29 o                         
   8   0   9        180.34        170.94         3.98 o                         
   1   1   9        106.41        112.02         0.75 o                         
   2   1   9        343.48        371.77         1.95 o                         
   3   1   9         83.50         83.20         0.66 o                         
   4   1   9        131.35        135.80         1.00 o                         
   5   1   9        609.91        613.42         3.24 o                         
   6   1   9         13.61         14.31         0.62 o                         
   7   1   9        288.19        293.17         2.18 o                         
   8   1   9          6.44          7.90         0.87 o                         
   1   2   9        424.81        449.97         2.31 o                         
   2   2   9         47.91         44.96         0.52 o                         
   3   2   9         26.38         28.27         0.47 o                         
   4   2   9        335.69        339.48         2.15 o                         
   5   2   9        128.24        128.48         1.12 o                         
   6   2   9         82.57         83.33         1.02 o                         
   7   2   9         27.52         27.55         0.74 o                         
   8   2   9         30.85         30.96         1.24 o                         
   1   3   9        472.91        476.51         2.52 o                         
   2   3   9        354.28        362.95         1.99 o                         
   3   3   9         75.43         69.81         0.70 o                         
   4   3   9          9.28          9.83         0.43 o                         
   5   3   9         19.63         20.68         0.59 o                         
   6   3   9         24.99         24.32         0.74 o                         
   7   3   9        109.28        109.12         1.88 o                         
   1   4   9         77.02         78.25         0.84 o                         
   2   4   9         35.87         35.39         0.64 o                         
   3   4   9        116.47        116.18         1.24 o                         
   4   4   9         18.38         18.35         0.56 o                         
   5   4   9          3.54          5.00         0.56 o                         
   6   4   9         17.14         15.87         0.59 o                         
   1   5   9         23.68         23.92         0.61 o                         
   2   5   9        230.20        233.44         2.02 o                         
   3   5   9         14.61         13.39         0.70 o                         
   4   5   9         12.69         12.80         0.81 o                         
   0   0  10        486.20        496.83         5.01 o                         
   2   0  10        397.39        422.35         3.26 o                         
   4   0  10        230.42        228.60         1.87 o                         
   6   0  10        263.25        271.02         3.00 o                         
   8   0  10        172.67        171.05         4.01 o                         
   0   1  10        245.26        248.15         2.03 o                         
   1   1  10        135.81        142.46         0.91 o                         
   2   1  10        164.97        173.22         1.07 o                         
   3   1  10        212.12        221.22         1.32 o                         
   4   1  10         34.15         34.18         0.56 o                         
   5   1  10        162.74        156.98         1.17 o                         
   6   1  10         36.18         35.25         0.88 o                         
   7   1  10         34.40         33.14         0.84 o                         
   8   1  10          1.90          1.78         0.84 o                         
   0   2  10        170.62        186.57         1.57 o                         
   1   2  10         59.84         56.46         0.52 o                         
   2   2  10         33.60         36.29         0.48 o                         
   3   2  10          2.50          2.36         0.31 o                         
   4   2  10         22.05         20.95         0.37 o                         
   5   2  10         14.92         15.21         0.45 o                         
   6   2  10         54.03         52.98         0.84 o                         
   7   2  10         22.04         24.39         0.73 o                         
   8   2  10         17.37         18.05         1.21 o                         
   0   3  10        265.99        260.82         2.49 o                         
   1   3  10         66.46         70.99         0.71 o                         
   2   3  10          4.82          4.52         0.28 o                         
   3   3  10         43.55         43.67         0.64 o                         
   4   3  10         42.21         40.81         0.75 o                         
   5   3  10         24.04         21.85         0.56 o                         
   6   3  10         40.69         39.93         0.87 o                         
   7   3  10          2.77          2.55         0.83 o                         
   0   4  10        278.44        280.85         2.37 o                         
   1   4  10         15.35         15.43         0.41 o                         
   2   4  10         64.13         67.48         0.83 o                         
   3   4  10        172.32        177.47         1.68 o                         
   4   4  10         24.94         23.31         0.63 o                         
   5   4  10         65.87         61.29         1.06 o                         
   6   4  10          2.55          2.01         0.75 o                         
   0   5  10        211.64        210.13         2.73 o                         
   1   5  10        108.70        111.12         1.31 o                         
   2   5  10         23.65         24.02         0.79 o                         
   3   5  10         14.41         17.51         0.88 o                         
   4   5  10         17.63         17.52         0.88 o                         
   2   0  11         71.29         69.59         0.93 o                         
   4   0  11        109.80        110.03         1.23 o                         
   6   0  11        110.70        111.23         1.89 o                         
   8   0  11          7.23          4.66         1.67 o                         
   1   1  11        125.81        134.23         0.93 o                         
   2   1  11        213.77        226.98         1.34 o                         
   3   1  11         25.42         24.42         0.46 o                         
   4   1  11        160.20        166.83         1.12 o                         
   5   1  11        198.17        193.72         1.37 o                         
   6   1  11          0.15          0.43         0.44 o                         
   7   1  11          5.35          6.44         0.69 o                         
   8   1  11         20.06         20.26         1.03 o                         
   1   2  11        110.37        110.79         0.78 o                         
   2   2  11        127.22        127.80         0.90 o                         
   3   2  11         46.27         44.23         0.56 o                         
   4   2  11        125.35        118.95         1.05 o                         
   5   2  11         32.90         29.96         0.59 o                         
   6   2  11         37.92         35.93         0.71 o                         
   7   2  11         57.19         57.66         1.34 o                         
   1   3  11        229.14        228.10         1.45 o                         
   2   3  11         11.71         10.89         0.39 o                         
   3   3  11         73.99         71.19         0.88 o                         
   4   3  11         26.95         25.96         0.65 o                         
   5   3  11         47.27         46.05         0.97 o                         
   6   3  11          5.95          6.40         0.58 o                         
   7   3  11         35.88         36.04         1.25 o                         
   1   4  11         27.51         27.85         0.65 o                         
   2   4  11         12.21         13.18         0.58 o                         
   3   4  11          2.72          2.02         0.46 o                         
   4   4  11         23.49         22.23         0.65 o                         
   5   4  11         54.01         57.32         1.18 o                         
   6   4  11          1.93          1.16         1.06 o                         
   1   5  11         30.19         30.19         0.80 o                         
   2   5  11         15.10         14.52         0.64 o                         
   3   5  11         47.32         47.54         1.13 o                         
   4   5  11         16.67         16.32         1.15 o                         
   0   0  12        756.67        776.85        10.30 o                         
   2   0  12        189.88        193.44         1.79 o                         
   4   0  12         99.28        100.89         1.16 o                         
   6   0  12        264.02        263.57         2.51 o                         
   8   0  12         75.22         74.14         2.36 o                         
   0   1  12        504.38        534.83         4.08 o                         
   1   1  12         63.10         62.62         0.62 o                         
   2   1  12        131.29        127.99         0.92 o                         
   3   1  12        315.72        321.19         1.91 o                         
   4   1  12          3.55          2.89         0.35 o                         
   5   1  12         13.69         13.17         0.49 o                         
   6   1  12          5.48          4.98         0.50 o                         
   7   1  12         34.62         32.44         0.90 o                         
   8   1  12          1.18          0.55         0.97 o                         
   0   2  12         70.68         69.90         0.89 o                         
   1   2  12         17.02         15.62         0.34 o                         
   2   2  12         91.36         86.50         0.76 o                         
   3   2  12         10.80          9.44         0.35 o                         
   4   2  12         31.79         33.34         0.63 o                         
   5   2  12         18.37         18.42         0.55 o                         
   6   2  12          2.68          2.76         0.44 o                         
   7   2  12         11.70         12.64         0.91 o                         
   0   3  12        233.33        229.27         2.22 o                         
   1   3  12        112.07        109.02         0.98 o                         
   2   3  12         15.43         14.63         0.42 o                         
   3   3  12         20.97         20.52         0.54 o                         
   4   3  12         53.48         53.30         0.86 o                         
   5   3  12         49.73         47.32         1.01 o                         
   6   3  12         27.45         27.32         0.91 o                         
   0   4  12        192.28        190.79         2.05 o                         
   1   4  12         55.42         57.61         0.74 o                         
   2   4  12          5.11          6.03         0.37 o                         
   3   4  12         67.00         65.50         1.10 o                         
   4   4  12         58.56         58.29         1.03 o                         
   5   4  12         56.17         53.75         0.93 o                         
   0   5  12         55.40         58.10         1.75 o                         
   1   5  12          1.65          1.99         0.60 o                         
   2   5  12         43.24         46.56         1.02 o                         
   3   5  12         67.67         68.43         1.71 o                         
   2   0  13        115.97        110.18         1.27 o                         
   4   0  13        133.23        127.62         1.50 o                         
   6   0  13         30.70         30.32         0.92 o                         
   8   0  13         39.76         36.38         1.90 o                         
   1   1  13        273.67        272.50         1.63 o                         
   2   1  13         40.66         40.18         0.58 o                         
   3   1  13         19.54         18.83         0.44 o                         
   4   1  13        142.50        151.97         1.19 o                         
   5   1  13         59.42         58.61         0.89 o                         
   6   1  13         12.15         13.32         0.53 o                         
   7   1  13          1.24          1.84         0.72 o                         
   1   2  13         46.69         44.18         0.59 o                         
   2   2  13         46.43         51.76         0.61 o                         
   3   2  13        129.77        124.34         1.03 o                         
   4   2  13         18.29         16.08         0.50 o                         
   5   2  13         56.65         54.11         0.87 o                         
   6   2  13         20.36         18.71         0.58 o                         
   7   2  13          7.82          9.90         1.16 o                         
   1   3  13        175.56        171.70         1.23 o                         
   2   3  13         42.13         40.35         0.79 o                         
   3   3  13         31.79         35.81         0.71 o                         
   4   3  13        105.82        102.27         1.17 o                         
   5   3  13         61.74         62.29         1.31 o                         
   6   3  13         14.19         16.15         0.93 o                         
   1   4  13         57.87         57.63         0.87 o                         
   2   4  13         24.18         24.59         0.63 o                         
   3   4  13         39.22         37.48         0.74 o                         
   4   4  13         42.12         43.60         0.79 o                         
   5   4  13         81.62         82.96         1.55 o                         
   1   5  13         12.04         10.78         0.81 o                         
   2   5  13          6.47          4.03         0.79 o                         
   3   5  13         36.95         40.06         1.34 o                         
   0   0  14       1274.10       1257.03        15.07 o                         
   2   0  14         61.79         57.06         1.07 o                         
   4   0  14        545.50        489.10         3.99 o                         
   6   0  14         59.98         61.74         1.75 o                         
   0   1  14        352.73        372.49         3.18 o                         
   1   1  14        296.67        278.70         1.74 o                         
   2   1  14        321.42        340.45         2.02 o                         
   3   1  14        340.26        335.85         2.18 o                         
   4   1  14          5.80          6.96         0.50 o                         
   5   1  14         26.13         22.28         0.66 o                         
   6   1  14         83.61         84.58         1.05 o                         
   7   1  14          0.75          0.00         0.86 o                         
   0   2  14        210.72        196.12         1.97 o                         
   1   2  14         43.45         44.73         0.62 o                         
   2   2  14         52.05         48.50         0.65 o                         
   3   2  14         23.76         28.58         0.56 o                         
   4   2  14         22.88         18.61         0.57 o                         
   5   2  14         18.74         20.88         0.68 o                         
   6   2  14         35.72         37.20         0.79 o                         
   7   2  14         40.36         43.56         1.43 o                         
   0   3  14         37.15         36.67         1.02 o                         
   1   3  14         99.76         89.88         0.90 o                         
   2   3  14        203.16        199.50         1.44 o                         
   3   3  14        315.85        310.91         2.05 o                         
   4   3  14          1.03          0.68         0.53 o                         
   5   3  14         13.60         16.63         0.73 o                         
   6   3  14        112.13        113.56         1.78 o                         
   0   4  14         56.89         51.36         1.77 o                         
   1   4  14          7.41          6.67         0.52 o                         
   2   4  14         92.53         92.62         1.08 o                         
   3   4  14        199.50        206.34         1.70 o                         
   4   4  14         17.21         18.95         0.77 o                         
   5   4  14         53.94         56.28         1.33 o                         
   0   5  14         12.10         13.62         0.86 o                         
   1   5  14         74.00         75.95         1.42 o                         
   2   5  14         37.52         39.60         1.18 o                         
   2   0  15       2032.90       1936.75        13.69 o                         
   4   0  15         23.87         24.47         0.91 o                         
   6   0  15         15.27         16.06         0.88 o                         
   1   1  15        240.11        230.25         1.57 o                         
   2   1  15         83.58         88.55         0.88 o                         
   3   1  15        462.47        413.92         2.55 o                         
   4   1  15        158.21        170.86         1.58 o                         
   5   1  15         20.84         20.79         0.65 o                         
   6   1  15          6.40          7.42         0.57 o                         
   7   1  15         51.67         55.24         1.36 o                         
   1   2  15        140.17        144.56         1.16 o                         
   2   2  15        392.88        357.17         2.14 o                         
   3   2  15        107.21        112.36         1.10 o                         
   4   2  15         21.05         18.73         0.55 o                         
   5   2  15        131.50        141.66         1.35 o                         
   6   2  15         40.78         41.55         1.17 o                         
   1   3  15        201.40        192.07         1.47 o                         
   2   3  15         20.17         20.72         0.48 o                         
   3   3  15         20.00         15.75         0.59 o                         
   4   3  15        143.01        163.26         1.53 o                         
   5   3  15         26.27         27.15         1.02 o                         
   6   3  15         38.31         42.18         1.24 o                         
   1   4  15        250.12        249.68         1.99 o                         
   2   4  15         39.15         36.01         0.79 o                         
   3   4  15         39.69         42.86         1.03 o                         
   4   4  15          1.69          2.14         0.61 o                         
   1   5  15         26.76         30.45         1.06 o                         
   0   0  16       2332.45       2267.07        23.78 o                         
   2   0  16         20.51         22.45         0.81 o                         
   4   0  16         95.40         79.22         1.40 o                         
   6   0  16         38.22         36.69         1.30 o                         
   0   1  16        220.22        218.94         2.34 o                         
   1   1  16        679.67        655.37         3.63 o                         
   2   1  16        116.49        118.58         1.12 o                         
   3   1  16         42.58         38.67         0.82 o                         
   4   1  16         15.70         15.56         0.61 o                         
   5   1  16          7.07          4.04         0.56 o                         
   6   1  16         53.60         50.84         1.32 o                         
   7   1  16          0.05          0.00         0.89 o                         
   0   2  16       1089.88       1017.54         7.94 o                         
   1   2  16         25.49         23.11         0.57 o                         
   2   2  16         26.39         25.83         0.59 o                         
   3   2  16        170.32        177.90         1.50 o                         
   4   2  16         25.76         21.86         0.60 o                         
   5   2  16         27.96         29.05         0.73 o                         
   6   2  16         69.77         74.29         1.40 o                         
   0   3  16          3.75          3.42         0.55 o                         
   1   3  16        142.44        131.76         1.23 o                         
   2   3  16         74.84         79.42         1.06 o                         
   3   3  16        166.99        170.41         1.42 o                         
   4   3  16         62.08         60.52         1.09 o                         
   5   3  16         26.10         25.15         1.29 o                         
   0   4  16         36.13         31.77         1.10 o                         
   1   4  16          0.51          0.45         0.61 o                         
   2   4  16         77.40         81.62         1.40 o                         
   3   4  16        176.78        179.96         1.88 o                         
   4   4  16          5.28          4.34         0.83 o                         
   2   0  17          9.66          9.10         0.71 o                         
   4   0  17        148.21        140.93         1.95 o                         
   6   0  17         14.05         17.85         1.11 o                         
   1   1  17        415.11        394.64         2.69 o                         
   2   1  17         31.33         31.88         0.75 o                         
   3   1  17         44.05         41.86         0.91 o                         
   4   1  17         16.57         16.32         0.65 o                         
   5   1  17         49.54         46.65         0.90 o                         
   6   1  17         11.20          9.97         0.76 o                         
   1   2  17         43.40         41.97         0.88 o                         
   2   2  17         79.72         75.27         1.01 o                         
   3   2  17         10.74         10.60         0.55 o                         
   4   2  17         12.79         12.39         0.55 o                         
   5   2  17        143.84        144.58         1.42 o                         
   6   2  17         22.64         23.94         1.09 o                         
   1   3  17         14.73         17.00         0.58 o                         
   2   3  17         15.68         15.35         0.62 o                         
   3   3  17         55.22         55.02         0.93 o                         
   4   3  17        170.11        178.57         2.13 o                         
   5   3  17         81.83         80.82         1.67 o                         
   1   4  17         37.31         35.33         0.91 o                         
   2   4  17          7.19          7.38         0.75 o                         
   3   4  17         32.58         38.46         1.23 o                         
   0   0  18        194.92        205.72         5.49 o                         
   2   0  18        120.57        117.20         1.84 o                         
   4   0  18         12.64         14.38         0.89 o                         
   6   0  18        145.79        144.23         3.16 o                         
   0   1  18        237.16        236.04         2.99 o                         
   1   1  18         27.08         28.87         0.77 o                         
   2   1  18         53.21         52.99         0.97 o                         
   3   1  18         49.84         48.63         0.89 o                         
   4   1  18          2.11          1.43         0.54 o                         
   5   1  18          3.91          4.62         0.65 o                         
   6   1  18          1.63          1.50         0.82 o                         
   0   2  18         36.01         34.30         1.06 o                         
   1   2  18         11.76         12.81         0.55 o                         
   2   2  18         61.33         57.73         0.82 o                         
   3   2  18          6.75          7.01         0.50 o                         
   4   2  18         42.77         44.37         0.84 o                         
   5   2  18         12.71         14.07         0.74 o                         
   0   3  18         53.83         49.16         1.24 o                         
   1   3  18         62.37         62.49         1.03 o                         
   2   3  18         24.42         25.82         0.72 o                         
   3   3  18          8.63          8.96         0.58 o                         
   4   3  18          0.65          0.00         0.81 o                         
   0   4  18         73.49         77.68         3.76 o                         
   1   4  18         63.50         65.62         1.43 o                         
   2   4  18          2.43          2.83         0.87 o                         
   2   0  19         20.00         19.24         1.19 o                         
   4   0  19         37.31         35.58         1.09 o                         
   6   0  19         15.76         18.37         1.48 o                         
   1   1  19        174.59        167.42         1.55 o                         
   2   1  19         56.69         58.83         0.92 o                         
   3   1  19          4.22          4.13         0.53 o                         
   4   1  19         38.92         36.62         0.84 o                         
   5   1  19         25.69         28.06         1.02 o                         
   1   2  19         14.83         14.22         0.60 o                         
   2   2  19         50.86         52.46         0.92 o                         
   3   2  19         42.58         41.99         0.80 o                         
   4   2  19         36.88         36.82         0.92 o                         
   5   2  19         46.60         45.99         1.14 o                         
   1   3  19         64.07         64.03         1.12 o                         
   2   3  19         37.28         39.70         1.15 o                         
   3   3  19         42.08         42.13         1.03 o                         
   4   3  19         16.37         16.98         0.96 o                         
   1   4  19          7.28          6.06         0.98 o                         
   0   0  20         47.79         50.44         3.09 o                         
   2   0  20        145.11        139.05         1.97 o                         
   4   0  20         18.94         20.96         1.03 o                         
   0   1  20         87.75         90.07         1.74 o                         
   1   1  20         86.38         88.00         1.21 o                         
   2   1  20         18.78         19.29         0.64 o                         
   3   1  20         37.74         36.89         0.79 o                         
   4   1  20          8.90         10.47         0.73 o                         
   5   1  20          9.63         10.87         1.04 o                         
   0   2  20         12.60         12.86         0.89 o                         
   1   2  20          6.73          5.14         0.62 o                         
   2   2  20         28.93         30.13         0.74 o                         
   3   2  20          4.19          5.04         0.57 o                         
   4   2  20         24.09         26.07         0.88 o                         
   0   3  20         62.36         58.19         1.39 o                         
   1   3  20         15.05         16.35         0.80 o                         
   2   3  20          7.01          7.20         0.81 o                         
   3   3  20         19.19         19.19         1.05 o                         
   2   0  21          7.99          7.94         0.92 o                         
   4   0  21         49.36         49.65         1.69 o                         
   1   1  21         46.54         47.54         1.00 o                         
   2   1  21        114.44        117.22         1.48 o                         
   3   1  21         13.02         12.93         0.70 o                         
   4   1  21         16.61         15.08         0.97 o                         
   1   2  21         29.61         29.90         0.80 o                         
   2   2  21         23.92         23.10         0.87 o                         
   3   2  21         31.58         36.24         0.92 o                         
   4   2  21          8.24          9.41         1.02 o                         
   1   3  21        102.96        104.85         1.90 o                         
   2   3  21        100.34        102.16         1.85 o                         
   0   0  22        141.63        139.53         3.06 o                         
   2   0  22        290.91        294.42         3.77 o                         
   4   0  22        121.54        130.93         2.80 o                         
   0   1  22        128.15        129.47         2.14 o                         
   1   1  22         94.78         91.39         1.49 o                         
   2   1  22         15.64         16.56         0.80 o                         
   3   1  22        143.91        145.73         2.15 o                         
   4   1  22         59.56         60.53         1.62 o                         
   0   2  22         32.49         30.92         1.61 o                         
   1   2  22         72.06         73.74         1.52 o                         
   2   2  22         59.63         61.40         1.37 o                         
   3   2  22         13.45         14.08         0.94 o                         
   0   3  22        207.58        221.18         4.35 o                         
   2   0  23         63.42         68.72         2.70 o                         
   1   1  23         31.16         29.93         1.15 o                         
   2   1  23         41.02         44.21         1.31 o                         
   3   1  23        121.86        126.59         1.98 o                         
   1   2  23         76.09         79.45         1.80 o                         
   2   2  23         49.81         46.75         1.36 o                         
   0   0  24         70.63         70.94         3.91 o                         
   2   0  24        118.45        127.24         4.24 o                         
   0   1  24          3.78          2.26         1.74 o                         
   1   1  24         45.55         51.16         1.56 o                         
   2   1  24         11.72         12.01         1.37 o                         
                                                                                
