# Supplementary material for: Crystal structure and Hirshfeld surface analysis of 5-hy­droxy­penta­nehydrazide
Source: Acta Crystallogr E Crystallogr Commun. 2024 Apr 9;80(Pt 5):459–62. doi: 10.1107/S2056989024002871 (PMC11074568; doi:10.1107/S2056989024002871)
Supplement: Supplementary file 3 [file e-80-00459-Isup3.mol]

Scheme_general.mol
  ChemDraw02152417152D

 10  9  0  0  0  0  0  0  0  0999 V2000
   -2.5005   -0.2062    0.0000 O   0  0  0  0  0  0  0  0  0  0  0  0
   -1.7861    0.2063    0.0000 C   0  0  0  0  0  0  0  0  0  0  0  0
   -1.0717   -0.2062    0.0000 C   0  0  0  0  0  0  0  0  0  0  0  0
   -0.3572    0.2063    0.0000 C   0  0  0  0  0  0  0  0  0  0  0  0
    0.3572   -0.2062    0.0000 C   0  0  0  0  0  0  0  0  0  0  0  0
    1.0717    0.2063    0.0000 C   0  0  0  0  0  0  0  0  0  0  0  0
    1.7861   -0.2062    0.0000 N   0  0  0  0  0  0  0  0  0  0  0  0
    1.0717    1.0312    0.0000 O   0  0  0  0  0  0  0  0  0  0  0  0
    1.7861   -1.0312    0.0000 H   0  0  0  0  0  0  0  0  0  0  0  0
    2.5005    0.2063    0.0000 N   0  0  0  0  0  0  0  0  0  0  0  0
  1  2  1  0      
  2  3  1  0      
  3  4  1  0      
  4  5  1  0      
  5  6  1  0      
  6  7  1  0      
  6  8  2  0      
  7  9  1  0      
  7 10  1  0      
M  END
